# Supplementary material for: Searching for Intrinsic Causality between Colonic Dysbiosis and Non-Ischemic Cardiomyopathy: A Mendelian Randomization-Based Analysis
Source: J Cardiovasc Dev Dis. 2023 Oct 7;10(10):420. doi: 10.3390/jcdd10100420 (PMC10607801; doi:10.3390/jcdd10100420)
Supplement: Supplementary file 1 [file jcdd-10-00420-s001.zip]

Archive with 3 entries (3 files):
- Supplementary Table 1.csv
- Supplementary Table 2.csv
- Supplementary Table 3.csv
