# Supplementary material for: Searching for Intrinsic Causality between Colonic Dysbiosis and Non-Ischemic Cardiomyopathy: A Mendelian Randomization-Based Analysis
Source: J Cardiovasc Dev Dis. 2023 Oct 7;10(10):420. doi: 10.3390/jcdd10100420 (PMC10607801; doi:10.3390/jcdd10100420)
Supplement: Supplementary file 1 [file jcdd-10-00420-s001.zip › Supplementary Table 1.csv]

id.exposure	id.outcome	outcome	exposure	method	nsnp	b	se	pval	lo_ci	up_ci	or	or_lci95	or_uci95
class.Actinobacteria.id.419	I9_CARDMYO	Cardiomyopathy	Actinobacteria	Inverse variance weighted	14	-0.208365061	0.090266252	0.020980318	-0.385286915	-0.031443208	0.811910586	0.680255433	0.969045989
class.Actinobacteria.id.419	I9_CARDMYO	Cardiomyopathy	Actinobacteria	MR Egger	14	-0.230821753	0.254834406	0.382883334	-0.730297188	0.268653682	0.79388096	0.481765794	1.308202009
class.Actinobacteria.id.419	I9_CARDMYO	Cardiomyopathy	Actinobacteria	Weighted median	14	-0.253304228	0.123992245	0.041061963	-0.496329029	-0.010279427	0.776231694	0.608761308	0.989773225
class.Actinobacteria.id.419	I9_CARDMYO	Cardiomyopathy	Actinobacteria	Weighted mode	14	-0.22847305	0.165797594	0.191453432	-0.553436334	0.096490234	0.795747742	0.574970621	1.101298826
class.Actinobacteria.id.419	I9_CARDMYO	Cardiomyopathy	Actinobacteria	Maximum likelihood	14	-0.204521029	0.091297857	0.025081091	-0.383464829	-0.025577229	0.815037602	0.681496047	0.974747097
class.Actinobacteria.id.419	I9_CARDMYO	Cardiomyopathy	Actinobacteria	cML-MA-BIC	14	-0.212013857	0.09175185	0.020847711	-0.391847484	-0.03218023	0.808953488	0.675807178	0.968332044
class.Alphaproteobacteria.id.2379	I9_CARDMYO	Cardiomyopathy	Alphaproteobacteria	Inverse variance weighted	6	-0.047463979	0.140433252	0.735376388	-0.322713153	0.227785195	0.953644823	0.724181554	1.25581554
class.Alphaproteobacteria.id.2379	I9_CARDMYO	Cardiomyopathy	Alphaproteobacteria	MR Egger	6	0.169319439	0.537916692	0.768672861	-0.884997277	1.223636155	1.184498454	0.412715297	3.399526493
class.Alphaproteobacteria.id.2379	I9_CARDMYO	Cardiomyopathy	Alphaproteobacteria	Weighted median	6	-0.118424171	0.155891041	0.447457912	-0.423970612	0.18712227	0.888319174	0.654443115	1.205774706
class.Alphaproteobacteria.id.2379	I9_CARDMYO	Cardiomyopathy	Alphaproteobacteria	Weighted mode	6	-0.235855508	0.24070981	0.372167401	-0.707646736	0.23593572	0.789894799	0.492802528	1.266092923
class.Alphaproteobacteria.id.2379	I9_CARDMYO	Cardiomyopathy	Alphaproteobacteria	Maximum likelihood	6	-0.050201726	0.117385452	0.668894557	-0.280277212	0.179873759	0.951037556	0.755574258	1.197066235
class.Alphaproteobacteria.id.2379	I9_CARDMYO	Cardiomyopathy	Alphaproteobacteria	cML-MA-BIC	6	-0.052406902	0.118432548	0.65812438	-0.284534696	0.179720892	0.948942662	0.752364251	1.196883257
class.Bacilli.id.1673	I9_CARDMYO	Cardiomyopathy	Bacilli	Inverse variance weighted	18	0.070139225	0.099098014	0.479084191	-0.124092883	0.264371334	1.072657512	0.883297794	1.30261181
class.Bacilli.id.1673	I9_CARDMYO	Cardiomyopathy	Bacilli	MR Egger	18	0.391505387	0.267989994	0.16340362	-0.133755002	0.916765775	1.479205896	0.874804364	2.501187891
class.Bacilli.id.1673	I9_CARDMYO	Cardiomyopathy	Bacilli	Weighted median	18	0.194708971	0.131645701	0.139130206	-0.063316603	0.452734546	1.214957348	0.938646248	1.572606676
class.Bacilli.id.1673	I9_CARDMYO	Cardiomyopathy	Bacilli	Weighted mode	18	0.278573297	0.195446989	0.17216894	-0.104502801	0.661649395	1.321243445	0.900772275	1.937986204
class.Bacilli.id.1673	I9_CARDMYO	Cardiomyopathy	Bacilli	Maximum likelihood	18	0.075225379	0.090891921	0.407876969	-0.102922787	0.253373544	1.07812711	0.902196632	1.288364448
class.Bacilli.id.1673	I9_CARDMYO	Cardiomyopathy	Bacilli	cML-MA-BIC	18	0.087697434	0.095020413	0.356042348	-0.098542576	0.273937443	1.091657773	0.906157111	1.31513253
class.Bacteroidia.id.912	I9_CARDMYO	Cardiomyopathy	Bacteroidia	Inverse variance weighted	12	-0.093702832	0.121804384	0.441721477	-0.332439425	0.145033761	0.910553309	0.71717211	1.156078599
class.Bacteroidia.id.912	I9_CARDMYO	Cardiomyopathy	Bacteroidia	MR Egger	12	0.326242511	0.270543098	0.255620293	-0.204021961	0.856506983	1.385751388	0.815444463	2.354920532
class.Bacteroidia.id.912	I9_CARDMYO	Cardiomyopathy	Bacteroidia	Weighted median	12	-0.086567806	0.162300328	0.593770314	-0.404676449	0.231540836	0.917073363	0.667192647	1.260540801
class.Bacteroidia.id.912	I9_CARDMYO	Cardiomyopathy	Bacteroidia	Weighted mode	12	-0.054777027	0.237350669	0.821717879	-0.519984338	0.410430283	0.946696212	0.59452986	1.507466283
class.Bacteroidia.id.912	I9_CARDMYO	Cardiomyopathy	Bacteroidia	Maximum likelihood	12	-0.096485218	0.117864052	0.41300641	-0.327498761	0.134528324	0.90802332	0.720724185	1.143997061
class.Bacteroidia.id.912	I9_CARDMYO	Cardiomyopathy	Bacteroidia	cML-MA-BIC	12	-0.098708613	0.118293244	0.404033094	-0.330563371	0.133146146	0.906006668	0.718518827	1.142416945
class.Betaproteobacteria.id.2867	I9_CARDMYO	Cardiomyopathy	Betaproteobacteria	Inverse variance weighted	10	-0.139185049	0.120589283	0.248415129	-0.375540044	0.097169946	0.870067008	0.686918212	1.102047647
class.Betaproteobacteria.id.2867	I9_CARDMYO	Cardiomyopathy	Betaproteobacteria	MR Egger	10	-0.3598509	0.395197186	0.389138181	-1.134437385	0.414735584	0.697780357	0.321603009	1.51397037
class.Betaproteobacteria.id.2867	I9_CARDMYO	Cardiomyopathy	Betaproteobacteria	Weighted median	10	-0.186270492	0.166674443	0.263750343	-0.5129524	0.140411417	0.830049043	0.59872529	1.150747138
class.Betaproteobacteria.id.2867	I9_CARDMYO	Cardiomyopathy	Betaproteobacteria	Weighted mode	10	-0.164033991	0.250724857	0.529319207	-0.65545471	0.327386728	0.848713172	0.519205921	1.387337895
class.Betaproteobacteria.id.2867	I9_CARDMYO	Cardiomyopathy	Betaproteobacteria	Maximum likelihood	10	-0.144431176	0.123397902	0.241819592	-0.386291064	0.097428712	0.865514478	0.679572698	1.102332855
class.Betaproteobacteria.id.2867	I9_CARDMYO	Cardiomyopathy	Betaproteobacteria	cML-MA-BIC	10	-0.144112677	0.123520451	0.243327076	-0.386212761	0.097987408	0.865790188	0.679625912	1.102948897
class.Clostridia.id.1859	I9_CARDMYO	Cardiomyopathy	Clostridia	Inverse variance weighted	10	-0.047730951	0.131741924	0.717123025	-0.305945122	0.21048322	0.953390261	0.736427032	1.234274341
class.Clostridia.id.1859	I9_CARDMYO	Cardiomyopathy	Clostridia	MR Egger	10	-1.079049273	0.517661746	0.070622949	-2.093666296	-0.06443225	0.339918542	0.123234492	0.937599635
class.Clostridia.id.1859	I9_CARDMYO	Cardiomyopathy	Clostridia	Weighted median	10	-0.123418624	0.174246525	0.478759654	-0.464941812	0.218104565	0.883893566	0.628171656	1.24371711
class.Clostridia.id.1859	I9_CARDMYO	Cardiomyopathy	Clostridia	Weighted mode	10	-0.282726284	0.2633818	0.311007606	-0.798954611	0.233502043	0.753726066	0.449798933	1.263015408
class.Clostridia.id.1859	I9_CARDMYO	Cardiomyopathy	Clostridia	Maximum likelihood	10	-0.050085133	0.124052159	0.686402058	-0.293227364	0.193057098	0.951148447	0.745852542	1.212952049
class.Clostridia.id.1859	I9_CARDMYO	Cardiomyopathy	Clostridia	cML-MA-BIC	10	-0.051271613	0.124434552	0.680312463	-0.295163336	0.19262011	0.950020598	0.744409989	1.212422119
class.Coriobacteriia.id.809	I9_CARDMYO	Cardiomyopathy	Coriobacteriia	Inverse variance weighted	14	-0.10420706	0.105515987	0.323351041	-0.311018394	0.102604274	0.901038709	0.732700398	1.108052837
class.Coriobacteriia.id.809	I9_CARDMYO	Cardiomyopathy	Coriobacteriia	MR Egger	14	-0.084023455	0.442676127	0.852632435	-0.951668663	0.783621753	0.919409691	0.386096221	2.189387345
class.Coriobacteriia.id.809	I9_CARDMYO	Cardiomyopathy	Coriobacteriia	Weighted median	14	-0.08606741	0.142614843	0.546179136	-0.365592503	0.193457682	0.917532378	0.693785459	1.213438036
class.Coriobacteriia.id.809	I9_CARDMYO	Cardiomyopathy	Coriobacteriia	Weighted mode	14	-0.115086055	0.229716009	0.624751488	-0.565329434	0.335157323	0.89128944	0.56817294	1.398160331
class.Coriobacteriia.id.809	I9_CARDMYO	Cardiomyopathy	Coriobacteriia	Maximum likelihood	14	-0.105259352	0.107813311	0.328910232	-0.316573442	0.106054738	0.900091052	0.728641497	1.111882737
class.Coriobacteriia.id.809	I9_CARDMYO	Cardiomyopathy	Coriobacteriia	cML-MA-BIC	14	-0.112785333	0.109246011	0.30188584	-0.326907514	0.101336849	0.893342411	0.721150436	1.106649353
class.Deltaproteobacteria.id.3087	I9_CARDMYO	Cardiomyopathy	Deltaproteobacteria	Inverse variance weighted	12	-0.058738186	0.1496827	0.694749388	-0.352116278	0.234639907	0.942953615	0.70319835	1.264453365
class.Deltaproteobacteria.id.3087	I9_CARDMYO	Cardiomyopathy	Deltaproteobacteria	MR Egger	12	0.70487804	0.665905986	0.314715129	-0.600297693	2.010053773	2.023599871	0.548648283	7.463718684
class.Deltaproteobacteria.id.3087	I9_CARDMYO	Cardiomyopathy	Deltaproteobacteria	Weighted median	12	-0.0682142	0.167186892	0.68326512	-0.395900509	0.259472109	0.934060376	0.673073657	1.296245629
class.Deltaproteobacteria.id.3087	I9_CARDMYO	Cardiomyopathy	Deltaproteobacteria	Weighted mode	12	-0.09461138	0.280995149	0.742678332	-0.645361872	0.456139113	0.909726404	0.524472716	1.577969846
class.Deltaproteobacteria.id.3087	I9_CARDMYO	Cardiomyopathy	Deltaproteobacteria	Maximum likelihood	12	-0.05796515	0.114187135	0.611710791	-0.281771934	0.165841634	0.943682834	0.754445728	1.180386154
class.Deltaproteobacteria.id.3087	I9_CARDMYO	Cardiomyopathy	Deltaproteobacteria	cML-MA-BIC	12	-0.061367738	0.114951621	0.59344041	-0.286672916	0.163937439	0.940477327	0.75075725	1.178140607
class.Erysipelotrichia.id.2147	I9_CARDMYO	Cardiomyopathy	Erysipelotrichia	Inverse variance weighted	13	0.106836898	0.138547912	0.440636524	-0.164717009	0.378390805	1.112752748	0.848133684	1.459933381
class.Erysipelotrichia.id.2147	I9_CARDMYO	Cardiomyopathy	Erysipelotrichia	MR Egger	13	-0.079396479	0.623178787	0.900918604	-1.300826902	1.142033945	0.923673635	0.272306529	3.133134511
class.Erysipelotrichia.id.2147	I9_CARDMYO	Cardiomyopathy	Erysipelotrichia	Weighted median	13	0.307841626	0.162690115	0.058464838	-0.011031	0.626714252	1.360485506	0.989029618	1.871451348
class.Erysipelotrichia.id.2147	I9_CARDMYO	Cardiomyopathy	Erysipelotrichia	Weighted mode	13	0.298165134	0.254238827	0.263640906	-0.200142968	0.796473235	1.347384268	0.818613709	2.217705793
class.Erysipelotrichia.id.2147	I9_CARDMYO	Cardiomyopathy	Erysipelotrichia	Maximum likelihood	13	0.111641572	0.117560355	0.342288476	-0.118776724	0.342059868	1.118112026	0.888006049	1.40784458
class.Erysipelotrichia.id.2147	I9_CARDMYO	Cardiomyopathy	Erysipelotrichia	cML-MA-BIC	13	0.114727421	0.118044566	0.331100693	-0.116639929	0.346094771	1.12156768	0.889905564	1.413536572
class.Gammaproteobacteria.id.3303	I9_CARDMYO	Cardiomyopathy	Gammaproteobacteria	Inverse variance weighted	7	-0.137751774	0.167900744	0.411967737	-0.466837231	0.191333683	0.871314948	0.626982135	1.21086343
class.Gammaproteobacteria.id.3303	I9_CARDMYO	Cardiomyopathy	Gammaproteobacteria	MR Egger	7	-0.302825919	0.589372902	0.629277448	-1.457996807	0.852344969	0.738727683	0.232701955	2.345139689
class.Gammaproteobacteria.id.3303	I9_CARDMYO	Cardiomyopathy	Gammaproteobacteria	Weighted median	7	-0.186939072	0.206521597	0.365370412	-0.591721402	0.217843258	0.829494274	0.553373885	1.24339216
class.Gammaproteobacteria.id.3303	I9_CARDMYO	Cardiomyopathy	Gammaproteobacteria	Weighted mode	7	-0.178305137	0.270286373	0.533940857	-0.708066429	0.351456155	0.836687081	0.492595746	1.421135437
class.Gammaproteobacteria.id.3303	I9_CARDMYO	Cardiomyopathy	Gammaproteobacteria	Maximum likelihood	7	-0.139514332	0.148915401	0.34882557	-0.431388518	0.152359854	0.869780557	0.649606478	1.164579239
class.Gammaproteobacteria.id.3303	I9_CARDMYO	Cardiomyopathy	Gammaproteobacteria	cML-MA-BIC	7	-0.142574366	0.149328603	0.339694376	-0.435258429	0.150109696	0.867123067	0.647097417	1.161961699
class.Lentisphaeria.id.2250	I9_CARDMYO	Cardiomyopathy	Lentisphaeria	Inverse variance weighted	8	0.016475702	0.072969312	0.821365169	-0.126544149	0.159495553	1.016612175	0.881135247	1.172919046
class.Lentisphaeria.id.2250	I9_CARDMYO	Cardiomyopathy	Lentisphaeria	MR Egger	8	-0.336958445	0.259690905	0.242097469	-0.845952618	0.172035728	0.713938507	0.429148349	1.187720267
class.Lentisphaeria.id.2250	I9_CARDMYO	Cardiomyopathy	Lentisphaeria	Weighted median	8	-0.062853454	0.093302245	0.500531156	-0.245725855	0.120018947	0.939081082	0.782136615	1.127518214
class.Lentisphaeria.id.2250	I9_CARDMYO	Cardiomyopathy	Lentisphaeria	Weighted mode	8	-0.076965756	0.140343354	0.600454931	-0.35203873	0.198107219	0.925921561	0.703252884	1.219093097
class.Lentisphaeria.id.2250	I9_CARDMYO	Cardiomyopathy	Lentisphaeria	Maximum likelihood	8	0.017342147	0.074367083	0.815608789	-0.128417336	0.16310163	1.017493395	0.879486261	1.177156318
class.Lentisphaeria.id.2250	I9_CARDMYO	Cardiomyopathy	Lentisphaeria	cML-MA-BIC	8	0.01615651	0.074749197	0.828876346	-0.130351916	0.162664935	1.016287732	0.877786469	1.176642372
class.Melainabacteria.id.1589	I9_CARDMYO	Cardiomyopathy	Melainabacteria	Inverse variance weighted	10	0.003642387	0.073386687	0.960415004	-0.140195519	0.147480293	1.003649029	0.869188276	1.158910447
class.Melainabacteria.id.1589	I9_CARDMYO	Cardiomyopathy	Melainabacteria	MR Egger	10	-0.027904601	0.222525712	0.903301339	-0.464054996	0.408245794	0.972481136	0.628728976	1.504176833
class.Melainabacteria.id.1589	I9_CARDMYO	Cardiomyopathy	Melainabacteria	Weighted median	10	0.041322039	0.094164257	0.660785197	-0.143239904	0.225883982	1.042187676	0.866546156	1.253430236
class.Melainabacteria.id.1589	I9_CARDMYO	Cardiomyopathy	Melainabacteria	Weighted mode	10	0.080339407	0.147032768	0.59807041	-0.207844818	0.368523633	1.083654805	0.812333086	1.445598803
class.Melainabacteria.id.1589	I9_CARDMYO	Cardiomyopathy	Melainabacteria	Maximum likelihood	10	0.003608454	0.074477341	0.96135732	-0.142367134	0.149584042	1.003614973	0.867302782	1.16135107
class.Melainabacteria.id.1589	I9_CARDMYO	Cardiomyopathy	Melainabacteria	cML-MA-BIC	10	0.004090182	0.074585598	0.956266919	-0.14209759	0.150277954	1.004098558	0.86753659	1.162157224
class.Methanobacteria.id.119	I9_CARDMYO	Cardiomyopathy	Methanobacteria	Inverse variance weighted	9	-0.047538863	0.063385072	0.453254145	-0.171773605	0.076695878	0.953573414	0.842169815	1.079713662
class.Methanobacteria.id.119	I9_CARDMYO	Cardiomyopathy	Methanobacteria	MR Egger	9	0.383487977	0.249315975	0.167897603	-0.105171334	0.872147287	1.467393909	0.90017028	2.392041744
class.Methanobacteria.id.119	I9_CARDMYO	Cardiomyopathy	Methanobacteria	Weighted median	9	-0.015201901	0.083189208	0.855002923	-0.178252748	0.147848946	0.984913065	0.836730915	1.15933776
class.Methanobacteria.id.119	I9_CARDMYO	Cardiomyopathy	Methanobacteria	Weighted mode	9	-0.012673966	0.11681198	0.916271965	-0.241625448	0.216277515	0.98740601	0.785350277	1.241446852
class.Methanobacteria.id.119	I9_CARDMYO	Cardiomyopathy	Methanobacteria	Maximum likelihood	9	-0.048517711	0.064131739	0.449330308	-0.17421592	0.077180497	0.952640467	0.84011548	1.080237039
class.Methanobacteria.id.119	I9_CARDMYO	Cardiomyopathy	Methanobacteria	cML-MA-BIC	9	-0.048386292	0.064128263	0.450534847	-0.174077687	0.077305104	0.952765671	0.84023162	1.080371652
class.Mollicutes.id.3920	I9_CARDMYO	Cardiomyopathy	Mollicutes	Inverse variance weighted	12	-0.013359723	0.090536304	0.882688407	-0.190810879	0.164091434	0.986729122	0.826288842	1.178322049
class.Mollicutes.id.3920	I9_CARDMYO	Cardiomyopathy	Mollicutes	MR Egger	12	0.229952662	0.308689261	0.473456389	-0.375078291	0.834983614	1.258540431	0.687235473	2.304776283
class.Mollicutes.id.3920	I9_CARDMYO	Cardiomyopathy	Mollicutes	Weighted median	12	-0.007847224	0.123392675	0.949292282	-0.249696866	0.234002418	0.992183485	0.7790369	1.263647548
class.Mollicutes.id.3920	I9_CARDMYO	Cardiomyopathy	Mollicutes	Weighted mode	12	-0.023904057	0.223843162	0.916878854	-0.462636655	0.41482854	0.976379382	0.629621361	1.514111109
class.Mollicutes.id.3920	I9_CARDMYO	Cardiomyopathy	Mollicutes	Maximum likelihood	12	-0.013079519	0.09238958	0.887420297	-0.194163096	0.168004058	0.987005646	0.82352358	1.182941411
class.Mollicutes.id.3920	I9_CARDMYO	Cardiomyopathy	Mollicutes	cML-MA-BIC	12	-0.014270502	0.092562737	0.877474801	-0.195693466	0.167152462	0.985830839	0.822264248	1.181934451
class.Negativicutes.id.2164	I9_CARDMYO	Cardiomyopathy	Negativicutes	Inverse variance weighted	12	-0.016411872	0.137239408	0.904811341	-0.285401113	0.252577369	0.983722069	0.751712672	1.287339092
class.Negativicutes.id.2164	I9_CARDMYO	Cardiomyopathy	Negativicutes	MR Egger	12	0.589879533	0.452380711	0.221468305	-0.29678666	1.476545726	1.803771107	0.74320255	4.377797423
class.Negativicutes.id.2164	I9_CARDMYO	Cardiomyopathy	Negativicutes	Weighted median	12	-0.20219021	0.160832486	0.208700111	-0.517421883	0.113041462	0.816939523	0.596055269	1.119678356
class.Negativicutes.id.2164	I9_CARDMYO	Cardiomyopathy	Negativicutes	Weighted mode	12	-0.260722635	0.261460104	0.340107777	-0.773184438	0.251739169	0.770494599	0.461540977	1.286260496
class.Negativicutes.id.2164	I9_CARDMYO	Cardiomyopathy	Negativicutes	Maximum likelihood	12	-0.017302117	0.117754781	0.883184544	-0.248101487	0.213497253	0.982846705	0.780280751	1.238000098
class.Negativicutes.id.2164	I9_CARDMYO	Cardiomyopathy	Negativicutes	cML-MA-BIC	12	-0.021631498	0.119170541	0.855961668	-0.255205758	0.211942763	0.978600785	0.774757069	1.236077134
class.Verrucomicrobiae.id.4029	I9_CARDMYO	Cardiomyopathy	Verrucomicrobiae	Inverse variance weighted	11	0.044819873	0.096968418	0.643929992	-0.145238227	0.234877972	1.045839459	0.864816246	1.264754424
class.Verrucomicrobiae.id.4029	I9_CARDMYO	Cardiomyopathy	Verrucomicrobiae	MR Egger	11	0.325399418	0.331500053	0.351947529	-0.324340687	0.975139523	1.384583563	0.723003883	2.651537135
class.Verrucomicrobiae.id.4029	I9_CARDMYO	Cardiomyopathy	Verrucomicrobiae	Weighted median	11	0.066999714	0.138755074	0.629192901	-0.204960232	0.338959659	1.069295172	0.814679714	1.403486727
class.Verrucomicrobiae.id.4029	I9_CARDMYO	Cardiomyopathy	Verrucomicrobiae	Weighted mode	11	-0.200419127	0.233001363	0.409847288	-0.657101798	0.256263544	0.818387673	0.518351447	1.292093206
class.Verrucomicrobiae.id.4029	I9_CARDMYO	Cardiomyopathy	Verrucomicrobiae	Maximum likelihood	11	0.04800938	0.097629908	0.622897012	-0.14334524	0.239363999	1.049180496	0.866454882	1.270440892
class.Verrucomicrobiae.id.4029	I9_CARDMYO	Cardiomyopathy	Verrucomicrobiae	cML-MA-BIC	11	0.046418571	0.097785641	0.63500281	-0.145241286	0.238078427	1.047512777	0.864813601	1.268808698
family.Acidaminococcaceae.id.2166	I9_CARDMYO	Cardiomyopathy	Acidaminococcaceae	Inverse variance weighted	7	-0.052631986	0.110456803	0.633722596	-0.26912732	0.163863348	0.948729094	0.764045971	1.178053321
family.Acidaminococcaceae.id.2166	I9_CARDMYO	Cardiomyopathy	Acidaminococcaceae	MR Egger	7	0.027646722	0.334303851	0.937299264	-0.627588826	0.682882269	1.028032439	0.533877522	1.979575186
family.Acidaminococcaceae.id.2166	I9_CARDMYO	Cardiomyopathy	Acidaminococcaceae	Weighted median	7	-0.02669643	0.142282397	0.851166797	-0.305569927	0.252177068	0.97365677	0.736703387	1.286823872
family.Acidaminococcaceae.id.2166	I9_CARDMYO	Cardiomyopathy	Acidaminococcaceae	Weighted mode	7	0.004202682	0.186241038	0.982728351	-0.360829753	0.369235117	1.004211526	0.697097667	1.446627691
family.Acidaminococcaceae.id.2166	I9_CARDMYO	Cardiomyopathy	Acidaminococcaceae	Maximum likelihood	7	-0.053612159	0.111829699	0.631647727	-0.272798369	0.165574051	0.947799631	0.761246263	1.180070345
family.Acidaminococcaceae.id.2166	I9_CARDMYO	Cardiomyopathy	Acidaminococcaceae	cML-MA-BIC	7	-0.0537556	0.111868458	0.630854076	-0.273017777	0.165506578	0.947663688	0.761079258	1.179990725
family.Actinomycetaceae.id.421	I9_CARDMYO	Cardiomyopathy	Actinomycetaceae	Inverse variance weighted	4	-0.216913283	0.120161324	0.071045917	-0.452429479	0.018602913	0.804999774	0.636080928	1.018777025
family.Actinomycetaceae.id.421	I9_CARDMYO	Cardiomyopathy	Actinomycetaceae	MR Egger	4	-0.27275397	0.261152005	0.405926136	-0.784611899	0.23910396	0.761280063	0.456296757	1.27011057
family.Actinomycetaceae.id.421	I9_CARDMYO	Cardiomyopathy	Actinomycetaceae	Weighted median	4	-0.204973124	0.148734527	0.168168115	-0.496492798	0.086546549	0.814669211	0.60866162	1.090402124
family.Actinomycetaceae.id.421	I9_CARDMYO	Cardiomyopathy	Actinomycetaceae	Weighted mode	4	-0.198673619	0.159967153	0.302494422	-0.51220924	0.114862001	0.819817422	0.599170405	1.121718631
family.Actinomycetaceae.id.421	I9_CARDMYO	Cardiomyopathy	Actinomycetaceae	Maximum likelihood	4	-0.218767688	0.124130481	0.078001565	-0.46206343	0.024528055	0.803508361	0.629982379	1.024831342
family.Actinomycetaceae.id.421	I9_CARDMYO	Cardiomyopathy	Actinomycetaceae	cML-MA-BIC	4	-0.218635632	0.124169007	0.078273835	-0.462006885	0.024735622	0.803614476	0.630018002	1.025044085
family.Alcaligenaceae.id.2875	I9_CARDMYO	Cardiomyopathy	Alcaligenaceae	Inverse variance weighted	11	-0.033409519	0.119561267	0.779911551	-0.267749603	0.200930565	0.967142415	0.765099336	1.222539882
family.Alcaligenaceae.id.2875	I9_CARDMYO	Cardiomyopathy	Alcaligenaceae	MR Egger	11	-0.00599413	0.548311525	0.991516209	-1.08068472	1.068696459	0.994023799	0.339363077	2.91158166
family.Alcaligenaceae.id.2875	I9_CARDMYO	Cardiomyopathy	Alcaligenaceae	Weighted median	11	-0.077006149	0.163382089	0.63740829	-0.397235043	0.243222745	0.92588416	0.672176017	1.275352672
family.Alcaligenaceae.id.2875	I9_CARDMYO	Cardiomyopathy	Alcaligenaceae	Weighted mode	11	-0.221847139	0.279475699	0.445740696	-0.76961951	0.325925232	0.801037803	0.463189274	1.385311788
family.Alcaligenaceae.id.2875	I9_CARDMYO	Cardiomyopathy	Alcaligenaceae	Maximum likelihood	11	-0.033928726	0.12151186	0.780074831	-0.272091971	0.204234519	0.966640399	0.761784196	1.226585777
family.Alcaligenaceae.id.2875	I9_CARDMYO	Cardiomyopathy	Alcaligenaceae	cML-MA-BIC	11	-0.034843901	0.121636129	0.774525729	-0.273250714	0.203562912	0.965756158	0.760901995	1.22576227
family.Bacteroidaceae.id.917	I9_CARDMYO	Cardiomyopathy	Bacteroidaceae	Inverse variance weighted	8	0.017134243	0.133955862	0.898220498	-0.245419245	0.279687732	1.017281877	0.782376462	1.322716706
family.Bacteroidaceae.id.917	I9_CARDMYO	Cardiomyopathy	Bacteroidaceae	MR Egger	8	1.257912921	0.709051337	0.126408427	-0.1318277	2.647653541	3.518071326	0.876492001	14.12086571
family.Bacteroidaceae.id.917	I9_CARDMYO	Cardiomyopathy	Bacteroidaceae	Weighted median	8	-0.045165967	0.175931809	0.797391628	-0.389992312	0.299660379	0.955838831	0.67706208	1.349400445
family.Bacteroidaceae.id.917	I9_CARDMYO	Cardiomyopathy	Bacteroidaceae	Weighted mode	8	-0.180926698	0.271699253	0.526797488	-0.713457234	0.351603838	0.834496527	0.489947403	1.42134533
family.Bacteroidaceae.id.917	I9_CARDMYO	Cardiomyopathy	Bacteroidaceae	Maximum likelihood	8	0.017692668	0.13579448	0.896336958	-0.248464512	0.283849849	1.017850111	0.779997541	1.32823348
family.Bacteroidaceae.id.917	I9_CARDMYO	Cardiomyopathy	Bacteroidaceae	cML-MA-BIC	8	0.017207404	0.135941454	0.899273209	-0.249237847	0.283652654	1.017356304	0.779394575	1.327971585
family.BacteroidalesS24.7group.id.11173	I9_CARDMYO	Cardiomyopathy	BacteroidalesS24	Inverse variance weighted	8	-0.106151579	0.090923177	0.243013968	-0.284361007	0.072057848	0.899288324	0.75249494	1.074717512
family.BacteroidalesS24.7group.id.11173	I9_CARDMYO	Cardiomyopathy	BacteroidalesS24	MR Egger	8	0.097952704	0.382597492	0.806486729	-0.65193838	0.847843787	1.10291062	0.521034834	2.33460751
family.BacteroidalesS24.7group.id.11173	I9_CARDMYO	Cardiomyopathy	BacteroidalesS24	Weighted median	8	-0.100209756	0.119814882	0.402945921	-0.335046924	0.134627411	0.904647643	0.715304521	1.144110422
family.BacteroidalesS24.7group.id.11173	I9_CARDMYO	Cardiomyopathy	BacteroidalesS24	Weighted mode	8	-0.114880151	0.149595786	0.467633932	-0.408087891	0.17832759	0.89147298	0.664920436	1.195216798
family.BacteroidalesS24.7group.id.11173	I9_CARDMYO	Cardiomyopathy	BacteroidalesS24	Maximum likelihood	8	-0.107694618	0.090649288	0.234819226	-0.285367222	0.069977987	0.897901758	0.751738149	1.072484572
family.BacteroidalesS24.7group.id.11173	I9_CARDMYO	Cardiomyopathy	BacteroidalesS24	cML-MA-BIC	8	-0.111320969	0.091128264	0.221864401	-0.289932367	0.067290428	0.894651547	0.748314177	1.069606077
family.Bifidobacteriaceae.id.433	I9_CARDMYO	Cardiomyopathy	Bifidobacteriaceae	Inverse variance weighted	11	-0.102986512	0.096184993	0.284298543	-0.291509097	0.085536074	0.902139142	0.747135217	1.089300856
family.Bifidobacteriaceae.id.433	I9_CARDMYO	Cardiomyopathy	Bifidobacteriaceae	MR Egger	11	-0.439008613	0.313789454	0.195302692	-1.054035943	0.176018718	0.644675227	0.348528267	1.192460378
family.Bifidobacteriaceae.id.433	I9_CARDMYO	Cardiomyopathy	Bifidobacteriaceae	Weighted median	11	-0.165911273	0.131119331	0.205747455	-0.422905162	0.091082616	0.847121394	0.655140763	1.095359496
family.Bifidobacteriaceae.id.433	I9_CARDMYO	Cardiomyopathy	Bifidobacteriaceae	Weighted mode	11	-0.183766945	0.168067994	0.299853505	-0.513180214	0.145646324	0.832129713	0.598588908	1.156786987
family.Bifidobacteriaceae.id.433	I9_CARDMYO	Cardiomyopathy	Bifidobacteriaceae	Maximum likelihood	11	-0.101512878	0.098057374	0.300557024	-0.293705332	0.090679576	0.903469544	0.745496133	1.094918111
family.Bifidobacteriaceae.id.433	I9_CARDMYO	Cardiomyopathy	Bifidobacteriaceae	cML-MA-BIC	11	-0.108462909	0.09887964	0.272677013	-0.302267004	0.085341187	0.897212173	0.739140685	1.089088586
family.Christensenellaceae.id.1866	I9_CARDMYO	Cardiomyopathy	Christensenellaceae	Inverse variance weighted	11	0.070660981	0.090356851	0.434202062	-0.106438447	0.247760409	1.073217323	0.899030385	1.281152942
family.Christensenellaceae.id.1866	I9_CARDMYO	Cardiomyopathy	Christensenellaceae	MR Egger	11	-0.082342718	0.17512365	0.649399207	-0.425585072	0.260899635	0.920956276	0.653387395	1.298097375
family.Christensenellaceae.id.1866	I9_CARDMYO	Cardiomyopathy	Christensenellaceae	Weighted median	11	0.058674396	0.123433844	0.634536844	-0.183255938	0.30060473	1.060429904	0.832555046	1.350675354
family.Christensenellaceae.id.1866	I9_CARDMYO	Cardiomyopathy	Christensenellaceae	Weighted mode	11	0.060757274	0.134340284	0.660731051	-0.202549684	0.324064231	1.062640952	0.816645907	1.382736119
family.Christensenellaceae.id.1866	I9_CARDMYO	Cardiomyopathy	Christensenellaceae	Maximum likelihood	11	0.072430674	0.091581255	0.429008341	-0.107068585	0.251929934	1.07511827	0.898464049	1.286505893
family.Christensenellaceae.id.1866	I9_CARDMYO	Cardiomyopathy	Christensenellaceae	cML-MA-BIC	11	0.071841215	0.09155543	0.432644413	-0.107607427	0.251289857	1.074484718	0.89798005	1.285682695
family.Clostridiaceae1.id.1869	I9_CARDMYO	Cardiomyopathy	Clostridiaceae1	Inverse variance weighted	10	-0.153128747	0.131872936	0.245567069	-0.411599702	0.105342208	0.858019247	0.662589456	1.111090769
family.Clostridiaceae1.id.1869	I9_CARDMYO	Cardiomyopathy	Clostridiaceae1	MR Egger	10	0.086283086	0.397070242	0.833414706	-0.691974588	0.86454076	1.090114881	0.50058664	2.373915639
family.Clostridiaceae1.id.1869	I9_CARDMYO	Cardiomyopathy	Clostridiaceae1	Weighted median	10	-0.259567083	0.159338207	0.103306184	-0.571869968	0.052735801	0.771385459	0.564468912	1.054151103
family.Clostridiaceae1.id.1869	I9_CARDMYO	Cardiomyopathy	Clostridiaceae1	Weighted mode	10	-0.361033756	0.241016435	0.168369317	-0.833425969	0.111358457	0.696955471	0.434557951	1.117795516
family.Clostridiaceae1.id.1869	I9_CARDMYO	Cardiomyopathy	Clostridiaceae1	Maximum likelihood	10	-0.158225736	0.11336882	0.162813162	-0.380428623	0.063977152	0.853657059	0.683568353	1.06606804
family.Clostridiaceae1.id.1869	I9_CARDMYO	Cardiomyopathy	Clostridiaceae1	cML-MA-BIC	10	-0.164452955	0.113924518	0.148872476	-0.38774501	0.058839101	0.848357667	0.678585353	1.060604577
family.ClostridialesvadinBB60group.id.11286	I9_CARDMYO	Cardiomyopathy	ClostridialesvadinBB60group	Inverse variance weighted	15	-0.045302516	0.076354467	0.55296803	-0.194957271	0.104352238	0.955708321	0.822869818	1.109991367
family.ClostridialesvadinBB60group.id.11286	I9_CARDMYO	Cardiomyopathy	ClostridialesvadinBB60group	MR Egger	15	0.336157741	0.208482246	0.130875031	-0.072467461	0.744782943	1.399559775	0.93009601	2.105984266
family.ClostridialesvadinBB60group.id.11286	I9_CARDMYO	Cardiomyopathy	ClostridialesvadinBB60group	Weighted median	15	-0.008728613	0.110804201	0.937211505	-0.225904847	0.208447622	0.991309371	0.79779401	1.231764411
family.ClostridialesvadinBB60group.id.11286	I9_CARDMYO	Cardiomyopathy	ClostridialesvadinBB60group	Weighted mode	15	0.111956064	0.172743411	0.52740345	-0.226621021	0.450533149	1.118463719	0.797222856	1.569148553
family.ClostridialesvadinBB60group.id.11286	I9_CARDMYO	Cardiomyopathy	ClostridialesvadinBB60group	Maximum likelihood	15	-0.047538462	0.078713737	0.545882794	-0.201817387	0.106740463	0.953573796	0.817244154	1.112645444
family.ClostridialesvadinBB60group.id.11286	I9_CARDMYO	Cardiomyopathy	ClostridialesvadinBB60group	cML-MA-BIC	15	-0.048480973	0.079080585	0.539838092	-0.203478919	0.106516973	0.952675466	0.815887404	1.112396807
family.Coriobacteriaceae.id.811	I9_CARDMYO	Cardiomyopathy	Coriobacteriaceae	Inverse variance weighted	14	-0.10420706	0.105515987	0.323351041	-0.311018394	0.102604274	0.901038709	0.732700398	1.108052837
family.Coriobacteriaceae.id.811	I9_CARDMYO	Cardiomyopathy	Coriobacteriaceae	MR Egger	14	-0.084023455	0.442676127	0.852632435	-0.951668663	0.783621753	0.919409691	0.386096221	2.189387345
family.Coriobacteriaceae.id.811	I9_CARDMYO	Cardiomyopathy	Coriobacteriaceae	Weighted median	14	-0.08606741	0.149087454	0.563740332	-0.378278819	0.206143999	0.917532378	0.685039472	1.228930156
family.Coriobacteriaceae.id.811	I9_CARDMYO	Cardiomyopathy	Coriobacteriaceae	Weighted mode	14	-0.115086055	0.241801201	0.642006772	-0.58901641	0.358844299	0.89128944	0.554872784	1.431673871
family.Coriobacteriaceae.id.811	I9_CARDMYO	Cardiomyopathy	Coriobacteriaceae	Maximum likelihood	14	-0.105259352	0.107813311	0.328910232	-0.316573442	0.106054738	0.900091052	0.728641497	1.111882737
family.Coriobacteriaceae.id.811	I9_CARDMYO	Cardiomyopathy	Coriobacteriaceae	cML-MA-BIC	14	-0.112785333	0.109246011	0.30188584	-0.326907514	0.101336849	0.893342411	0.721150436	1.106649353
family.Defluviitaleaceae.id.1924	I9_CARDMYO	Cardiomyopathy	Defluviitaleaceae	Inverse variance weighted	11	0.003571087	0.084675573	0.966360181	-0.162393035	0.16953521	1.003577471	0.850107017	1.184754061
family.Defluviitaleaceae.id.1924	I9_CARDMYO	Cardiomyopathy	Defluviitaleaceae	MR Egger	11	0.045915298	0.289010594	0.877278682	-0.520545467	0.612376063	1.046985725	0.594196345	1.844809579
family.Defluviitaleaceae.id.1924	I9_CARDMYO	Cardiomyopathy	Defluviitaleaceae	Weighted median	11	-0.051975283	0.111588118	0.641374461	-0.270687994	0.166737428	0.949352332	0.762854474	1.18144401
family.Defluviitaleaceae.id.1924	I9_CARDMYO	Cardiomyopathy	Defluviitaleaceae	Weighted mode	11	-0.061659072	0.185197074	0.746056156	-0.424645337	0.301327193	0.940203374	0.654001694	1.35165152
family.Defluviitaleaceae.id.1924	I9_CARDMYO	Cardiomyopathy	Defluviitaleaceae	Maximum likelihood	11	0.003653578	0.085720983	0.966003058	-0.164359548	0.171666704	1.003660261	0.848436913	1.187282051
family.Defluviitaleaceae.id.1924	I9_CARDMYO	Cardiomyopathy	Defluviitaleaceae	cML-MA-BIC	11	0.003419492	0.085814132	0.968214581	-0.164776207	0.171615191	1.003425345	0.848083478	1.187220892
family.Desulfovibrionaceae.id.3169	I9_CARDMYO	Cardiomyopathy	Desulfovibrionaceae	Inverse variance weighted	9	-0.009958913	0.148392922	0.946492717	-0.300809039	0.280891213	0.990090513	0.740219112	1.324309529
family.Desulfovibrionaceae.id.3169	I9_CARDMYO	Cardiomyopathy	Desulfovibrionaceae	MR Egger	9	0.332317453	0.6378084	0.618417214	-0.917787011	1.582421916	1.39419537	0.399401936	4.866728359
family.Desulfovibrionaceae.id.3169	I9_CARDMYO	Cardiomyopathy	Desulfovibrionaceae	Weighted median	9	0.004999248	0.176482354	0.977401198	-0.340906166	0.350904662	1.005011766	0.711125633	1.420351907
family.Desulfovibrionaceae.id.3169	I9_CARDMYO	Cardiomyopathy	Desulfovibrionaceae	Weighted mode	9	0.198648779	0.277887607	0.495028655	-0.34601093	0.743308489	1.219753488	0.707504754	2.102881378
family.Desulfovibrionaceae.id.3169	I9_CARDMYO	Cardiomyopathy	Desulfovibrionaceae	Maximum likelihood	9	-0.010498458	0.126906135	0.934069277	-0.259234482	0.238237566	0.989556458	0.771642065	1.269010631
family.Desulfovibrionaceae.id.3169	I9_CARDMYO	Cardiomyopathy	Desulfovibrionaceae	cML-MA-BIC	9	-0.011765361	0.127305778	0.92636584	-0.261284685	0.237753963	0.98830358	0.770061663	1.268397082
family.Enterobacteriaceae.id.3469	I9_CARDMYO	Cardiomyopathy	Enterobacteriaceae	Inverse variance weighted	7	-0.138834361	0.14952282	0.353139869	-0.431899089	0.154230367	0.870372184	0.649274893	1.166759639
family.Enterobacteriaceae.id.3469	I9_CARDMYO	Cardiomyopathy	Enterobacteriaceae	MR Egger	7	1.68327849	0.82024418	0.095379282	0.075599897	3.290957082	5.383175758	1.078530965	26.86856678
family.Enterobacteriaceae.id.3469	I9_CARDMYO	Cardiomyopathy	Enterobacteriaceae	Weighted median	7	-0.093816498	0.191146113	0.62356056	-0.46846288	0.280829883	0.910449816	0.625963711	1.324228311
family.Enterobacteriaceae.id.3469	I9_CARDMYO	Cardiomyopathy	Enterobacteriaceae	Weighted mode	7	-0.03472643	0.33374721	0.920520495	-0.688870961	0.619418101	0.965869613	0.502142688	1.857846649
family.Enterobacteriaceae.id.3469	I9_CARDMYO	Cardiomyopathy	Enterobacteriaceae	Maximum likelihood	7	-0.146977994	0.141669031	0.299514817	-0.424649296	0.130693307	0.863312975	0.653999105	1.139618215
family.Enterobacteriaceae.id.3469	I9_CARDMYO	Cardiomyopathy	Enterobacteriaceae	cML-MA-BIC	7	-0.148501625	0.142361367	0.296887398	-0.427529904	0.130526655	0.861998607	0.652117901	1.139428311
family.Erysipelotrichaceae.id.2149	I9_CARDMYO	Cardiomyopathy	Erysipelotrichaceae	Inverse variance weighted	13	0.106836898	0.138547912	0.440636524	-0.164717009	0.378390805	1.112752748	0.848133684	1.459933381
family.Erysipelotrichaceae.id.2149	I9_CARDMYO	Cardiomyopathy	Erysipelotrichaceae	MR Egger	13	-0.079396479	0.623178787	0.900918604	-1.300826902	1.142033945	0.923673635	0.272306529	3.133134511
family.Erysipelotrichaceae.id.2149	I9_CARDMYO	Cardiomyopathy	Erysipelotrichaceae	Weighted median	13	0.307841626	0.163361683	0.059508515	-0.012347273	0.628030525	1.360485506	0.987728641	1.873916312
family.Erysipelotrichaceae.id.2149	I9_CARDMYO	Cardiomyopathy	Erysipelotrichaceae	Weighted mode	13	0.298165134	0.253472903	0.262275765	-0.198641757	0.794972024	1.347384268	0.819843544	2.214379047
family.Erysipelotrichaceae.id.2149	I9_CARDMYO	Cardiomyopathy	Erysipelotrichaceae	Maximum likelihood	13	0.111641572	0.117560355	0.342288476	-0.118776724	0.342059868	1.118112026	0.888006049	1.40784458
family.Erysipelotrichaceae.id.2149	I9_CARDMYO	Cardiomyopathy	Erysipelotrichaceae	cML-MA-BIC	13	0.114727421	0.118044566	0.331100693	-0.116639929	0.346094771	1.12156768	0.889905564	1.413536572
family.FamilyXI.id.1936	I9_CARDMYO	Cardiomyopathy	FamilyXI	Inverse variance weighted	8	-0.01619251	0.058628751	0.782404297	-0.131104861	0.098719841	0.983937884	0.877125793	1.103757029
family.FamilyXI.id.1936	I9_CARDMYO	Cardiomyopathy	FamilyXI	MR Egger	8	-0.098009336	0.373171458	0.80161424	-0.829425393	0.633406722	0.90664044	0.436299915	1.884017984
family.FamilyXI.id.1936	I9_CARDMYO	Cardiomyopathy	FamilyXI	Weighted median	8	-0.027049843	0.077922235	0.728486926	-0.179777423	0.125677737	0.973312727	0.835456144	1.13391669
family.FamilyXI.id.1936	I9_CARDMYO	Cardiomyopathy	FamilyXI	Weighted mode	8	-0.024432498	0.130595629	0.856900881	-0.280399931	0.231534935	0.975863559	0.755481541	1.260533362
family.FamilyXI.id.1936	I9_CARDMYO	Cardiomyopathy	FamilyXI	Maximum likelihood	8	-0.016796674	0.059675032	0.778350677	-0.133759737	0.10016639	0.983343604	0.874800221	1.105354823
family.FamilyXI.id.1936	I9_CARDMYO	Cardiomyopathy	FamilyXI	cML-MA-BIC	8	-0.016579157	0.059702967	0.781247252	-0.133596971	0.100438658	0.983557521	0.874942621	1.105655816
family.FamilyXIII.id.1957	I9_CARDMYO	Cardiomyopathy	FamilyXIII	Inverse variance weighted	7	-0.292152701	0.149804398	0.051148975	-0.585769321	0.00146392	0.746654513	0.556677433	1.001464992
family.FamilyXIII.id.1957	I9_CARDMYO	Cardiomyopathy	FamilyXIII	MR Egger	7	-0.086818456	0.561389393	0.883146618	-1.187141666	1.013504754	0.916843528	0.305092074	2.755240552
family.FamilyXIII.id.1957	I9_CARDMYO	Cardiomyopathy	FamilyXIII	Weighted median	7	-0.260938609	0.184137563	0.156458028	-0.621848232	0.099971014	0.770328209	0.53695111	1.105138884
family.FamilyXIII.id.1957	I9_CARDMYO	Cardiomyopathy	FamilyXIII	Weighted mode	7	-0.228719029	0.257841307	0.409195337	-0.734087991	0.276649933	0.795552029	0.479942972	1.318704656
family.FamilyXIII.id.1957	I9_CARDMYO	Cardiomyopathy	FamilyXIII	Maximum likelihood	7	-0.293311472	0.151934718	0.053543694	-0.591103519	0.004480575	0.745789812	0.553715911	1.004490628
family.FamilyXIII.id.1957	I9_CARDMYO	Cardiomyopathy	FamilyXIII	cML-MA-BIC	7	-0.293205726	0.151974124	0.053691957	-0.591075008	0.004663557	0.745868681	0.553731699	1.004674448
family.Lachnospiraceae.id.1987	I9_CARDMYO	Cardiomyopathy	Lachnospiraceae	Inverse variance weighted	16	0.129995939	0.104262071	0.212463843	-0.07435772	0.334349598	1.138823759	0.928339549	1.397031458
family.Lachnospiraceae.id.1987	I9_CARDMYO	Cardiomyopathy	Lachnospiraceae	MR Egger	16	0.134921051	0.363446966	0.716026488	-0.577435002	0.847277104	1.144446428	0.561336348	2.333284903
family.Lachnospiraceae.id.1987	I9_CARDMYO	Cardiomyopathy	Lachnospiraceae	Weighted median	16	0.08094274	0.143592519	0.572960038	-0.200498597	0.362384077	1.084308807	0.818322638	1.436750659
family.Lachnospiraceae.id.1987	I9_CARDMYO	Cardiomyopathy	Lachnospiraceae	Weighted mode	16	-0.038838704	0.230929173	0.868684863	-0.491459883	0.413782476	0.961905848	0.611732684	1.512528079
family.Lachnospiraceae.id.1987	I9_CARDMYO	Cardiomyopathy	Lachnospiraceae	Maximum likelihood	16	0.13276312	0.10591824	0.210042323	-0.074836631	0.340362871	1.141979454	0.927895063	1.405457498
family.Lachnospiraceae.id.1987	I9_CARDMYO	Cardiomyopathy	Lachnospiraceae	cML-MA-BIC	16	0.133552788	0.105943749	0.207452664	-0.074096959	0.341202535	1.142881595	0.928581655	1.406638105
family.Lactobacillaceae.id.1836	I9_CARDMYO	Cardiomyopathy	Lactobacillaceae	Inverse variance weighted	8	0.057007433	0.116267674	0.623913154	-0.170877208	0.284892074	1.058663679	0.842925071	1.32961852
family.Lactobacillaceae.id.1836	I9_CARDMYO	Cardiomyopathy	Lactobacillaceae	MR Egger	8	0.080148794	0.31383594	0.806955352	-0.534969649	0.695267237	1.083448266	0.585687066	2.004244611
family.Lactobacillaceae.id.1836	I9_CARDMYO	Cardiomyopathy	Lactobacillaceae	Weighted median	8	0.101766561	0.117284719	0.385565071	-0.128111487	0.33164461	1.107124996	0.879755292	1.39325761
family.Lactobacillaceae.id.1836	I9_CARDMYO	Cardiomyopathy	Lactobacillaceae	Weighted mode	8	0.12271769	0.129183447	0.37377463	-0.130481865	0.375917245	1.130565206	0.877672409	1.45632661
family.Lactobacillaceae.id.1836	I9_CARDMYO	Cardiomyopathy	Lactobacillaceae	Maximum likelihood	8	0.061103409	0.08204733	0.456432741	-0.099709358	0.221916177	1.063008834	0.90510044	1.248466724
family.Lactobacillaceae.id.1836	I9_CARDMYO	Cardiomyopathy	Lactobacillaceae	cML-MA-BIC	8	0.068146817	0.084866628	0.421982125	-0.098191774	0.234485408	1.070522468	0.906475049	1.264258024
family.Methanobacteriaceae.id.121	I9_CARDMYO	Cardiomyopathy	Methanobacteriaceae	Inverse variance weighted	9	-0.047538863	0.063385072	0.453254145	-0.171773605	0.076695878	0.953573414	0.842169815	1.079713662
family.Methanobacteriaceae.id.121	I9_CARDMYO	Cardiomyopathy	Methanobacteriaceae	MR Egger	9	0.383487977	0.249315975	0.167897603	-0.105171334	0.872147287	1.467393909	0.90017028	2.392041744
family.Methanobacteriaceae.id.121	I9_CARDMYO	Cardiomyopathy	Methanobacteriaceae	Weighted median	9	-0.015201901	0.083381516	0.855333646	-0.178629672	0.14822587	0.984913065	0.83641559	1.159774825
family.Methanobacteriaceae.id.121	I9_CARDMYO	Cardiomyopathy	Methanobacteriaceae	Weighted mode	9	-0.012673966	0.113090478	0.913529436	-0.234331304	0.208983371	0.98740601	0.791099678	1.232424505
family.Methanobacteriaceae.id.121	I9_CARDMYO	Cardiomyopathy	Methanobacteriaceae	Maximum likelihood	9	-0.048517711	0.064131739	0.449330308	-0.17421592	0.077180497	0.952640467	0.84011548	1.080237039
family.Methanobacteriaceae.id.121	I9_CARDMYO	Cardiomyopathy	Methanobacteriaceae	cML-MA-BIC	9	-0.048386292	0.064128263	0.450534847	-0.174077687	0.077305104	0.952765671	0.84023162	1.080371652
family.Oxalobacteraceae.id.2966	I9_CARDMYO	Cardiomyopathy	Oxalobacteraceae	Inverse variance weighted	14	0.075995726	0.067517806	0.260349397	-0.056339174	0.208330626	1.078957963	0.945218488	1.231620308
family.Oxalobacteraceae.id.2966	I9_CARDMYO	Cardiomyopathy	Oxalobacteraceae	MR Egger	14	0.362638718	0.257718252	0.184763498	-0.142489056	0.867766491	1.437116561	0.867197045	2.381585617
family.Oxalobacteraceae.id.2966	I9_CARDMYO	Cardiomyopathy	Oxalobacteraceae	Weighted median	14	0.044208844	0.079503276	0.578167669	-0.111617577	0.200035266	1.045200616	0.894386226	1.221445832
family.Oxalobacteraceae.id.2966	I9_CARDMYO	Cardiomyopathy	Oxalobacteraceae	Weighted mode	14	0.04958482	0.133930329	0.71717422	-0.212918624	0.312088264	1.05083472	0.808221904	1.36627528
family.Oxalobacteraceae.id.2966	I9_CARDMYO	Cardiomyopathy	Oxalobacteraceae	Maximum likelihood	14	0.07919393	0.057166496	0.165954425	-0.032852401	0.191240261	1.082414214	0.967681378	1.210750313
family.Oxalobacteraceae.id.2966	I9_CARDMYO	Cardiomyopathy	Oxalobacteraceae	cML-MA-BIC	14	0.081640611	0.05757771	0.156213995	-0.0312117	0.194492922	1.085065779	0.969270357	1.214694886
family.Pasteurellaceae.id.3689	I9_CARDMYO	Cardiomyopathy	Pasteurellaceae	Inverse variance weighted	13	-0.120342696	0.078563347	0.125573804	-0.274326857	0.033641464	0.886616544	0.760083596	1.034213738
family.Pasteurellaceae.id.3689	I9_CARDMYO	Cardiomyopathy	Pasteurellaceae	MR Egger	13	-0.047112498	0.174223253	0.791847762	-0.388590075	0.294365078	0.95398007	0.678012147	1.342273849
family.Pasteurellaceae.id.3689	I9_CARDMYO	Cardiomyopathy	Pasteurellaceae	Weighted median	13	-0.014236125	0.096102649	0.882236564	-0.202597317	0.174125067	0.985864729	0.816607009	1.190204412
family.Pasteurellaceae.id.3689	I9_CARDMYO	Cardiomyopathy	Pasteurellaceae	Weighted mode	13	0.026478528	0.132803972	0.845303584	-0.233817258	0.286774314	1.026832199	0.791506444	1.332123537
family.Pasteurellaceae.id.3689	I9_CARDMYO	Cardiomyopathy	Pasteurellaceae	Maximum likelihood	13	-0.121860205	0.073041417	0.09524204	-0.265021382	0.021300973	0.885272117	0.767189545	1.021529458
family.Pasteurellaceae.id.3689	I9_CARDMYO	Cardiomyopathy	Pasteurellaceae	cML-MA-BIC	13	-0.127509451	0.073569488	0.083062991	-0.271705648	0.016686746	0.880285096	0.762078547	1.016826747
family.Peptococcaceae.id.2024	I9_CARDMYO	Cardiomyopathy	Peptococcaceae	Inverse variance weighted	9	-0.063525743	0.110170673	0.56420152	-0.279460262	0.152408775	0.93844996	0.756191777	1.164636213
family.Peptococcaceae.id.2024	I9_CARDMYO	Cardiomyopathy	Peptococcaceae	MR Egger	9	-0.285384387	0.314881402	0.394890571	-0.902551935	0.33178316	0.751725245	0.405533443	1.39345066
family.Peptococcaceae.id.2024	I9_CARDMYO	Cardiomyopathy	Peptococcaceae	Weighted median	9	-0.049026784	0.130004072	0.706086438	-0.303834765	0.205781197	0.952155627	0.737982797	1.228484378
family.Peptococcaceae.id.2024	I9_CARDMYO	Cardiomyopathy	Peptococcaceae	Weighted mode	9	-0.003760415	0.177376291	0.983605177	-0.351417946	0.343897116	0.996246646	0.703689588	1.410433517
family.Peptococcaceae.id.2024	I9_CARDMYO	Cardiomyopathy	Peptococcaceae	Maximum likelihood	9	-0.065815872	0.097382441	0.499136217	-0.256685457	0.125053713	0.936303248	0.773611509	1.13320932
family.Peptococcaceae.id.2024	I9_CARDMYO	Cardiomyopathy	Peptococcaceae	cML-MA-BIC	9	-0.063213103	0.098643977	0.52163918	-0.256555298	0.130129092	0.938743403	0.773712208	1.138975407
family.Peptostreptococcaceae.id.2042	I9_CARDMYO	Cardiomyopathy	Peptostreptococcaceae	Inverse variance weighted	13	0.017271541	0.090836679	0.849200675	-0.16076835	0.195311433	1.017421557	0.851489295	1.215689534
family.Peptostreptococcaceae.id.2042	I9_CARDMYO	Cardiomyopathy	Peptostreptococcaceae	MR Egger	13	-0.053941986	0.21600978	0.807405837	-0.477321156	0.369437184	0.947487072	0.620443238	1.446920035
family.Peptostreptococcaceae.id.2042	I9_CARDMYO	Cardiomyopathy	Peptostreptococcaceae	Weighted median	13	-0.094235142	0.131162137	0.472471857	-0.351312931	0.162842647	0.910068742	0.70376349	1.176851494
family.Peptostreptococcaceae.id.2042	I9_CARDMYO	Cardiomyopathy	Peptostreptococcaceae	Weighted mode	13	-0.132811012	0.167214617	0.442471596	-0.460551661	0.194929636	0.87563056	0.630935487	1.215225476
family.Peptostreptococcaceae.id.2042	I9_CARDMYO	Cardiomyopathy	Peptostreptococcaceae	Maximum likelihood	13	0.017719299	0.092224532	0.847638683	-0.163040784	0.198479381	1.017877217	0.849556539	1.219546882
family.Peptostreptococcaceae.id.2042	I9_CARDMYO	Cardiomyopathy	Peptostreptococcaceae	cML-MA-BIC	13	0.018421931	0.092343979	0.84187751	-0.162572268	0.199416131	1.018592662	0.849954663	1.220689827
family.Porphyromonadaceae.id.943	I9_CARDMYO	Cardiomyopathy	Porphyromonadaceae	Inverse variance weighted	9	-0.003584278	0.142294424	0.979904079	-0.282481348	0.275312793	0.996422138	0.753910703	1.316942541
family.Porphyromonadaceae.id.943	I9_CARDMYO	Cardiomyopathy	Porphyromonadaceae	MR Egger	9	0.681196088	0.633588565	0.317967548	-0.560637499	1.923029675	1.976240077	0.570845035	6.841655096
family.Porphyromonadaceae.id.943	I9_CARDMYO	Cardiomyopathy	Porphyromonadaceae	Weighted median	9	-0.241182972	0.19762855	0.222318856	-0.62853493	0.146168985	0.785697852	0.533372657	1.157391753
family.Porphyromonadaceae.id.943	I9_CARDMYO	Cardiomyopathy	Porphyromonadaceae	Weighted mode	9	-0.313992981	0.309610943	0.340196224	-0.92083043	0.292844468	0.730524156	0.398188236	1.340234325
family.Porphyromonadaceae.id.943	I9_CARDMYO	Cardiomyopathy	Porphyromonadaceae	Maximum likelihood	9	-0.003574704	0.145669805	0.980422058	-0.289087521	0.281938113	0.996431678	0.748946654	1.325696674
family.Porphyromonadaceae.id.943	I9_CARDMYO	Cardiomyopathy	Porphyromonadaceae	cML-MA-BIC	9	-0.004746563	0.146038874	0.974071682	-0.290982757	0.281489631	0.995264684	0.747528568	1.325102257
family.Prevotellaceae.id.960	I9_CARDMYO	Cardiomyopathy	Prevotellaceae	Inverse variance weighted	16	0.047702694	0.104078203	0.646711707	-0.156290584	0.251695972	1.048858777	0.855310615	1.286204935
family.Prevotellaceae.id.960	I9_CARDMYO	Cardiomyopathy	Prevotellaceae	MR Egger	16	0.348769591	0.385389045	0.38078601	-0.406592937	1.10413212	1.417322589	0.665915204	3.016605281
family.Prevotellaceae.id.960	I9_CARDMYO	Cardiomyopathy	Prevotellaceae	Weighted median	16	0.218341554	0.128023124	0.088103954	-0.032583769	0.469266877	1.244011892	0.967941363	1.598821631
family.Prevotellaceae.id.960	I9_CARDMYO	Cardiomyopathy	Prevotellaceae	Weighted mode	16	0.235067847	0.202486112	0.26382163	-0.161804933	0.631940626	1.264994592	0.850607114	1.881257858
family.Prevotellaceae.id.960	I9_CARDMYO	Cardiomyopathy	Prevotellaceae	Maximum likelihood	16	0.050834797	0.091805644	0.579769175	-0.129104266	0.23077386	1.052149061	0.878882323	1.259574367
family.Prevotellaceae.id.960	I9_CARDMYO	Cardiomyopathy	Prevotellaceae	cML-MA-BIC	16	0.051849495	0.09212722	0.573568896	-0.128719857	0.232418847	1.053217216	0.879220239	1.261648056
family.Rhodospirillaceae.id.2717	I9_CARDMYO	Cardiomyopathy	Rhodospirillaceae	Inverse variance weighted	14	0.104302139	0.076083327	0.170408155	-0.044821182	0.25342546	1.109935759	0.956168447	1.288431336
family.Rhodospirillaceae.id.2717	I9_CARDMYO	Cardiomyopathy	Rhodospirillaceae	MR Egger	14	0.038431981	0.322053078	0.906985033	-0.592792052	0.669656014	1.039180042	0.552781733	1.953565206
family.Rhodospirillaceae.id.2717	I9_CARDMYO	Cardiomyopathy	Rhodospirillaceae	Weighted median	14	0.022408963	0.100459927	0.823485932	-0.174492494	0.219310419	1.022661929	0.839883159	1.245217756
family.Rhodospirillaceae.id.2717	I9_CARDMYO	Cardiomyopathy	Rhodospirillaceae	Weighted mode	14	-0.027797334	0.127705093	0.83106694	-0.278099316	0.222504648	0.972585457	0.757221613	1.249201626
family.Rhodospirillaceae.id.2717	I9_CARDMYO	Cardiomyopathy	Rhodospirillaceae	Maximum likelihood	14	0.110551484	0.074422047	0.137420197	-0.035315728	0.256418697	1.11689385	0.965300596	1.292293694
family.Rhodospirillaceae.id.2717	I9_CARDMYO	Cardiomyopathy	Rhodospirillaceae	cML-MA-BIC	14	0.109564304	0.074712987	0.142520469	-0.03687315	0.256001758	1.115791818	0.963798386	1.291754999
family.Rikenellaceae.id.967	I9_CARDMYO	Cardiomyopathy	Rikenellaceae	Inverse variance weighted	16	-0.045019898	0.109851365	0.68193391	-0.260328573	0.170288777	0.95597846	0.770798281	1.18564719
family.Rikenellaceae.id.967	I9_CARDMYO	Cardiomyopathy	Rikenellaceae	MR Egger	16	-0.882827148	0.289234159	0.008610544	-1.4497261	-0.315928196	0.413611915	0.234634546	0.729111801
family.Rikenellaceae.id.967	I9_CARDMYO	Cardiomyopathy	Rikenellaceae	Weighted median	16	-0.056711155	0.136344917	0.677454709	-0.323947192	0.210524881	0.94486695	0.723288437	1.234325764
family.Rikenellaceae.id.967	I9_CARDMYO	Cardiomyopathy	Rikenellaceae	Weighted mode	16	-0.071421621	0.243651201	0.773438684	-0.548977975	0.406134733	0.931069251	0.577539769	1.501004774
family.Rikenellaceae.id.967	I9_CARDMYO	Cardiomyopathy	Rikenellaceae	Maximum likelihood	16	-0.044865321	0.098486669	0.64871566	-0.237899192	0.148168551	0.956126244	0.788282152	1.159708349
family.Rikenellaceae.id.967	I9_CARDMYO	Cardiomyopathy	Rikenellaceae	cML-MA-BIC	16	-0.03765183	0.102811974	0.714200711	-0.2391633	0.16385964	0.963048187	0.787286308	1.178048952
family.Ruminococcaceae.id.2050	I9_CARDMYO	Cardiomyopathy	Ruminococcaceae	Inverse variance weighted	10	0.084727537	0.110129282	0.441687859	-0.131125856	0.300580929	1.088420472	0.877107379	1.350643208
family.Ruminococcaceae.id.2050	I9_CARDMYO	Cardiomyopathy	Ruminococcaceae	MR Egger	10	0.006047597	0.237812917	0.980334823	-0.460065721	0.472160916	1.006065921	0.631242158	1.603455384
family.Ruminococcaceae.id.2050	I9_CARDMYO	Cardiomyopathy	Ruminococcaceae	Weighted median	10	-0.001060214	0.143564935	0.994107748	-0.282447486	0.280327058	0.998940348	0.753936233	1.323562623
family.Ruminococcaceae.id.2050	I9_CARDMYO	Cardiomyopathy	Ruminococcaceae	Weighted mode	10	-0.015441579	0.165916626	0.927888152	-0.340638167	0.309755009	0.984677031	0.711316239	1.363091128
family.Ruminococcaceae.id.2050	I9_CARDMYO	Cardiomyopathy	Ruminococcaceae	Maximum likelihood	10	0.087034779	0.112142287	0.43768389	-0.132764103	0.306833661	1.09093462	0.875671636	1.359114875
family.Ruminococcaceae.id.2050	I9_CARDMYO	Cardiomyopathy	Ruminococcaceae	cML-MA-BIC	10	0.086608801	0.112200372	0.440166615	-0.133303929	0.306521531	1.090470006	0.875199054	1.358690722
family.Streptococcaceae.id.1850	I9_CARDMYO	Cardiomyopathy	Streptococcaceae	Inverse variance weighted	11	-0.163178621	0.168432443	0.332641224	-0.49330621	0.166948968	0.849439447	0.610604267	1.18169396
family.Streptococcaceae.id.1850	I9_CARDMYO	Cardiomyopathy	Streptococcaceae	MR Egger	11	0.473278688	0.697717357	0.514626666	-0.894247332	1.840804707	1.605248684	0.40891526	6.301607171
family.Streptococcaceae.id.1850	I9_CARDMYO	Cardiomyopathy	Streptococcaceae	Weighted median	11	-0.123300043	0.163152609	0.449808441	-0.443079156	0.196479071	0.883998385	0.642056382	1.217109848
family.Streptococcaceae.id.1850	I9_CARDMYO	Cardiomyopathy	Streptococcaceae	Weighted mode	11	-0.136243847	0.227084245	0.561874083	-0.581328968	0.308841273	0.872629818	0.559154774	1.361846191
family.Streptococcaceae.id.1850	I9_CARDMYO	Cardiomyopathy	Streptococcaceae	Maximum likelihood	11	-0.1695268	0.121062997	0.161417849	-0.406810274	0.067756673	0.844064133	0.665770493	1.070104892
family.Streptococcaceae.id.1850	I9_CARDMYO	Cardiomyopathy	Streptococcaceae	cML-MA-BIC	11	-0.229967059	0.134190873	0.086578141	-0.49298117	0.033047052	0.794559776	0.61080277	1.033599171
family.Veillonellaceae.id.2172	I9_CARDMYO	Cardiomyopathy	Veillonellaceae	Inverse variance weighted	18	-0.058419823	0.099667603	0.557777031	-0.253768325	0.13692868	0.943253865	0.775871531	1.146746359
family.Veillonellaceae.id.2172	I9_CARDMYO	Cardiomyopathy	Veillonellaceae	MR Egger	18	0.138342191	0.197963256	0.494693433	-0.249665792	0.526350173	1.148368444	0.779061108	1.692742802
family.Veillonellaceae.id.2172	I9_CARDMYO	Cardiomyopathy	Veillonellaceae	Weighted median	18	0.040089968	0.11817599	0.734429286	-0.191534972	0.271714909	1.040904418	0.825690748	1.312212848
family.Veillonellaceae.id.2172	I9_CARDMYO	Cardiomyopathy	Veillonellaceae	Weighted mode	18	0.066355168	0.124911163	0.602139545	-0.178470711	0.311181047	1.068606185	0.836548559	1.365036335
family.Veillonellaceae.id.2172	I9_CARDMYO	Cardiomyopathy	Veillonellaceae	Maximum likelihood	18	-0.058132451	0.081030264	0.47311712	-0.216951769	0.100686866	0.943524968	0.804968793	1.105930284
family.Veillonellaceae.id.2172	I9_CARDMYO	Cardiomyopathy	Veillonellaceae	cML-MA-BIC	18	-0.060199636	0.081960725	0.462647901	-0.220842656	0.100443385	0.941576543	0.801842835	1.105661043
family.Verrucomicrobiaceae.id.4036	I9_CARDMYO	Cardiomyopathy	Verrucomicrobiaceae	Inverse variance weighted	11	0.044786091	0.096994113	0.644267565	-0.14532237	0.234894552	1.045804129	0.864743481	1.264775394
family.Verrucomicrobiaceae.id.4036	I9_CARDMYO	Cardiomyopathy	Verrucomicrobiaceae	MR Egger	11	0.3247741	0.331545273	0.352891198	-0.325054636	0.974602836	1.383718029	0.722487879	2.650114471
family.Verrucomicrobiaceae.id.4036	I9_CARDMYO	Cardiomyopathy	Verrucomicrobiaceae	Weighted median	11	0.06696023	0.131866586	0.611602236	-0.191498277	0.325418738	1.069252953	0.825721047	1.384610314
family.Verrucomicrobiaceae.id.4036	I9_CARDMYO	Cardiomyopathy	Verrucomicrobiaceae	Weighted mode	11	-0.204132819	0.250541411	0.434180648	-0.695193985	0.286928347	0.81535407	0.498977645	1.332328745
family.Verrucomicrobiaceae.id.4036	I9_CARDMYO	Cardiomyopathy	Verrucomicrobiaceae	Maximum likelihood	11	0.047915359	0.097667914	0.623713154	-0.143513754	0.239344471	1.049081856	0.866308885	1.270416082
family.Verrucomicrobiaceae.id.4036	I9_CARDMYO	Cardiomyopathy	Verrucomicrobiaceae	cML-MA-BIC	11	0.046384895	0.097810095	0.635332889	-0.145322892	0.238092681	1.047477502	0.864743029	1.268826784
family.Victivallaceae.id.2255	I9_CARDMYO	Cardiomyopathy	Victivallaceae	Inverse variance weighted	11	-0.018780181	0.054448651	0.73015793	-0.125499536	0.087939174	0.981395068	0.882056173	1.091921703
family.Victivallaceae.id.2255	I9_CARDMYO	Cardiomyopathy	Victivallaceae	MR Egger	11	-0.091854172	0.253029135	0.724970982	-0.587791276	0.404082933	0.91223817	0.555552994	1.497928169
family.Victivallaceae.id.2255	I9_CARDMYO	Cardiomyopathy	Victivallaceae	Weighted median	11	0.019710438	0.070717036	0.780457697	-0.118894952	0.158315828	1.019905971	0.887901068	1.17153614
family.Victivallaceae.id.2255	I9_CARDMYO	Cardiomyopathy	Victivallaceae	Weighted mode	11	0.033028871	0.110738487	0.771609895	-0.184018563	0.250076305	1.033580379	0.831920361	1.284123397
family.Victivallaceae.id.2255	I9_CARDMYO	Cardiomyopathy	Victivallaceae	Maximum likelihood	11	-0.018780662	0.055005427	0.732777725	-0.126591299	0.089029976	0.981394596	0.881093703	1.093113423
family.Victivallaceae.id.2255	I9_CARDMYO	Cardiomyopathy	Victivallaceae	cML-MA-BIC	11	-0.019026379	0.055050613	0.72963124	-0.12692558	0.088872823	0.98115348	0.880799219	1.092941651
genus..Clostridiuminnocuumgroup.id.14397	I9_CARDMYO	Cardiomyopathy	Clostridiuminnocuumgroup	Inverse variance weighted	8	-0.00632602	0.065637233	0.923219946	-0.134974997	0.122322958	0.993693947	0.873737757	1.130119023
genus..Clostridiuminnocuumgroup.id.14397	I9_CARDMYO	Cardiomyopathy	Clostridiuminnocuumgroup	MR Egger	8	-0.055905926	0.330030215	0.871051751	-0.702765149	0.590953296	0.94562809	0.495214068	1.80570897
genus..Clostridiuminnocuumgroup.id.14397	I9_CARDMYO	Cardiomyopathy	Clostridiuminnocuumgroup	Weighted median	8	0.023211677	0.08017596	0.772191747	-0.133933204	0.180356559	1.023483165	0.874648485	1.197644318
genus..Clostridiuminnocuumgroup.id.14397	I9_CARDMYO	Cardiomyopathy	Clostridiuminnocuumgroup	Weighted mode	8	0.059919888	0.118924632	0.629835278	-0.17317239	0.293012166	1.061751484	0.840992623	1.340459099
genus..Clostridiuminnocuumgroup.id.14397	I9_CARDMYO	Cardiomyopathy	Clostridiuminnocuumgroup	Maximum likelihood	8	-0.006460202	0.065999507	0.922025532	-0.135819235	0.122898831	0.99356062	0.873000426	1.130770016
genus..Clostridiuminnocuumgroup.id.14397	I9_CARDMYO	Cardiomyopathy	Clostridiuminnocuumgroup	cML-MA-BIC	8	-0.006333308	0.066023957	0.92358062	-0.135740263	0.123073647	0.993686705	0.873069371	1.13096771
genus..Eubacteriumbrachygroup.id.11296	I9_CARDMYO	Cardiomyopathy	Eubacteriumbrachygroup	Inverse variance weighted	10	0.063129774	0.061503621	0.304684251	-0.057417323	0.183676871	1.065165061	0.944199951	1.201627479
genus..Eubacteriumbrachygroup.id.11296	I9_CARDMYO	Cardiomyopathy	Eubacteriumbrachygroup	MR Egger	10	-0.008815517	0.247413191	0.972449808	-0.49374537	0.476114337	0.991223226	0.610336173	1.609807065
genus..Eubacteriumbrachygroup.id.11296	I9_CARDMYO	Cardiomyopathy	Eubacteriumbrachygroup	Weighted median	10	0.076471601	0.077549419	0.324083291	-0.07552526	0.228468462	1.079471534	0.927256308	1.256673892
genus..Eubacteriumbrachygroup.id.11296	I9_CARDMYO	Cardiomyopathy	Eubacteriumbrachygroup	Weighted mode	10	0.088718937	0.123849225	0.491945876	-0.154025544	0.331463418	1.092773475	0.857250123	1.393005186
genus..Eubacteriumbrachygroup.id.11296	I9_CARDMYO	Cardiomyopathy	Eubacteriumbrachygroup	Maximum likelihood	10	0.063552827	0.062183634	0.306772124	-0.058327096	0.18543275	1.065615778	0.943341334	1.203739245
genus..Eubacteriumbrachygroup.id.11296	I9_CARDMYO	Cardiomyopathy	Eubacteriumbrachygroup	cML-MA-BIC	10	0.064299267	0.062224947	0.301446766	-0.057661629	0.186260164	1.066411493	0.943969305	1.204735648
genus..Eubacteriumcoprostanoligenesgroup.id.11375	I9_CARDMYO	Cardiomyopathy	Eubacteriumcoprostanoligenesgroup	Inverse variance weighted	12	-0.115239278	0.116423023	0.322256056	-0.343428404	0.112949848	0.891152885	0.709334265	1.119575782
genus..Eubacteriumcoprostanoligenesgroup.id.11375	I9_CARDMYO	Cardiomyopathy	Eubacteriumcoprostanoligenesgroup	MR Egger	12	0.05123317	0.445809814	0.910782084	-0.822554066	0.925020406	1.052568292	0.439308198	2.521919721
genus..Eubacteriumcoprostanoligenesgroup.id.11375	I9_CARDMYO	Cardiomyopathy	Eubacteriumcoprostanoligenesgroup	Weighted median	12	-0.075830646	0.149429953	0.611827766	-0.368713354	0.217052061	0.92697318	0.691623633	1.242408782
genus..Eubacteriumcoprostanoligenesgroup.id.11375	I9_CARDMYO	Cardiomyopathy	Eubacteriumcoprostanoligenesgroup	Weighted mode	12	-0.075080732	0.23429903	0.754633524	-0.534306831	0.384145367	0.927668591	0.586075399	1.468358877
genus..Eubacteriumcoprostanoligenesgroup.id.11375	I9_CARDMYO	Cardiomyopathy	Eubacteriumcoprostanoligenesgroup	Maximum likelihood	12	-0.115919937	0.117656553	0.324506218	-0.346526781	0.114686906	0.89054652	0.707139881	1.121522241
genus..Eubacteriumcoprostanoligenesgroup.id.11375	I9_CARDMYO	Cardiomyopathy	Eubacteriumcoprostanoligenesgroup	cML-MA-BIC	12	-0.11741876	0.117785989	0.318821675	-0.348279298	0.113441778	0.889212749	0.705901692	1.120126671
genus..Eubacteriumeligensgroup.id.14372	I9_CARDMYO	Cardiomyopathy	Eubacteriumeligensgroup	Inverse variance weighted	6	-0.133695154	0.146433682	0.361238224	-0.420705171	0.153314863	0.874856721	0.656583653	1.165691955
genus..Eubacteriumeligensgroup.id.14372	I9_CARDMYO	Cardiomyopathy	Eubacteriumeligensgroup	MR Egger	6	-0.01611859	0.547278482	0.977914793	-1.088784414	1.056547234	0.984010619	0.336625442	2.87642221
genus..Eubacteriumeligensgroup.id.14372	I9_CARDMYO	Cardiomyopathy	Eubacteriumeligensgroup	Weighted median	6	-0.170912092	0.179785547	0.341785011	-0.523291765	0.181467581	0.842895667	0.592566744	1.198975666
genus..Eubacteriumeligensgroup.id.14372	I9_CARDMYO	Cardiomyopathy	Eubacteriumeligensgroup	Weighted mode	6	-0.189636593	0.228436114	0.444269437	-0.637371376	0.25809819	0.827259711	0.528680301	1.294465916
genus..Eubacteriumeligensgroup.id.14372	I9_CARDMYO	Cardiomyopathy	Eubacteriumeligensgroup	Maximum likelihood	6	-0.134087688	0.14708668	0.361966899	-0.422377581	0.154202206	0.874513377	0.655486493	1.166726782
genus..Eubacteriumeligensgroup.id.14372	I9_CARDMYO	Cardiomyopathy	Eubacteriumeligensgroup	cML-MA-BIC	6	-0.134240475	0.147132334	0.361569157	-0.422619849	0.154138899	0.874379773	0.655327709	1.166652923
genus..Eubacteriumfissicatenagroup.id.14373	I9_CARDMYO	Cardiomyopathy	Eubacteriumfissicatenagroup	Inverse variance weighted	9	0.120904589	0.06545529	0.064727949	-0.007387779	0.249196958	1.128517235	0.992639443	1.282994705
genus..Eubacteriumfissicatenagroup.id.14373	I9_CARDMYO	Cardiomyopathy	Eubacteriumfissicatenagroup	MR Egger	9	0.219248384	0.3393853	0.53886235	-0.445946804	0.884443571	1.245140511	0.640217828	2.421636549
genus..Eubacteriumfissicatenagroup.id.14373	I9_CARDMYO	Cardiomyopathy	Eubacteriumfissicatenagroup	Weighted median	9	0.140117211	0.087064454	0.107539751	-0.030529119	0.31076354	1.150408631	0.969932189	1.364466541
genus..Eubacteriumfissicatenagroup.id.14373	I9_CARDMYO	Cardiomyopathy	Eubacteriumfissicatenagroup	Weighted mode	9	0.157435026	0.115538488	0.210121066	-0.069020411	0.383890463	1.170504703	0.93330763	1.467984634
genus..Eubacteriumfissicatenagroup.id.14373	I9_CARDMYO	Cardiomyopathy	Eubacteriumfissicatenagroup	Maximum likelihood	9	0.122010239	0.066556642	0.066775954	-0.008440779	0.252461258	1.12976567	0.991594744	1.287189626
genus..Eubacteriumfissicatenagroup.id.14373	I9_CARDMYO	Cardiomyopathy	Eubacteriumfissicatenagroup	cML-MA-BIC	9	0.123366536	0.066732179	0.064503834	-0.007428534	0.254161607	1.131299007	0.992598989	1.28938016
genus..Eubacteriumhalliigroup.id.11338	I9_CARDMYO	Cardiomyopathy	Eubacteriumhalliigroup	Inverse variance weighted	14	-0.122260918	0.093026881	0.18876086	-0.304593605	0.060071769	0.884917447	0.737422999	1.061912756
genus..Eubacteriumhalliigroup.id.11338	I9_CARDMYO	Cardiomyopathy	Eubacteriumhalliigroup	MR Egger	14	-0.40610243	0.189267813	0.05305363	-0.777067344	-0.035137517	0.66624192	0.459752332	0.965472638
genus..Eubacteriumhalliigroup.id.11338	I9_CARDMYO	Cardiomyopathy	Eubacteriumhalliigroup	Weighted median	14	-0.222504618	0.129449588	0.085641417	-0.476225811	0.031216576	0.80051131	0.62112321	1.031708923
genus..Eubacteriumhalliigroup.id.11338	I9_CARDMYO	Cardiomyopathy	Eubacteriumhalliigroup	Weighted mode	14	-0.255411856	0.17417502	0.166305867	-0.596794896	0.085971184	0.77459741	0.550573457	1.089774925
genus..Eubacteriumhalliigroup.id.11338	I9_CARDMYO	Cardiomyopathy	Eubacteriumhalliigroup	Maximum likelihood	14	-0.123995805	0.092520796	0.18018232	-0.305336565	0.057344955	0.883383547	0.736875326	1.059021062
genus..Eubacteriumhalliigroup.id.11338	I9_CARDMYO	Cardiomyopathy	Eubacteriumhalliigroup	cML-MA-BIC	14	-0.127088166	0.092662281	0.170212933	-0.308706238	0.054529905	0.880656025	0.734396476	1.056044057
genus..Eubacteriumnodatumgroup.id.11297	I9_CARDMYO	Cardiomyopathy	Eubacteriumnodatumgroup	Inverse variance weighted	11	-0.050471267	0.079865026	0.527414935	-0.207006718	0.106064184	0.950781247	0.813014188	1.11189324
genus..Eubacteriumnodatumgroup.id.11297	I9_CARDMYO	Cardiomyopathy	Eubacteriumnodatumgroup	MR Egger	11	0.808273049	0.237621134	0.007854391	0.342535627	1.274010472	2.24402931	1.408514534	3.575161935
genus..Eubacteriumnodatumgroup.id.11297	I9_CARDMYO	Cardiomyopathy	Eubacteriumnodatumgroup	Weighted median	11	0.047903605	0.083644639	0.566845245	-0.116039888	0.211847098	1.049069526	0.890439705	1.23595889
genus..Eubacteriumnodatumgroup.id.11297	I9_CARDMYO	Cardiomyopathy	Eubacteriumnodatumgroup	Weighted mode	11	0.068683096	0.121000204	0.582806087	-0.168477305	0.305843496	1.07109672	0.844950439	1.357769794
genus..Eubacteriumnodatumgroup.id.11297	I9_CARDMYO	Cardiomyopathy	Eubacteriumnodatumgroup	Maximum likelihood	11	-0.051026805	0.056444888	0.365989518	-0.161658786	0.059605176	0.950253198	0.850731437	1.06141739
genus..Eubacteriumnodatumgroup.id.11297	I9_CARDMYO	Cardiomyopathy	Eubacteriumnodatumgroup	cML-MA-BIC	11	-0.057986427	0.057368856	0.312128957	-0.170429386	0.054456531	0.943662755	0.843302637	1.055966573
genus..Eubacteriumoxidoreducensgroup.id.11339	I9_CARDMYO	Cardiomyopathy	Eubacteriumoxidoreducensgroup	Inverse variance weighted	5	0.224476142	0.139903318	0.108601887	-0.049734361	0.498686646	1.251666849	0.951482142	1.646557337
genus..Eubacteriumoxidoreducensgroup.id.11339	I9_CARDMYO	Cardiomyopathy	Eubacteriumoxidoreducensgroup	MR Egger	5	0.410844383	0.587236419	0.53453155	-0.740138997	1.561827763	1.508090654	0.477047603	4.767527198
genus..Eubacteriumoxidoreducensgroup.id.11339	I9_CARDMYO	Cardiomyopathy	Eubacteriumoxidoreducensgroup	Weighted median	5	0.070239512	0.146587599	0.631821904	-0.217072182	0.357551206	1.072765091	0.80487187	1.429823781
genus..Eubacteriumoxidoreducensgroup.id.11339	I9_CARDMYO	Cardiomyopathy	Eubacteriumoxidoreducensgroup	Weighted mode	5	0.020715154	0.22191688	0.930116958	-0.41424193	0.455672239	1.020931202	0.660841055	1.577233305
genus..Eubacteriumoxidoreducensgroup.id.11339	I9_CARDMYO	Cardiomyopathy	Eubacteriumoxidoreducensgroup	Maximum likelihood	5	0.241199764	0.102847089	0.019015501	0.03961947	0.442780058	1.272775265	1.04041479	1.557029841
genus..Eubacteriumoxidoreducensgroup.id.11339	I9_CARDMYO	Cardiomyopathy	Eubacteriumoxidoreducensgroup	cML-MA-BIC	5	0.239701781	0.103664745	0.02076233	0.036518881	0.442884681	1.270870097	1.037193887	1.557192751
genus..Eubacteriumrectalegroup.id.14374	I9_CARDMYO	Cardiomyopathy	Eubacteriumrectalegroup	Inverse variance weighted	8	-0.012850584	0.155082155	0.933960417	-0.316811607	0.29111044	0.987231632	0.72846798	1.337912334
genus..Eubacteriumrectalegroup.id.14374	I9_CARDMYO	Cardiomyopathy	Eubacteriumrectalegroup	MR Egger	8	-0.015624768	0.613817733	0.980517482	-1.218707524	1.187457989	0.984496666	0.295611991	3.278736021
genus..Eubacteriumrectalegroup.id.14374	I9_CARDMYO	Cardiomyopathy	Eubacteriumrectalegroup	Weighted median	8	-0.042468545	0.199179735	0.831157553	-0.432860825	0.347923734	0.958420612	0.648650761	1.416124244
genus..Eubacteriumrectalegroup.id.14374	I9_CARDMYO	Cardiomyopathy	Eubacteriumrectalegroup	Weighted mode	8	0.224884721	0.32379535	0.509738857	-0.409754166	0.859523607	1.252178358	0.663813418	2.362035169
genus..Eubacteriumrectalegroup.id.14374	I9_CARDMYO	Cardiomyopathy	Eubacteriumrectalegroup	Maximum likelihood	8	-0.013792822	0.139499063	0.921238362	-0.287210985	0.259625342	0.986301863	0.750353399	1.296444272
genus..Eubacteriumrectalegroup.id.14374	I9_CARDMYO	Cardiomyopathy	Eubacteriumrectalegroup	cML-MA-BIC	8	-0.012385933	0.139991561	0.929498136	-0.286769392	0.261997527	0.987690457	0.750684823	1.299523329
genus..Eubacteriumruminantiumgroup.id.11340	I9_CARDMYO	Cardiomyopathy	Eubacteriumruminantiumgroup	Inverse variance weighted	18	-0.059356364	0.060484403	0.326420213	-0.177905794	0.059193066	0.942370882	0.837021272	1.06098006
genus..Eubacteriumruminantiumgroup.id.11340	I9_CARDMYO	Cardiomyopathy	Eubacteriumruminantiumgroup	MR Egger	18	-0.122777642	0.207731071	0.56275002	-0.529930541	0.284375257	0.884460308	0.588645855	1.328931528
genus..Eubacteriumruminantiumgroup.id.11340	I9_CARDMYO	Cardiomyopathy	Eubacteriumruminantiumgroup	Weighted median	18	-0.14277036	0.083490638	0.087262839	-0.30641201	0.02087129	0.866953133	0.736083283	1.021090618
genus..Eubacteriumruminantiumgroup.id.11340	I9_CARDMYO	Cardiomyopathy	Eubacteriumruminantiumgroup	Weighted mode	18	-0.2053231	0.153157337	0.197690656	-0.505511482	0.094865281	0.814384146	0.603196972	1.09951072
genus..Eubacteriumruminantiumgroup.id.11340	I9_CARDMYO	Cardiomyopathy	Eubacteriumruminantiumgroup	Maximum likelihood	18	-0.058627642	0.060810519	0.334993978	-0.17781626	0.060560976	0.943057859	0.837096218	1.062432379
genus..Eubacteriumruminantiumgroup.id.11340	I9_CARDMYO	Cardiomyopathy	Eubacteriumruminantiumgroup	cML-MA-BIC	18	-0.062750717	0.06085653	0.302481992	-0.182029516	0.056528081	0.939177565	0.833576737	1.058156329
genus..Eubacteriumventriosumgroup.id.11341	I9_CARDMYO	Cardiomyopathy	Eubacteriumventriosumgroup	Inverse variance weighted	15	-0.126333111	0.094932449	0.183265204	-0.312400711	0.05973449	0.88132122	0.731688274	1.061554655
genus..Eubacteriumventriosumgroup.id.11341	I9_CARDMYO	Cardiomyopathy	Eubacteriumventriosumgroup	MR Egger	15	-0.21004463	0.433115641	0.635772953	-1.058951285	0.638862026	0.810548071	0.346819334	1.89432396
genus..Eubacteriumventriosumgroup.id.11341	I9_CARDMYO	Cardiomyopathy	Eubacteriumventriosumgroup	Weighted median	15	0.080022509	0.135141029	0.553756346	-0.184853908	0.344898927	1.083311452	0.83122571	1.411847213
genus..Eubacteriumventriosumgroup.id.11341	I9_CARDMYO	Cardiomyopathy	Eubacteriumventriosumgroup	Weighted mode	15	0.107474641	0.248471341	0.67193512	-0.379529188	0.59447847	1.113462624	0.684183455	1.812085641
genus..Eubacteriumventriosumgroup.id.11341	I9_CARDMYO	Cardiomyopathy	Eubacteriumventriosumgroup	Maximum likelihood	15	-0.123819069	0.097111808	0.202303724	-0.314158213	0.066520075	0.883539686	0.73040346	1.068782419
genus..Eubacteriumventriosumgroup.id.11341	I9_CARDMYO	Cardiomyopathy	Eubacteriumventriosumgroup	cML-MA-BIC	15	-0.130793582	0.097514256	0.179830688	-0.321921523	0.060334359	0.877398866	0.724755064	1.062191641
genus..Eubacteriumxylanophilumgroup.id.14375	I9_CARDMYO	Cardiomyopathy	Eubacteriumxylanophilumgroup	Inverse variance weighted	9	-0.050698273	0.104645433	0.628047601	-0.255803323	0.154406776	0.950565438	0.77429424	1.166965484
genus..Eubacteriumxylanophilumgroup.id.14375	I9_CARDMYO	Cardiomyopathy	Eubacteriumxylanophilumgroup	MR Egger	9	-0.175948659	0.312834241	0.591367873	-0.789103771	0.437206453	0.83866104	0.454251726	1.548375711
genus..Eubacteriumxylanophilumgroup.id.14375	I9_CARDMYO	Cardiomyopathy	Eubacteriumxylanophilumgroup	Weighted median	9	-0.044457914	0.131678176	0.735645399	-0.302547139	0.213631311	0.956515855	0.738933655	1.238166072
genus..Eubacteriumxylanophilumgroup.id.14375	I9_CARDMYO	Cardiomyopathy	Eubacteriumxylanophilumgroup	Weighted mode	9	-0.088763573	0.186282874	0.646461826	-0.453878007	0.27635086	0.915061893	0.635160214	1.318310325
genus..Eubacteriumxylanophilumgroup.id.14375	I9_CARDMYO	Cardiomyopathy	Eubacteriumxylanophilumgroup	Maximum likelihood	9	-0.049893219	0.105466367	0.636161584	-0.256607299	0.156820861	0.951331003	0.773671976	1.16978604
genus..Eubacteriumxylanophilumgroup.id.14375	I9_CARDMYO	Cardiomyopathy	Eubacteriumxylanophilumgroup	cML-MA-BIC	9	-0.051351885	0.105505157	0.626453981	-0.258141994	0.155438223	0.94994434	0.772485536	1.168169768
genus..Ruminococcusgauvreauiigroup.id.11342	I9_CARDMYO	Cardiomyopathy	Ruminococcusgauvreauiigroup	Inverse variance weighted	11	-0.183380687	0.135689879	0.176545191	-0.44933285	0.082571475	0.832451192	0.638053687	1.086076298
genus..Ruminococcusgauvreauiigroup.id.11342	I9_CARDMYO	Cardiomyopathy	Ruminococcusgauvreauiigroup	MR Egger	11	0.635630209	0.513112766	0.246763656	-0.370070813	1.641331231	1.888211735	0.690685419	5.162036805
genus..Ruminococcusgauvreauiigroup.id.11342	I9_CARDMYO	Cardiomyopathy	Ruminococcusgauvreauiigroup	Weighted median	11	-0.076332979	0.153682682	0.619406172	-0.377551035	0.224885077	0.926507648	0.685538214	1.252178804
genus..Ruminococcusgauvreauiigroup.id.11342	I9_CARDMYO	Cardiomyopathy	Ruminococcusgauvreauiigroup	Weighted mode	11	0.014508505	0.264151751	0.957280158	-0.503228927	0.532245938	1.014614264	0.604575375	1.702752293
genus..Ruminococcusgauvreauiigroup.id.11342	I9_CARDMYO	Cardiomyopathy	Ruminococcusgauvreauiigroup	Maximum likelihood	11	-0.196851336	0.105545423	0.06216929	-0.403720366	0.010017693	0.821312724	0.667830844	1.010068038
genus..Ruminococcusgauvreauiigroup.id.11342	I9_CARDMYO	Cardiomyopathy	Ruminococcusgauvreauiigroup	cML-MA-BIC	11	-0.19792872	0.105925904	0.061684302	-0.405543492	0.009686052	0.820428331	0.666614413	1.009733114
genus..Ruminococcusgnavusgroup.id.14376	I9_CARDMYO	Cardiomyopathy	Ruminococcusgnavusgroup	Inverse variance weighted	11	-0.055352897	0.076888981	0.471582411	-0.206055299	0.095349506	0.946151196	0.813788073	1.10004326
genus..Ruminococcusgnavusgroup.id.14376	I9_CARDMYO	Cardiomyopathy	Ruminococcusgnavusgroup	MR Egger	11	0.31443308	0.367676355	0.41463155	-0.406212575	1.035078735	1.369482704	0.666168541	2.815327893
genus..Ruminococcusgnavusgroup.id.14376	I9_CARDMYO	Cardiomyopathy	Ruminococcusgnavusgroup	Weighted median	11	0.090692863	0.100566705	0.367153564	-0.106417878	0.287803604	1.094932659	0.899048877	1.333495385
genus..Ruminococcusgnavusgroup.id.14376	I9_CARDMYO	Cardiomyopathy	Ruminococcusgnavusgroup	Weighted mode	11	0.120786909	0.16085552	0.470012037	-0.19448991	0.436063728	1.128384439	0.823254485	1.546607354
genus..Ruminococcusgnavusgroup.id.14376	I9_CARDMYO	Cardiomyopathy	Ruminococcusgnavusgroup	Maximum likelihood	11	-0.056053905	0.073414792	0.445151368	-0.199946897	0.087839087	0.945488168	0.818774232	1.091812421
genus..Ruminococcusgnavusgroup.id.14376	I9_CARDMYO	Cardiomyopathy	Ruminococcusgnavusgroup	cML-MA-BIC	11	-0.057688287	0.073615612	0.433250191	-0.201974886	0.086598312	0.943944141	0.817115449	1.090458568
genus..Ruminococcustorquesgroup.id.14377	I9_CARDMYO	Cardiomyopathy	Ruminococcustorquesgroup	Inverse variance weighted	7	-0.153967489	0.183693572	0.401932028	-0.514006889	0.206071911	0.857299892	0.598094274	1.228841568
genus..Ruminococcustorquesgroup.id.14377	I9_CARDMYO	Cardiomyopathy	Ruminococcustorquesgroup	MR Egger	7	-0.498216632	0.595159444	0.44069175	-1.664729142	0.668295879	0.607613292	0.189241909	1.950909899
genus..Ruminococcustorquesgroup.id.14377	I9_CARDMYO	Cardiomyopathy	Ruminococcustorquesgroup	Weighted median	7	-0.148064509	0.216047167	0.493133065	-0.571516957	0.275387939	0.862375482	0.564668211	1.317041507
genus..Ruminococcustorquesgroup.id.14377	I9_CARDMYO	Cardiomyopathy	Ruminococcustorquesgroup	Weighted mode	7	-0.095838677	0.343898711	0.789843971	-0.769880151	0.578202797	0.908610584	0.463068563	1.782831439
genus..Ruminococcustorquesgroup.id.14377	I9_CARDMYO	Cardiomyopathy	Ruminococcustorquesgroup	Maximum likelihood	7	-0.161983151	0.164032919	0.323395661	-0.483487672	0.15952137	0.850455534	0.616629037	1.172949328
genus..Ruminococcustorquesgroup.id.14377	I9_CARDMYO	Cardiomyopathy	Ruminococcustorquesgroup	cML-MA-BIC	7	-0.166004075	0.165564707	0.316027951	-0.490510902	0.158502751	0.847042782	0.612313482	1.171755148
genus.Actinomyces.id.423	I9_CARDMYO	Cardiomyopathy	Actinomyces	Inverse variance weighted	7	-0.040294856	0.119394171	0.735744284	-0.274307431	0.193717719	0.960506187	0.760098362	1.213753615
genus.Actinomyces.id.423	I9_CARDMYO	Cardiomyopathy	Actinomyces	MR Egger	7	0.066873944	0.314544412	0.840030437	-0.549633104	0.683380993	1.069160696	0.57716153	1.980562693
genus.Actinomyces.id.423	I9_CARDMYO	Cardiomyopathy	Actinomyces	Weighted median	7	-0.127379005	0.130533664	0.329147425	-0.383224987	0.128466976	0.880399933	0.681659518	1.13708387
genus.Actinomyces.id.423	I9_CARDMYO	Cardiomyopathy	Actinomyces	Weighted mode	7	-0.166273018	0.161272071	0.34229258	-0.482366277	0.149820241	0.846815007	0.61732091	1.161625411
genus.Actinomyces.id.423	I9_CARDMYO	Cardiomyopathy	Actinomyces	Maximum likelihood	7	-0.043880688	0.096747138	0.650145131	-0.233505079	0.145743703	0.95706814	0.791753575	1.15689964
genus.Actinomyces.id.423	I9_CARDMYO	Cardiomyopathy	Actinomyces	cML-MA-BIC	7	-0.056475803	0.103237545	0.584346355	-0.258821391	0.145869786	0.945089353	0.77196089	1.157045515
genus.Adlercreutzia.id.812	I9_CARDMYO	Cardiomyopathy	Adlercreutzia	Inverse variance weighted	8	0.06635008	0.098899557	0.502294755	-0.127493051	0.260193211	1.068600747	0.880299533	1.297180692
genus.Adlercreutzia.id.812	I9_CARDMYO	Cardiomyopathy	Adlercreutzia	MR Egger	8	0.213692821	0.441326024	0.645406	-0.651306185	1.078691828	1.238242235	0.521364334	2.940829922
genus.Adlercreutzia.id.812	I9_CARDMYO	Cardiomyopathy	Adlercreutzia	Weighted median	8	0.0908689	0.126393694	0.472180729	-0.156862741	0.338600541	1.095125425	0.854821383	1.402982799
genus.Adlercreutzia.id.812	I9_CARDMYO	Cardiomyopathy	Adlercreutzia	Weighted mode	8	0.180687138	0.196504365	0.388417618	-0.204461417	0.565835694	1.1980403	0.81508619	1.760918756
genus.Adlercreutzia.id.812	I9_CARDMYO	Cardiomyopathy	Adlercreutzia	Maximum likelihood	8	0.067824979	0.100241809	0.498651099	-0.128648966	0.264298924	1.070177988	0.879282569	1.302517492
genus.Adlercreutzia.id.812	I9_CARDMYO	Cardiomyopathy	Adlercreutzia	cML-MA-BIC	8	0.06822357	0.100376976	0.496711225	-0.128515303	0.264962442	1.070604636	0.879400105	1.303382023
genus.Akkermansia.id.4037	I9_CARDMYO	Cardiomyopathy	Akkermansia	Inverse variance weighted	11	0.044476253	0.096971123	0.646482213	-0.145587149	0.234539655	1.045480149	0.864514545	1.264326608
genus.Akkermansia.id.4037	I9_CARDMYO	Cardiomyopathy	Akkermansia	MR Egger	11	0.32114018	0.331704841	0.358264719	-0.329001309	0.971281668	1.378698833	0.719642075	2.641327597
genus.Akkermansia.id.4037	I9_CARDMYO	Cardiomyopathy	Akkermansia	Weighted median	11	0.065141974	0.131537848	0.620435171	-0.192672208	0.322956155	1.067310544	0.824752277	1.381204791
genus.Akkermansia.id.4037	I9_CARDMYO	Cardiomyopathy	Akkermansia	Weighted mode	11	-0.20216527	0.220485762	0.380772026	-0.634317364	0.229986823	0.816959897	0.530297365	1.258583425
genus.Akkermansia.id.4037	I9_CARDMYO	Cardiomyopathy	Akkermansia	Maximum likelihood	11	0.04692487	0.097613827	0.630715872	-0.14439823	0.23824797	1.048043266	0.865542994	1.269023833
genus.Akkermansia.id.4037	I9_CARDMYO	Cardiomyopathy	Akkermansia	cML-MA-BIC	11	0.046061771	0.09777132	0.637556894	-0.145570016	0.237693558	1.047139092	0.864529357	1.268320467
genus.Alistipes.id.968	I9_CARDMYO	Cardiomyopathy	Alistipes	Inverse variance weighted	12	0.181925194	0.128260748	0.156073676	-0.069465872	0.433316261	1.199524459	0.932891971	1.542363933
genus.Alistipes.id.968	I9_CARDMYO	Cardiomyopathy	Alistipes	MR Egger	12	-0.647944002	0.589554716	0.297505782	-1.803471245	0.507583241	0.523120206	0.16472609	1.661271446
genus.Alistipes.id.968	I9_CARDMYO	Cardiomyopathy	Alistipes	Weighted median	12	0.124408623	0.168580324	0.460527631	-0.206008813	0.454826059	1.132478533	0.813825904	1.575899245
genus.Alistipes.id.968	I9_CARDMYO	Cardiomyopathy	Alistipes	Weighted mode	12	0.129763709	0.281093847	0.653335828	-0.42118023	0.680707649	1.138559321	0.656271811	1.975275038
genus.Alistipes.id.968	I9_CARDMYO	Cardiomyopathy	Alistipes	Maximum likelihood	12	0.190667039	0.127335126	0.134298558	-0.058909807	0.440243885	1.210056484	0.942791798	1.553085947
genus.Alistipes.id.968	I9_CARDMYO	Cardiomyopathy	Alistipes	cML-MA-BIC	12	0.187477383	0.128527471	0.144659775	-0.064436459	0.439391226	1.206202969	0.937595688	1.551762258
genus.Allisonella.id.2174	I9_CARDMYO	Cardiomyopathy	Allisonella	Inverse variance weighted	8	-0.091757963	0.058421111	0.116268562	-0.206263339	0.022747414	0.91232594	0.81361879	1.023008109
genus.Allisonella.id.2174	I9_CARDMYO	Cardiomyopathy	Allisonella	MR Egger	8	-0.038399408	0.395782126	0.925868968	-0.814132374	0.737333558	0.962328502	0.443023539	2.090354268
genus.Allisonella.id.2174	I9_CARDMYO	Cardiomyopathy	Allisonella	Weighted median	8	-0.033171986	0.077018982	0.666687368	-0.184129191	0.117785219	0.967372171	0.831828332	1.125002457
genus.Allisonella.id.2174	I9_CARDMYO	Cardiomyopathy	Allisonella	Weighted mode	8	-0.003762211	0.10065551	0.971227926	-0.201047011	0.193522588	0.996244857	0.817873982	1.213516797
genus.Allisonella.id.2174	I9_CARDMYO	Cardiomyopathy	Allisonella	Maximum likelihood	8	-0.094343177	0.059832056	0.114841585	-0.211614006	0.022927652	0.909970428	0.809277013	1.023192511
genus.Allisonella.id.2174	I9_CARDMYO	Cardiomyopathy	Allisonella	cML-MA-BIC	8	-0.094459875	0.059853566	0.114523592	-0.211772864	0.022853113	0.909864242	0.809148464	1.023116247
genus.Alloprevotella.id.961	I9_CARDMYO	Cardiomyopathy	Alloprevotella	Inverse variance weighted	5	0.043860797	0.118010244	0.710139006	-0.18743928	0.275160875	1.044836901	0.829079458	1.316742488
genus.Alloprevotella.id.961	I9_CARDMYO	Cardiomyopathy	Alloprevotella	MR Egger	5	1.173515602	0.983921994	0.318724509	-0.754971505	3.10200271	3.233339818	0.470024008	22.24245188
genus.Alloprevotella.id.961	I9_CARDMYO	Cardiomyopathy	Alloprevotella	Weighted median	5	0.147702858	0.100126706	0.140169678	-0.048545486	0.343951201	1.159168407	0.952614008	1.410509803
genus.Alloprevotella.id.961	I9_CARDMYO	Cardiomyopathy	Alloprevotella	Weighted mode	5	0.161766085	0.112251114	0.222994672	-0.058246098	0.381778269	1.175585223	0.943417745	1.464887238
genus.Alloprevotella.id.961	I9_CARDMYO	Cardiomyopathy	Alloprevotella	Maximum likelihood	5	0.048534944	0.078360866	0.53566781	-0.105052353	0.202122241	1.049732053	0.900277389	1.223997622
genus.Alloprevotella.id.961	I9_CARDMYO	Cardiomyopathy	Alloprevotella	cML-MA-BIC	5	0.069350716	0.08888285	0.435244581	-0.10485967	0.243561102	1.071812045	0.900450874	1.275784269
genus.Anaerofilum.id.2053	I9_CARDMYO	Cardiomyopathy	Anaerofilum	Inverse variance weighted	10	0.116143515	0.067527791	0.085443979	-0.016210956	0.248497987	1.123157051	0.983919734	1.282098241
genus.Anaerofilum.id.2053	I9_CARDMYO	Cardiomyopathy	Anaerofilum	MR Egger	10	-0.015649427	0.367097608	0.967041154	-0.735160738	0.703861884	0.984472389	0.47942839	2.021544623
genus.Anaerofilum.id.2053	I9_CARDMYO	Cardiomyopathy	Anaerofilum	Weighted median	10	0.087491875	0.087256666	0.316007757	-0.083531191	0.258514941	1.091433396	0.919862395	1.295005498
genus.Anaerofilum.id.2053	I9_CARDMYO	Cardiomyopathy	Anaerofilum	Weighted mode	10	0.077031217	0.123908831	0.549575852	-0.165830092	0.319892526	1.080075793	0.847190166	1.376979767
genus.Anaerofilum.id.2053	I9_CARDMYO	Cardiomyopathy	Anaerofilum	Maximum likelihood	10	0.121743444	0.06893573	0.077388682	-0.013370587	0.256857476	1.129464294	0.986718403	1.29286085
genus.Anaerofilum.id.2053	I9_CARDMYO	Cardiomyopathy	Anaerofilum	cML-MA-BIC	10	0.118336668	0.069114769	0.086864188	-0.017128279	0.253801616	1.125623009	0.983017576	1.288916079
genus.Anaerostipes.id.1991	I9_CARDMYO	Cardiomyopathy	Anaerostipes	Inverse variance weighted	13	0.049218377	0.145579343	0.735298176	-0.236117136	0.334553891	1.05044972	0.789688168	1.39731689
genus.Anaerostipes.id.1991	I9_CARDMYO	Cardiomyopathy	Anaerostipes	MR Egger	13	0.381443165	0.540733143	0.495217059	-0.678393795	1.441280124	1.46439643	0.507431377	4.226102292
genus.Anaerostipes.id.1991	I9_CARDMYO	Cardiomyopathy	Anaerostipes	Weighted median	13	0.046404591	0.166520485	0.780496577	-0.279975559	0.372784741	1.047498134	0.755802214	1.4517718
genus.Anaerostipes.id.1991	I9_CARDMYO	Cardiomyopathy	Anaerostipes	Weighted mode	13	0.02521529	0.246218559	0.920122536	-0.457373086	0.507803666	1.025535884	0.632944153	1.661637673
genus.Anaerostipes.id.1991	I9_CARDMYO	Cardiomyopathy	Anaerostipes	Maximum likelihood	13	0.054473273	0.114718482	0.634898849	-0.170374951	0.279321498	1.055984253	0.843348543	1.32223237
genus.Anaerostipes.id.1991	I9_CARDMYO	Cardiomyopathy	Anaerostipes	cML-MA-BIC	13	0.051395323	0.115031881	0.655025253	-0.174067163	0.276857809	1.052738983	0.840240463	1.318978811
genus.Anaerotruncus.id.2054	I9_CARDMYO	Cardiomyopathy	Anaerotruncus	Inverse variance weighted	13	-0.092961531	0.106133596	0.38108894	-0.300983379	0.115060318	0.911228554	0.740090073	1.121941109
genus.Anaerotruncus.id.2054	I9_CARDMYO	Cardiomyopathy	Anaerotruncus	MR Egger	13	0.270285554	0.30864593	0.399904211	-0.334660469	0.875231578	1.31033857	0.715581007	2.399430884
genus.Anaerotruncus.id.2054	I9_CARDMYO	Cardiomyopathy	Anaerotruncus	Weighted median	13	-0.104902761	0.133755212	0.432870469	-0.367062977	0.157257455	0.900412074	0.692766015	1.170296874
genus.Anaerotruncus.id.2054	I9_CARDMYO	Cardiomyopathy	Anaerotruncus	Weighted mode	13	0.126616998	0.215633368	0.56796234	-0.296024404	0.5492584	1.134982234	0.743769277	1.731968113
genus.Anaerotruncus.id.2054	I9_CARDMYO	Cardiomyopathy	Anaerotruncus	Maximum likelihood	13	-0.093494853	0.108076944	0.38699666	-0.305325663	0.118335958	0.910742705	0.73688336	1.12562221
genus.Anaerotruncus.id.2054	I9_CARDMYO	Cardiomyopathy	Anaerotruncus	cML-MA-BIC	13	-0.095603689	0.108191286	0.376882888	-0.307658609	0.116451231	0.908824122	0.735166255	1.123502717
genus.Bacteroides.id.918	I9_CARDMYO	Cardiomyopathy	Bacteroides	Inverse variance weighted	8	0.017134243	0.133955862	0.898220498	-0.245419245	0.279687732	1.017281877	0.782376462	1.322716706
genus.Bacteroides.id.918	I9_CARDMYO	Cardiomyopathy	Bacteroides	MR Egger	8	1.257912921	0.709051337	0.126408427	-0.1318277	2.647653541	3.518071326	0.876492001	14.12086571
genus.Bacteroides.id.918	I9_CARDMYO	Cardiomyopathy	Bacteroides	Weighted median	8	-0.045165967	0.173977089	0.795165621	-0.38616106	0.295829127	0.955838831	0.67966105	1.344240443
genus.Bacteroides.id.918	I9_CARDMYO	Cardiomyopathy	Bacteroides	Weighted mode	8	-0.180926698	0.282305889	0.54199956	-0.734246241	0.372392845	0.834496527	0.479867027	1.451202968
genus.Bacteroides.id.918	I9_CARDMYO	Cardiomyopathy	Bacteroides	Maximum likelihood	8	0.017692668	0.13579448	0.896336958	-0.248464512	0.283849849	1.017850111	0.779997541	1.32823348
genus.Bacteroides.id.918	I9_CARDMYO	Cardiomyopathy	Bacteroides	cML-MA-BIC	8	0.017207404	0.135941454	0.899273209	-0.249237847	0.283652654	1.017356304	0.779394575	1.327971585
genus.Barnesiella.id.944	I9_CARDMYO	Cardiomyopathy	Barnesiella	Inverse variance weighted	12	0.053542823	0.116374486	0.645451091	-0.174551169	0.281636815	1.055002169	0.83983388	1.325297305
genus.Barnesiella.id.944	I9_CARDMYO	Cardiomyopathy	Barnesiella	MR Egger	12	0.118225813	0.50011361	0.817895678	-0.861996863	1.098448489	1.125498234	0.422317929	2.99950864
genus.Barnesiella.id.944	I9_CARDMYO	Cardiomyopathy	Barnesiella	Weighted median	12	0.077724971	0.151514254	0.607959821	-0.219242967	0.374692909	1.08082536	0.803126562	1.454544668
genus.Barnesiella.id.944	I9_CARDMYO	Cardiomyopathy	Barnesiella	Weighted mode	12	0.279137954	0.264486898	0.313874142	-0.239256366	0.797532273	1.321989704	0.787213042	2.220055673
genus.Barnesiella.id.944	I9_CARDMYO	Cardiomyopathy	Barnesiella	Maximum likelihood	12	0.056622197	0.106330215	0.594370906	-0.151785026	0.265029419	1.058255922	0.859172961	1.303469321
genus.Barnesiella.id.944	I9_CARDMYO	Cardiomyopathy	Barnesiella	cML-MA-BIC	12	0.057646609	0.106690574	0.588979222	-0.151466916	0.266760135	1.059340569	0.859446316	1.305727211
genus.Bifidobacterium.id.436	I9_CARDMYO	Cardiomyopathy	Bifidobacterium	Inverse variance weighted	12	-0.102728752	0.087993013	0.243022683	-0.275195058	0.069737553	0.902371706	0.759423977	1.072226742
genus.Bifidobacterium.id.436	I9_CARDMYO	Cardiomyopathy	Bifidobacterium	MR Egger	12	-0.280627329	0.218674543	0.228324761	-0.709229432	0.147974775	0.755309765	0.492023189	1.159483648
genus.Bifidobacterium.id.436	I9_CARDMYO	Cardiomyopathy	Bifidobacterium	Weighted median	12	-0.069180257	0.124164784	0.577414784	-0.312543233	0.17418272	0.933158457	0.731584	1.190273032
genus.Bifidobacterium.id.436	I9_CARDMYO	Cardiomyopathy	Bifidobacterium	Weighted mode	12	-0.073067538	0.170829397	0.677106755	-0.407893156	0.261758079	0.929538048	0.665049932	1.299212198
genus.Bifidobacterium.id.436	I9_CARDMYO	Cardiomyopathy	Bifidobacterium	Maximum likelihood	12	-0.104406985	0.089097411	0.241265473	-0.279037911	0.070223942	0.900858587	0.756511222	1.072748387
genus.Bifidobacterium.id.436	I9_CARDMYO	Cardiomyopathy	Bifidobacterium	cML-MA-BIC	12	-0.103290291	0.089827419	0.250195418	-0.279352033	0.072771451	0.901865132	0.756273623	1.075484708
genus.Bilophila.id.3170	I9_CARDMYO	Cardiomyopathy	Bilophila	Inverse variance weighted	13	-0.10608373	0.098995557	0.283899316	-0.300115021	0.08794756	0.899349342	0.740733016	1.09193086
genus.Bilophila.id.3170	I9_CARDMYO	Cardiomyopathy	Bilophila	MR Egger	13	0.229978448	0.488841569	0.647219616	-0.728151027	1.188107923	1.258572885	0.482800851	3.280867678
genus.Bilophila.id.3170	I9_CARDMYO	Cardiomyopathy	Bilophila	Weighted median	13	-0.10345336	0.137321286	0.451229257	-0.37260308	0.165696361	0.901718078	0.688938632	1.180214688
genus.Bilophila.id.3170	I9_CARDMYO	Cardiomyopathy	Bilophila	Weighted mode	13	-0.075049	0.198310671	0.711712682	-0.463737915	0.313639914	0.927698028	0.628928366	1.368396908
genus.Bilophila.id.3170	I9_CARDMYO	Cardiomyopathy	Bilophila	Maximum likelihood	13	-0.107491924	0.100217465	0.283456578	-0.303918155	0.088934307	0.898083776	0.737921259	1.093008851
genus.Bilophila.id.3170	I9_CARDMYO	Cardiomyopathy	Bilophila	cML-MA-BIC	13	-0.108016191	0.100305679	0.281538287	-0.304615322	0.088582941	0.897613063	0.737406984	1.092624872
genus.Blautia.id.1992	I9_CARDMYO	Cardiomyopathy	Blautia	Inverse variance weighted	12	-0.190136229	0.128623662	0.139344409	-0.442238606	0.061966148	0.826846486	0.64259629	1.063926328
genus.Blautia.id.1992	I9_CARDMYO	Cardiomyopathy	Blautia	MR Egger	12	-0.339069471	0.343678836	0.347113758	-1.01267999	0.334541049	0.712432954	0.363244183	1.397298946
genus.Blautia.id.1992	I9_CARDMYO	Cardiomyopathy	Blautia	Weighted median	12	-0.095622186	0.17019336	0.574222039	-0.429201172	0.2379568	0.908807311	0.651028947	1.268654385
genus.Blautia.id.1992	I9_CARDMYO	Cardiomyopathy	Blautia	Weighted mode	12	0.180854407	0.346839108	0.612399933	-0.498950245	0.86065906	1.198240712	0.607167703	2.364718671
genus.Blautia.id.1992	I9_CARDMYO	Cardiomyopathy	Blautia	Maximum likelihood	12	-0.199924072	0.119983208	0.095660227	-0.43509116	0.035243016	0.81879292	0.647205665	1.035871412
genus.Blautia.id.1992	I9_CARDMYO	Cardiomyopathy	Blautia	cML-MA-BIC	12	-0.199636064	0.120218323	0.096791275	-0.435263978	0.03599185	0.819028773	0.647093826	1.036647398
genus.Butyricicoccus.id.2055	I9_CARDMYO	Cardiomyopathy	Butyricicoccus	Inverse variance weighted	8	0.028790391	0.121216899	0.812260102	-0.20879473	0.266375513	1.029208841	0.811561808	1.305225095
genus.Butyricicoccus.id.2055	I9_CARDMYO	Cardiomyopathy	Butyricicoccus	MR Egger	8	0.134405036	0.238216333	0.593056675	-0.332498976	0.601309048	1.143856029	0.717129403	1.824505603
genus.Butyricicoccus.id.2055	I9_CARDMYO	Cardiomyopathy	Butyricicoccus	Weighted median	8	0.041468211	0.157485232	0.792307863	-0.267202844	0.350139265	1.042340026	0.765517775	1.419265189
genus.Butyricicoccus.id.2055	I9_CARDMYO	Cardiomyopathy	Butyricicoccus	Weighted mode	8	0.064026699	0.216454566	0.775966948	-0.360224249	0.488277648	1.066120863	0.69751989	1.629507217
genus.Butyricicoccus.id.2055	I9_CARDMYO	Cardiomyopathy	Butyricicoccus	Maximum likelihood	8	0.029529952	0.122719483	0.809842129	-0.211000235	0.270060139	1.029970285	0.809773877	1.310043233
genus.Butyricicoccus.id.2055	I9_CARDMYO	Cardiomyopathy	Butyricicoccus	cML-MA-BIC	8	0.029753057	0.122789382	0.808540205	-0.210914131	0.270420245	1.030200102	0.809843604	1.310515073
genus.Butyricimonas.id.945	I9_CARDMYO	Cardiomyopathy	Butyricimonas	Inverse variance weighted	13	0.078073525	0.091695988	0.394525628	-0.101650612	0.257797662	1.081202151	0.903345115	1.294076951
genus.Butyricimonas.id.945	I9_CARDMYO	Cardiomyopathy	Butyricimonas	MR Egger	13	-0.416973117	0.325768423	0.22689145	-1.055479226	0.221532993	0.659038637	0.348025604	1.247988422
genus.Butyricimonas.id.945	I9_CARDMYO	Cardiomyopathy	Butyricimonas	Weighted median	13	0.141586481	0.125099851	0.257723673	-0.103609227	0.386782189	1.152100135	0.901577541	1.472235788
genus.Butyricimonas.id.945	I9_CARDMYO	Cardiomyopathy	Butyricimonas	Weighted mode	13	0.312981265	0.232730989	0.203550514	-0.143171474	0.769134003	1.367495911	0.866605456	2.157896713
genus.Butyricimonas.id.945	I9_CARDMYO	Cardiomyopathy	Butyricimonas	Maximum likelihood	13	0.081823136	0.09335962	0.380796523	-0.10116172	0.264807992	1.085263849	0.903786861	1.303180731
genus.Butyricimonas.id.945	I9_CARDMYO	Cardiomyopathy	Butyricimonas	cML-MA-BIC	13	0.081009416	0.093508084	0.38630595	-0.102266429	0.264285261	1.084381107	0.902788991	1.302499696
genus.Butyrivibrio.id.1993	I9_CARDMYO	Cardiomyopathy	Butyrivibrio	Inverse variance weighted	15	0.08193959	0.04923121	0.096035911	-0.014553582	0.178432761	1.085390239	0.98555181	1.195342507
genus.Butyrivibrio.id.1993	I9_CARDMYO	Cardiomyopathy	Butyrivibrio	MR Egger	15	-0.135183395	0.211110492	0.533073491	-0.548959961	0.27859317	0.873555691	0.577550173	1.321269702
genus.Butyrivibrio.id.1993	I9_CARDMYO	Cardiomyopathy	Butyrivibrio	Weighted median	15	0.021654186	0.063225915	0.731982859	-0.102268608	0.145576979	1.021890339	0.902787023	1.156706773
genus.Butyrivibrio.id.1993	I9_CARDMYO	Cardiomyopathy	Butyrivibrio	Weighted mode	15	0.006072607	0.084371095	0.943639965	-0.15929474	0.171439954	1.006091082	0.852744983	1.187012865
genus.Butyrivibrio.id.1993	I9_CARDMYO	Cardiomyopathy	Butyrivibrio	Maximum likelihood	15	0.084169361	0.046060901	0.067647249	-0.006110005	0.174448727	1.087813111	0.993908623	1.190589695
genus.Butyrivibrio.id.1993	I9_CARDMYO	Cardiomyopathy	Butyrivibrio	cML-MA-BIC	15	0.072769809	0.05003985	0.145880567	-0.025308297	0.170847915	1.075482942	0.975009273	1.186310315
genus.CandidatusSoleaferrea.id.11350	I9_CARDMYO	Cardiomyopathy	CandidatusSoleaferrea	Inverse variance weighted	9	0.134125286	0.096670815	0.165306593	-0.055349511	0.323600084	1.14353608	0.946154398	1.382094475
genus.CandidatusSoleaferrea.id.11350	I9_CARDMYO	Cardiomyopathy	CandidatusSoleaferrea	MR Egger	9	-0.838860804	0.986635412	0.423324993	-2.772666212	1.094944604	0.432202607	0.062495157	2.9890171
genus.CandidatusSoleaferrea.id.11350	I9_CARDMYO	Cardiomyopathy	CandidatusSoleaferrea	Weighted median	9	0.108005107	0.113522176	0.341400873	-0.114498358	0.330508572	1.114053435	0.891813403	1.391675716
genus.CandidatusSoleaferrea.id.11350	I9_CARDMYO	Cardiomyopathy	CandidatusSoleaferrea	Weighted mode	9	0.104465305	0.170127041	0.556241461	-0.228983696	0.437914305	1.110116877	0.795341501	1.54947212
genus.CandidatusSoleaferrea.id.11350	I9_CARDMYO	Cardiomyopathy	CandidatusSoleaferrea	Maximum likelihood	9	0.139062925	0.081461695	0.087804228	-0.020601996	0.298727847	1.149196411	0.979608775	1.348142672
genus.CandidatusSoleaferrea.id.11350	I9_CARDMYO	Cardiomyopathy	CandidatusSoleaferrea	cML-MA-BIC	9	0.140468313	0.08290981	0.090221528	-0.022034915	0.302971541	1.150812613	0.978206081	1.353875934
genus.Catenibacterium.id.2153	I9_CARDMYO	Cardiomyopathy	Catenibacterium	Inverse variance weighted	4	0.043153427	0.087939378	0.623625983	-0.129207754	0.215514608	1.044098076	0.878791374	1.240500104
genus.Catenibacterium.id.2153	I9_CARDMYO	Cardiomyopathy	Catenibacterium	MR Egger	4	-0.567670954	1.101065328	0.657490924	-2.725758996	1.590417088	0.566844109	0.065496472	4.905794652
genus.Catenibacterium.id.2153	I9_CARDMYO	Cardiomyopathy	Catenibacterium	Weighted median	4	0.033114458	0.104129862	0.750476474	-0.170980072	0.237208987	1.033668844	0.84283837	1.267706024
genus.Catenibacterium.id.2153	I9_CARDMYO	Cardiomyopathy	Catenibacterium	Weighted mode	4	-0.023852177	0.14120018	0.876603443	-0.300604528	0.252900175	0.976430038	0.74037051	1.287754721
genus.Catenibacterium.id.2153	I9_CARDMYO	Cardiomyopathy	Catenibacterium	Maximum likelihood	4	0.0438349	0.088766282	0.621430644	-0.130147013	0.217816814	1.044809843	0.877966349	1.24335928
genus.Catenibacterium.id.2153	I9_CARDMYO	Cardiomyopathy	Catenibacterium	cML-MA-BIC	4	0.04369095	0.088832642	0.622836411	-0.130421028	0.217802928	1.044659453	0.877725806	1.243342015
genus.ChristensenellaceaeR.7group.id.11283	I9_CARDMYO	Cardiomyopathy	ChristensenellaceaeR	Inverse variance weighted	8	-0.205946483	0.142669131	0.148872586	-0.48557798	0.073685014	0.813876632	0.615341439	1.07646768
genus.ChristensenellaceaeR.7group.id.11283	I9_CARDMYO	Cardiomyopathy	ChristensenellaceaeR	MR Egger	8	-0.130837099	0.501836119	0.803028251	-1.114435892	0.852761694	0.877360686	0.328100311	2.346117171
genus.ChristensenellaceaeR.7group.id.11283	I9_CARDMYO	Cardiomyopathy	ChristensenellaceaeR	Weighted median	8	-0.236094171	0.184503671	0.200679606	-0.597721365	0.125533024	0.789706303	0.550063603	1.133752609
genus.ChristensenellaceaeR.7group.id.11283	I9_CARDMYO	Cardiomyopathy	ChristensenellaceaeR	Weighted mode	8	-0.257660855	0.287257432	0.399532	-0.820685423	0.305363712	0.772857298	0.440129876	1.357118514
genus.ChristensenellaceaeR.7group.id.11283	I9_CARDMYO	Cardiomyopathy	ChristensenellaceaeR	Maximum likelihood	8	-0.212452878	0.14632585	0.146524897	-0.499251545	0.074345788	0.808598418	0.60698479	1.077179217
genus.ChristensenellaceaeR.7group.id.11283	I9_CARDMYO	Cardiomyopathy	ChristensenellaceaeR	cML-MA-BIC	8	-0.212733045	0.146512905	0.146508614	-0.499898338	0.074432249	0.808371908	0.606592324	1.077272354
genus.Clostridiumsensustricto1.id.1873	I9_CARDMYO	Cardiomyopathy	Clostridiumsensustricto1	Inverse variance weighted	6	-0.039677155	0.177434837	0.82305661	-0.387449437	0.308095126	0.961099675	0.678785955	1.360830433
genus.Clostridiumsensustricto1.id.1873	I9_CARDMYO	Cardiomyopathy	Clostridiumsensustricto1	MR Egger	6	0.356949617	0.49423364	0.510120257	-0.611748318	1.325647551	1.428963872	0.542401749	3.764622353
genus.Clostridiumsensustricto1.id.1873	I9_CARDMYO	Cardiomyopathy	Clostridiumsensustricto1	Weighted median	6	-0.136725091	0.161422242	0.396993559	-0.453112685	0.179662503	0.872209971	0.635646502	1.196813374
genus.Clostridiumsensustricto1.id.1873	I9_CARDMYO	Cardiomyopathy	Clostridiumsensustricto1	Weighted mode	6	-0.178952163	0.249959333	0.506071161	-0.668872457	0.310968131	0.836145897	0.512285877	1.364745727
genus.Clostridiumsensustricto1.id.1873	I9_CARDMYO	Cardiomyopathy	Clostridiumsensustricto1	Maximum likelihood	6	-0.043470842	0.123934676	0.725771343	-0.286382807	0.199441123	0.957460471	0.750975083	1.220720335
genus.Clostridiumsensustricto1.id.1873	I9_CARDMYO	Cardiomyopathy	Clostridiumsensustricto1	cML-MA-BIC	6	-0.041494933	0.124903624	0.739726463	-0.286306036	0.203316171	0.959354197	0.751032738	1.225459861
genus.Collinsella.id.815	I9_CARDMYO	Cardiomyopathy	Collinsella	Inverse variance weighted	9	0.076584164	0.129106071	0.553055383	-0.176463735	0.329632063	1.07959305	0.838229177	1.390456434
genus.Collinsella.id.815	I9_CARDMYO	Cardiomyopathy	Collinsella	MR Egger	9	0.563897043	0.481959652	0.280286294	-0.380743874	1.50853796	1.757508258	0.683352892	4.52011737
genus.Collinsella.id.815	I9_CARDMYO	Cardiomyopathy	Collinsella	Weighted median	9	0.033813418	0.179785957	0.850817099	-0.318567058	0.386193894	1.03439159	0.727190313	1.471369933
genus.Collinsella.id.815	I9_CARDMYO	Cardiomyopathy	Collinsella	Weighted mode	9	0.049213885	0.279798648	0.864750832	-0.499191465	0.597619234	1.050445001	0.607021259	1.817785922
genus.Collinsella.id.815	I9_CARDMYO	Cardiomyopathy	Collinsella	Maximum likelihood	9	0.08005854	0.131797419	0.543561388	-0.178264402	0.338381481	1.083350485	0.836721164	1.402675495
genus.Collinsella.id.815	I9_CARDMYO	Cardiomyopathy	Collinsella	cML-MA-BIC	9	0.078851478	0.132143928	0.55070165	-0.180150621	0.337853577	1.082043602	0.835144411	1.401935212
genus.Coprobacter.id.949	I9_CARDMYO	Cardiomyopathy	Coprobacter	Inverse variance weighted	11	-0.158247474	0.074137089	0.032799824	-0.303556168	-0.012938781	0.853638502	0.738188425	0.987144566
genus.Coprobacter.id.949	I9_CARDMYO	Cardiomyopathy	Coprobacter	MR Egger	11	-0.47119218	0.289406674	0.137938372	-1.03842926	0.096044901	0.624257597	0.354010303	1.10080849
genus.Coprobacter.id.949	I9_CARDMYO	Cardiomyopathy	Coprobacter	Weighted median	11	-0.140171113	0.10451005	0.179848586	-0.345010811	0.064668584	0.869209489	0.708212697	1.06680541
genus.Coprobacter.id.949	I9_CARDMYO	Cardiomyopathy	Coprobacter	Weighted mode	11	-0.119740984	0.18177728	0.524949492	-0.476024452	0.236542484	0.887150193	0.621248291	1.266861376
genus.Coprobacter.id.949	I9_CARDMYO	Cardiomyopathy	Coprobacter	Maximum likelihood	11	-0.166514285	0.076475363	0.029453826	-0.316405996	-0.016622574	0.846610723	0.728763515	0.983514819
genus.Coprobacter.id.949	I9_CARDMYO	Cardiomyopathy	Coprobacter	cML-MA-BIC	11	-0.165766831	0.076708022	0.030694539	-0.316114555	-0.015419108	0.847243762	0.728975938	0.984699158
genus.Coprococcus1.id.11301	I9_CARDMYO	Cardiomyopathy	Coprococcus1	Inverse variance weighted	12	0.071142605	0.102111521	0.485981312	-0.128995976	0.271281186	1.073734335	0.878977503	1.311643835
genus.Coprococcus1.id.11301	I9_CARDMYO	Cardiomyopathy	Coprococcus1	MR Egger	12	0.19117869	0.257986996	0.475710514	-0.314475822	0.696833202	1.210675768	0.730171514	2.007385646
genus.Coprococcus1.id.11301	I9_CARDMYO	Cardiomyopathy	Coprococcus1	Weighted median	12	0.009565049	0.140949714	0.945895943	-0.26669639	0.285826488	1.00961094	0.765905573	1.330861515
genus.Coprococcus1.id.11301	I9_CARDMYO	Cardiomyopathy	Coprococcus1	Weighted mode	12	0.007878015	0.196114812	0.968677081	-0.376507016	0.392263047	1.007909129	0.686254303	1.480327056
genus.Coprococcus1.id.11301	I9_CARDMYO	Cardiomyopathy	Coprococcus1	Maximum likelihood	12	0.073985237	0.103910696	0.476459882	-0.129679727	0.2776502	1.076790908	0.878376706	1.320024373
genus.Coprococcus1.id.11301	I9_CARDMYO	Cardiomyopathy	Coprococcus1	cML-MA-BIC	12	0.072397551	0.104323146	0.487698516	-0.132075816	0.276870917	1.075082659	0.876274557	1.3189961
genus.Coprococcus2.id.11302	I9_CARDMYO	Cardiomyopathy	Coprococcus2	Inverse variance weighted	8	0.006861083	0.11600172	0.952835507	-0.220502288	0.234224454	1.006884674	0.802115804	1.263928155
genus.Coprococcus2.id.11302	I9_CARDMYO	Cardiomyopathy	Coprococcus2	MR Egger	8	-0.399707689	0.915910596	0.677808892	-2.194892457	1.395477078	0.670516016	0.111370538	4.036900031
genus.Coprococcus2.id.11302	I9_CARDMYO	Cardiomyopathy	Coprococcus2	Weighted median	8	0.03397793	0.147245239	0.817503272	-0.254622738	0.322578597	1.034561773	0.775208899	1.380683405
genus.Coprococcus2.id.11302	I9_CARDMYO	Cardiomyopathy	Coprococcus2	Weighted mode	8	0.058987873	0.210800685	0.787697991	-0.35418147	0.472157215	1.060762376	0.70174761	1.603449451
genus.Coprococcus2.id.11302	I9_CARDMYO	Cardiomyopathy	Coprococcus2	Maximum likelihood	8	0.007109163	0.117721009	0.951845085	-0.223624015	0.23784234	1.007134493	0.799615721	1.268509184
genus.Coprococcus2.id.11302	I9_CARDMYO	Cardiomyopathy	Coprococcus2	cML-MA-BIC	8	0.007820595	0.117992795	0.947154685	-0.223445282	0.239086472	1.007851256	0.799758652	1.270088359
genus.Coprococcus3.id.11303	I9_CARDMYO	Cardiomyopathy	Coprococcus3	Inverse variance weighted	8	-0.111719528	0.157016816	0.476766309	-0.419472486	0.19603343	0.894295047	0.657393512	1.216567575
genus.Coprococcus3.id.11303	I9_CARDMYO	Cardiomyopathy	Coprococcus3	MR Egger	8	0.476027819	0.91298202	0.620766561	-1.31341694	2.265472579	1.609667795	0.268899671	9.635677147
genus.Coprococcus3.id.11303	I9_CARDMYO	Cardiomyopathy	Coprococcus3	Weighted median	8	-0.190791439	0.202564252	0.346253521	-0.587817373	0.206234495	0.826304905	0.555538496	1.229041374
genus.Coprococcus3.id.11303	I9_CARDMYO	Cardiomyopathy	Coprococcus3	Weighted mode	8	-0.195571719	0.280068095	0.507516441	-0.744505186	0.353361748	0.822364362	0.474969263	1.423846123
genus.Coprococcus3.id.11303	I9_CARDMYO	Cardiomyopathy	Coprococcus3	Maximum likelihood	8	-0.117406707	0.14334303	0.412751528	-0.398359046	0.163545633	0.889223467	0.671420913	1.177679095
genus.Coprococcus3.id.11303	I9_CARDMYO	Cardiomyopathy	Coprococcus3	cML-MA-BIC	8	-0.11594015	0.144041799	0.420873757	-0.398262077	0.166381776	0.890528519	0.671486024	1.181023902
genus.DefluviitaleaceaeUCG011.id.11287	I9_CARDMYO	Cardiomyopathy	DefluviitaleaceaeUCG011	Inverse variance weighted	9	0.08143236	0.094795904	0.390324925	-0.104367611	0.267232332	1.084839837	0.900894058	1.306343916
genus.DefluviitaleaceaeUCG011.id.11287	I9_CARDMYO	Cardiomyopathy	DefluviitaleaceaeUCG011	MR Egger	9	0.120876553	0.342090669	0.734230703	-0.549621158	0.791374264	1.128485596	0.577168425	2.206426557
genus.DefluviitaleaceaeUCG011.id.11287	I9_CARDMYO	Cardiomyopathy	DefluviitaleaceaeUCG011	Weighted median	9	0.016308151	0.125524769	0.896629892	-0.229720396	0.262336698	1.016441855	0.794755788	1.299964164
genus.DefluviitaleaceaeUCG011.id.11287	I9_CARDMYO	Cardiomyopathy	DefluviitaleaceaeUCG011	Weighted mode	9	-0.051727405	0.200895385	0.803304201	-0.445482358	0.342027549	0.949587685	0.640515244	1.407799081
genus.DefluviitaleaceaeUCG011.id.11287	I9_CARDMYO	Cardiomyopathy	DefluviitaleaceaeUCG011	Maximum likelihood	9	0.083325983	0.095966986	0.385242393	-0.10476931	0.271421276	1.08689606	0.900532242	1.311827595
genus.DefluviitaleaceaeUCG011.id.11287	I9_CARDMYO	Cardiomyopathy	DefluviitaleaceaeUCG011	cML-MA-BIC	9	0.083495803	0.096016734	0.384521024	-0.104696996	0.271688603	1.087080653	0.900597366	1.312178329
genus.Desulfovibrio.id.3173	I9_CARDMYO	Cardiomyopathy	Desulfovibrio	Inverse variance weighted	10	0.093739098	0.114058129	0.411160155	-0.129814836	0.317293032	1.098273167	0.878258038	1.373404964
genus.Desulfovibrio.id.3173	I9_CARDMYO	Cardiomyopathy	Desulfovibrio	MR Egger	10	0.66351915	0.287276627	0.049713353	0.100456961	1.22658134	1.941613154	1.105676053	3.409553485
genus.Desulfovibrio.id.3173	I9_CARDMYO	Cardiomyopathy	Desulfovibrio	Weighted median	10	0.042598077	0.132008924	0.746929351	-0.216139413	0.301335568	1.043518397	0.805622979	1.351662841
genus.Desulfovibrio.id.3173	I9_CARDMYO	Cardiomyopathy	Desulfovibrio	Weighted mode	10	0.052519876	0.177887869	0.774507166	-0.296140347	0.401180098	1.05392351	0.743683047	1.493586237
genus.Desulfovibrio.id.3173	I9_CARDMYO	Cardiomyopathy	Desulfovibrio	Maximum likelihood	10	0.098747419	0.095054287	0.29887317	-0.087558984	0.285053822	1.103787469	0.916164831	1.329833601
genus.Desulfovibrio.id.3173	I9_CARDMYO	Cardiomyopathy	Desulfovibrio	cML-MA-BIC	10	0.096870939	0.095619218	0.311016844	-0.090542727	0.284284606	1.101718176	0.913435304	1.328811064
genus.Dialister.id.2183	I9_CARDMYO	Cardiomyopathy	Dialister	Inverse variance weighted	11	-0.047168143	0.099424894	0.635207712	-0.242040935	0.147704649	0.953926988	0.785024042	1.159170483
genus.Dialister.id.2183	I9_CARDMYO	Cardiomyopathy	Dialister	MR Egger	11	0.335892841	0.406988306	0.430525639	-0.46180424	1.133589921	1.399189081	0.630145685	3.106789636
genus.Dialister.id.2183	I9_CARDMYO	Cardiomyopathy	Dialister	Weighted median	11	-0.051688961	0.129943359	0.690791842	-0.306377946	0.203000024	0.949624191	0.736108358	1.225072497
genus.Dialister.id.2183	I9_CARDMYO	Cardiomyopathy	Dialister	Weighted mode	11	-0.069167361	0.214351897	0.753582028	-0.489297079	0.350962358	0.933170491	0.613057173	1.420433857
genus.Dialister.id.2183	I9_CARDMYO	Cardiomyopathy	Dialister	Maximum likelihood	11	-0.0461583	0.10090813	0.647362758	-0.243938234	0.151621634	0.954890791	0.783536029	1.163719841
genus.Dialister.id.2183	I9_CARDMYO	Cardiomyopathy	Dialister	cML-MA-BIC	11	-0.048727838	0.100984332	0.629430418	-0.246657129	0.149201453	0.952440312	0.78140857	1.160906834
genus.Dorea.id.1997	I9_CARDMYO	Cardiomyopathy	Dorea	Inverse variance weighted	10	0.079828983	0.157845919	0.613039237	-0.229549018	0.389206985	1.083101823	0.794892003	1.47580999
genus.Dorea.id.1997	I9_CARDMYO	Cardiomyopathy	Dorea	MR Egger	10	-0.210488367	0.45451678	0.655627461	-1.101341256	0.680364522	0.81018848	0.332424918	1.974597385
genus.Dorea.id.1997	I9_CARDMYO	Cardiomyopathy	Dorea	Weighted median	10	0.064259418	0.183534257	0.726246989	-0.295467726	0.423986562	1.066368998	0.744183432	1.52804106
genus.Dorea.id.1997	I9_CARDMYO	Cardiomyopathy	Dorea	Weighted mode	10	-0.283635822	0.267618487	0.316825872	-0.808168057	0.240896414	0.753040836	0.445673768	1.272389226
genus.Dorea.id.1997	I9_CARDMYO	Cardiomyopathy	Dorea	Maximum likelihood	10	0.087978635	0.132849768	0.507816434	-0.17240691	0.34836418	1.091964792	0.841636633	1.416748107
genus.Dorea.id.1997	I9_CARDMYO	Cardiomyopathy	Dorea	cML-MA-BIC	10	0.085019717	0.133542699	0.524354033	-0.176723974	0.346763408	1.088738533	0.838011066	1.41448203
genus.Eggerthella.id.819	I9_CARDMYO	Cardiomyopathy	Eggerthella	Inverse variance weighted	9	0.070844088	0.098071209	0.47006459	-0.121375482	0.263063658	1.073413855	0.885701333	1.300909529
genus.Eggerthella.id.819	I9_CARDMYO	Cardiomyopathy	Eggerthella	MR Egger	9	-0.256901691	0.454832688	0.589825252	-1.14837376	0.634570379	0.773444247	0.317152116	1.88621161
genus.Eggerthella.id.819	I9_CARDMYO	Cardiomyopathy	Eggerthella	Weighted median	9	0.070506936	0.102882395	0.493144632	-0.131142558	0.272156429	1.073052012	0.877092729	1.312792344
genus.Eggerthella.id.819	I9_CARDMYO	Cardiomyopathy	Eggerthella	Weighted mode	9	-0.135319159	0.201897005	0.521579292	-0.531037289	0.260398971	0.873437102	0.587994733	1.297447627
genus.Eggerthella.id.819	I9_CARDMYO	Cardiomyopathy	Eggerthella	Maximum likelihood	9	0.076564656	0.075966246	0.313513361	-0.072329185	0.225458497	1.079571989	0.930224629	1.252897034
genus.Eggerthella.id.819	I9_CARDMYO	Cardiomyopathy	Eggerthella	cML-MA-BIC	9	0.077644469	0.07634797	0.309162256	-0.071997553	0.227286491	1.080738355	0.930533173	1.255189417
genus.Eisenbergiella.id.11304	I9_CARDMYO	Cardiomyopathy	Eisenbergiella	Inverse variance weighted	11	-0.033563403	0.083889382	0.689089354	-0.197986592	0.130859786	0.966993599	0.820380853	1.139807954
genus.Eisenbergiella.id.11304	I9_CARDMYO	Cardiomyopathy	Eisenbergiella	MR Egger	11	1.104649019	0.525255352	0.064794592	0.075148528	2.134149509	3.018164964	1.078044259	8.449856925
genus.Eisenbergiella.id.11304	I9_CARDMYO	Cardiomyopathy	Eisenbergiella	Weighted median	11	-0.081301403	0.092208365	0.377931508	-0.2620298	0.099426993	0.921915781	0.769488093	1.104537829
genus.Eisenbergiella.id.11304	I9_CARDMYO	Cardiomyopathy	Eisenbergiella	Weighted mode	11	-0.126254955	0.132638476	0.363601419	-0.386226367	0.133716457	0.881390103	0.679616665	1.143068665
genus.Eisenbergiella.id.11304	I9_CARDMYO	Cardiomyopathy	Eisenbergiella	Maximum likelihood	11	-0.036326239	0.070552726	0.60663637	-0.174609581	0.101957104	0.964325642	0.839784825	1.10733597
genus.Eisenbergiella.id.11304	I9_CARDMYO	Cardiomyopathy	Eisenbergiella	cML-MA-BIC	11	-0.073902984	0.082492424	0.370318987	-0.235588135	0.087782167	0.928761794	0.790106024	1.091750277
genus.Enterorhabdus.id.820	I9_CARDMYO	Cardiomyopathy	Enterorhabdus	Inverse variance weighted	6	-0.069817524	0.149566895	0.640644424	-0.362968637	0.22333359	0.932563975	0.69560825	1.25023757
genus.Enterorhabdus.id.820	I9_CARDMYO	Cardiomyopathy	Enterorhabdus	MR Egger	6	-0.139398706	0.440191653	0.767326973	-1.002174346	0.723376935	0.869881133	0.367080413	2.061382625
genus.Enterorhabdus.id.820	I9_CARDMYO	Cardiomyopathy	Enterorhabdus	Weighted median	6	-0.174087747	0.14751829	0.237956635	-0.463223595	0.115048101	0.840223168	0.629251919	1.121927402
genus.Enterorhabdus.id.820	I9_CARDMYO	Cardiomyopathy	Enterorhabdus	Weighted mode	6	-0.350948535	0.203469247	0.145156735	-0.749748259	0.04785119	0.704019986	0.472485482	1.04901454
genus.Enterorhabdus.id.820	I9_CARDMYO	Cardiomyopathy	Enterorhabdus	Maximum likelihood	6	-0.075398097	0.113298336	0.505741722	-0.297462835	0.146666641	0.927374228	0.742700185	1.157967879
genus.Enterorhabdus.id.820	I9_CARDMYO	Cardiomyopathy	Enterorhabdus	cML-MA-BIC	6	-0.084592127	0.11809837	0.473815196	-0.316064931	0.146880677	0.918886997	0.729012113	1.158215753
genus.Erysipelatoclostridium.id.11381	I9_CARDMYO	Cardiomyopathy	Erysipelatoclostridium	Inverse variance weighted	15	-0.065862258	0.075371709	0.382209416	-0.213590807	0.081866292	0.936259818	0.807678814	1.085310685
genus.Erysipelatoclostridium.id.11381	I9_CARDMYO	Cardiomyopathy	Erysipelatoclostridium	MR Egger	15	-0.008429974	0.2960304	0.977714462	-0.588649557	0.57178961	0.991605459	0.555076378	1.771434393
genus.Erysipelatoclostridium.id.11381	I9_CARDMYO	Cardiomyopathy	Erysipelatoclostridium	Weighted median	15	-0.08027051	0.104881699	0.444067123	-0.285838641	0.125297621	0.922866668	0.751383849	1.133485752
genus.Erysipelatoclostridium.id.11381	I9_CARDMYO	Cardiomyopathy	Erysipelatoclostridium	Weighted mode	15	-0.055223736	0.175230126	0.757296318	-0.398674783	0.28822731	0.946273408	0.671208954	1.334060515
genus.Erysipelatoclostridium.id.11381	I9_CARDMYO	Cardiomyopathy	Erysipelatoclostridium	Maximum likelihood	15	-0.063534767	0.076968973	0.409110786	-0.214393953	0.087324419	0.938441492	0.80703039	1.091250645
genus.Erysipelatoclostridium.id.11381	I9_CARDMYO	Cardiomyopathy	Erysipelatoclostridium	cML-MA-BIC	15	-0.067656071	0.077434023	0.382267827	-0.219426756	0.084114614	0.934581848	0.802978969	1.087753558
genus.ErysipelotrichaceaeUCG003.id.11384	I9_CARDMYO	Cardiomyopathy	ErysipelotrichaceaeUCG003	Inverse variance weighted	16	0.046364385	0.089732981	0.605370629	-0.129512259	0.222241028	1.047456018	0.878523819	1.248872355
genus.ErysipelotrichaceaeUCG003.id.11384	I9_CARDMYO	Cardiomyopathy	ErysipelotrichaceaeUCG003	MR Egger	16	-0.127433864	0.249011593	0.616796502	-0.615496586	0.360628857	0.880351637	0.540372487	1.434231057
genus.ErysipelotrichaceaeUCG003.id.11384	I9_CARDMYO	Cardiomyopathy	ErysipelotrichaceaeUCG003	Weighted median	16	0.038635615	0.121408721	0.750312244	-0.199325478	0.276596707	1.039391675	0.819283191	1.318634468
genus.ErysipelotrichaceaeUCG003.id.11384	I9_CARDMYO	Cardiomyopathy	ErysipelotrichaceaeUCG003	Weighted mode	16	0.041167854	0.182517463	0.824591308	-0.316566374	0.398902081	1.042026999	0.728646647	1.490187694
genus.ErysipelotrichaceaeUCG003.id.11384	I9_CARDMYO	Cardiomyopathy	ErysipelotrichaceaeUCG003	Maximum likelihood	16	0.049883766	0.088292429	0.572084984	-0.123169395	0.222936927	1.05114891	0.884113885	1.249741747
genus.ErysipelotrichaceaeUCG003.id.11384	I9_CARDMYO	Cardiomyopathy	ErysipelotrichaceaeUCG003	cML-MA-BIC	16	0.051720855	0.089276331	0.562363514	-0.123260753	0.226702464	1.053081739	0.884033118	1.254456566
genus.Escherichia.Shigella.id.3504	I9_CARDMYO	Cardiomyopathy	Escherichia	Inverse variance weighted	10	0.16735718	0.109835171	0.127580644	-0.047919756	0.382634115	1.18217644	0.953210274	1.466141493
genus.Escherichia.Shigella.id.3504	I9_CARDMYO	Cardiomyopathy	Escherichia	MR Egger	10	0.403841868	0.341322384	0.270707804	-0.265150004	1.07283374	1.497567115	0.767090875	2.923652644
genus.Escherichia.Shigella.id.3504	I9_CARDMYO	Cardiomyopathy	Escherichia	Weighted median	10	0.112265418	0.149694965	0.453278063	-0.181136714	0.405667551	1.118809774	0.834321288	1.500303695
genus.Escherichia.Shigella.id.3504	I9_CARDMYO	Cardiomyopathy	Escherichia	Weighted mode	10	0.098273485	0.221398045	0.667611534	-0.335666684	0.532213654	1.10326447	0.714861341	1.702697322
genus.Escherichia.Shigella.id.3504	I9_CARDMYO	Cardiomyopathy	Escherichia	Maximum likelihood	10	0.175363494	0.112935811	0.120477764	-0.045990695	0.396717683	1.191679306	0.955050849	1.486936083
genus.Escherichia.Shigella.id.3504	I9_CARDMYO	Cardiomyopathy	Escherichia	cML-MA-BIC	10	0.172799554	0.112964272	0.126095153	-0.048610419	0.394209527	1.188627826	0.952552154	1.48321129
genus.Faecalibacterium.id.2057	I9_CARDMYO	Cardiomyopathy	Faecalibacterium	Inverse variance weighted	10	-0.11847302	0.096805739	0.221019277	-0.308212268	0.071266228	0.888275781	0.734759336	1.073867081
genus.Faecalibacterium.id.2057	I9_CARDMYO	Cardiomyopathy	Faecalibacterium	MR Egger	10	-0.133873615	0.189270337	0.499453731	-0.504843475	0.237096245	0.874700606	0.603600046	1.267563108
genus.Faecalibacterium.id.2057	I9_CARDMYO	Cardiomyopathy	Faecalibacterium	Weighted median	10	-0.070728076	0.125782463	0.573908402	-0.317261704	0.175805551	0.931715213	0.728140173	1.192206213
genus.Faecalibacterium.id.2057	I9_CARDMYO	Cardiomyopathy	Faecalibacterium	Weighted mode	10	-0.076431696	0.14875505	0.619761599	-0.367991594	0.215128201	0.92641619	0.692123	1.240020859
genus.Faecalibacterium.id.2057	I9_CARDMYO	Cardiomyopathy	Faecalibacterium	Maximum likelihood	10	-0.120332489	0.098240427	0.220621379	-0.312883725	0.072218748	0.886625595	0.731334943	1.074890449
genus.Faecalibacterium.id.2057	I9_CARDMYO	Cardiomyopathy	Faecalibacterium	cML-MA-BIC	10	-0.120294716	0.098246757	0.220796047	-0.312858361	0.072268928	0.886659085	0.731353494	1.074944388
genus.FamilyXIIIAD3011group.id.11293	I9_CARDMYO	Cardiomyopathy	FamilyXIIIAD3011group	Inverse variance weighted	13	0.077128172	0.098761995	0.43483195	-0.116445338	0.270701682	1.080180517	0.890078749	1.310883952
genus.FamilyXIIIAD3011group.id.11293	I9_CARDMYO	Cardiomyopathy	FamilyXIIIAD3011group	MR Egger	13	0.176989648	0.467987036	0.712483621	-0.740264941	1.094244238	1.193618737	0.476987525	2.986924427
genus.FamilyXIIIAD3011group.id.11293	I9_CARDMYO	Cardiomyopathy	FamilyXIIIAD3011group	Weighted median	13	0.09780705	0.137337468	0.476362102	-0.171374388	0.366988488	1.102749989	0.84250609	1.443381304
genus.FamilyXIIIAD3011group.id.11293	I9_CARDMYO	Cardiomyopathy	FamilyXIIIAD3011group	Weighted mode	13	-0.138075231	0.215870041	0.534439122	-0.56118051	0.285030049	0.871033161	0.570535144	1.329801987
genus.FamilyXIIIAD3011group.id.11293	I9_CARDMYO	Cardiomyopathy	FamilyXIIIAD3011group	Maximum likelihood	13	0.080004281	0.100734514	0.427073632	-0.117435365	0.277443928	1.083291705	0.889197983	1.319752116
genus.FamilyXIIIAD3011group.id.11293	I9_CARDMYO	Cardiomyopathy	FamilyXIIIAD3011group	cML-MA-BIC	13	0.079597237	0.100829215	0.429862871	-0.118028024	0.277222498	1.082850848	0.888671149	1.319459915
genus.FamilyXIIIUCG001.id.11294	I9_CARDMYO	Cardiomyopathy	FamilyXIIIUCG001	Inverse variance weighted	8	0.183698961	0.147391772	0.212642833	-0.105188911	0.472586834	1.201654024	0.900154458	1.60413847
genus.FamilyXIIIUCG001.id.11294	I9_CARDMYO	Cardiomyopathy	FamilyXIIIUCG001	MR Egger	8	0.019049254	0.485352748	0.9699658	-0.932242132	0.970340639	1.019231848	0.39367006	2.6388432
genus.FamilyXIIIUCG001.id.11294	I9_CARDMYO	Cardiomyopathy	FamilyXIIIUCG001	Weighted median	8	0.252767236	0.172535089	0.142915652	-0.085401539	0.590936012	1.287583539	0.91814354	1.80567776
genus.FamilyXIIIUCG001.id.11294	I9_CARDMYO	Cardiomyopathy	FamilyXIIIUCG001	Weighted mode	8	0.409196806	0.297534419	0.21143841	-0.173970656	0.992364268	1.505608004	0.840321555	2.697604799
genus.FamilyXIIIUCG001.id.11294	I9_CARDMYO	Cardiomyopathy	FamilyXIIIUCG001	Maximum likelihood	8	0.197304625	0.12092806	0.102766563	-0.039714372	0.434323623	1.218115053	0.961063906	1.543918435
genus.FamilyXIIIUCG001.id.11294	I9_CARDMYO	Cardiomyopathy	FamilyXIIIUCG001	cML-MA-BIC	8	0.198074692	0.121389752	0.102737433	-0.039849222	0.435998605	1.219053444	0.960934316	1.546506638
genus.Flavonifractor.id.2059	I9_CARDMYO	Cardiomyopathy	Flavonifractor	Inverse variance weighted	5	0.056657565	0.135915129	0.676780898	-0.209736089	0.323051218	1.058293352	0.810798197	1.381336099
genus.Flavonifractor.id.2059	I9_CARDMYO	Cardiomyopathy	Flavonifractor	MR Egger	5	-0.637639722	0.54190452	0.324193027	-1.699772582	0.424493138	0.528538451	0.182725074	1.528815325
genus.Flavonifractor.id.2059	I9_CARDMYO	Cardiomyopathy	Flavonifractor	Weighted median	5	0.099828566	0.18421091	0.587869917	-0.261224817	0.460881949	1.10498147	0.770107767	1.585471673
genus.Flavonifractor.id.2059	I9_CARDMYO	Cardiomyopathy	Flavonifractor	Weighted mode	5	0.099899461	0.242982086	0.702043563	-0.376345429	0.57614435	1.105059811	0.686365202	1.779165351
genus.Flavonifractor.id.2059	I9_CARDMYO	Cardiomyopathy	Flavonifractor	Maximum likelihood	5	0.058283685	0.138016194	0.672808984	-0.212228055	0.328795426	1.060015664	0.80878023	1.389293613
genus.Flavonifractor.id.2059	I9_CARDMYO	Cardiomyopathy	Flavonifractor	cML-MA-BIC	5	0.058811647	0.138251604	0.670548191	-0.212161497	0.329784791	1.060575459	0.808834063	1.390668812
genus.Fusicatenibacter.id.11305	I9_CARDMYO	Cardiomyopathy	Fusicatenibacter	Inverse variance weighted	18	0.044080149	0.104410646	0.672893202	-0.160564718	0.248725016	1.045066113	0.851662704	1.282389348
genus.Fusicatenibacter.id.11305	I9_CARDMYO	Cardiomyopathy	Fusicatenibacter	MR Egger	18	-0.526496759	0.374644991	0.179045035	-1.260800941	0.207807423	0.590670611	0.283426927	1.230976089
genus.Fusicatenibacter.id.11305	I9_CARDMYO	Cardiomyopathy	Fusicatenibacter	Weighted median	18	-0.034582944	0.131652714	0.792794841	-0.292622263	0.223456376	0.966008212	0.746303994	1.250391092
genus.Fusicatenibacter.id.11305	I9_CARDMYO	Cardiomyopathy	Fusicatenibacter	Weighted mode	18	-0.212097523	0.23096634	0.371305168	-0.664791549	0.240596503	0.808885809	0.51438074	1.272007681
genus.Fusicatenibacter.id.11305	I9_CARDMYO	Cardiomyopathy	Fusicatenibacter	Maximum likelihood	18	0.048168878	0.096908561	0.619150315	-0.141771902	0.238109658	1.049347852	0.867819182	1.268848325
genus.Fusicatenibacter.id.11305	I9_CARDMYO	Cardiomyopathy	Fusicatenibacter	cML-MA-BIC	18	0.040891948	0.098396121	0.677713733	-0.15196445	0.233748346	1.041739538	0.859018819	1.263326531
genus.Gordonibacter.id.821	I9_CARDMYO	Cardiomyopathy	Gordonibacter	Inverse variance weighted	11	0.095677206	0.059524426	0.107975331	-0.02099067	0.212345081	1.100403803	0.979228101	1.23657453
genus.Gordonibacter.id.821	I9_CARDMYO	Cardiomyopathy	Gordonibacter	MR Egger	11	-0.189715852	0.247124578	0.462334401	-0.674080024	0.29464832	0.827194146	0.509625048	1.342654091
genus.Gordonibacter.id.821	I9_CARDMYO	Cardiomyopathy	Gordonibacter	Weighted median	11	0.101711019	0.0755056	0.17795901	-0.046279957	0.249701996	1.107063506	0.954774629	1.283642829
genus.Gordonibacter.id.821	I9_CARDMYO	Cardiomyopathy	Gordonibacter	Weighted mode	11	0.11300403	0.123919698	0.383271425	-0.129878578	0.355886637	1.119636445	0.878202058	1.42744572
genus.Gordonibacter.id.821	I9_CARDMYO	Cardiomyopathy	Gordonibacter	Maximum likelihood	11	0.101290406	0.0572648	0.076926009	-0.010948602	0.213529413	1.106597957	0.989111116	1.238039912
genus.Gordonibacter.id.821	I9_CARDMYO	Cardiomyopathy	Gordonibacter	cML-MA-BIC	11	0.101213214	0.057452772	0.078123924	-0.011394219	0.213820648	1.106512541	0.988670449	1.238400525
genus.Haemophilus.id.3698	I9_CARDMYO	Cardiomyopathy	Haemophilus	Inverse variance weighted	9	-0.077097405	0.120852847	0.523509828	-0.313968985	0.159774174	0.925799671	0.730541686	1.173245892
genus.Haemophilus.id.3698	I9_CARDMYO	Cardiomyopathy	Haemophilus	MR Egger	9	-0.343382318	0.266245203	0.238120334	-0.865222917	0.17845828	0.709366956	0.420957704	1.195373012
genus.Haemophilus.id.3698	I9_CARDMYO	Cardiomyopathy	Haemophilus	Weighted median	9	-0.02638353	0.120091005	0.826107815	-0.261761899	0.20899484	0.973961475	0.769694267	1.232438639
genus.Haemophilus.id.3698	I9_CARDMYO	Cardiomyopathy	Haemophilus	Weighted mode	9	-0.021019263	0.155829679	0.89603388	-0.326445433	0.284406908	0.979200102	0.721483743	1.32897359
genus.Haemophilus.id.3698	I9_CARDMYO	Cardiomyopathy	Haemophilus	Maximum likelihood	9	-0.077224348	0.085206665	0.364767476	-0.244229413	0.089780716	0.925682155	0.783307913	1.093934375
genus.Haemophilus.id.3698	I9_CARDMYO	Cardiomyopathy	Haemophilus	cML-MA-BIC	9	-0.079018509	0.086569085	0.361358379	-0.248693915	0.090656897	0.924022821	0.779818628	1.094893279
genus.Holdemanella.id.11393	I9_CARDMYO	Cardiomyopathy	Holdemanella	Inverse variance weighted	11	0.130061714	0.075719437	0.085855115	-0.018348382	0.278471811	1.138898668	0.981818925	1.321109364
genus.Holdemanella.id.11393	I9_CARDMYO	Cardiomyopathy	Holdemanella	MR Egger	11	-0.011717143	0.221418281	0.958952767	-0.445696974	0.422262688	0.988351236	0.640377794	1.525409179
genus.Holdemanella.id.11393	I9_CARDMYO	Cardiomyopathy	Holdemanella	Weighted median	11	0.063966177	0.102996173	0.534564142	-0.137906321	0.265838676	1.066056341	0.871180299	1.30452459
genus.Holdemanella.id.11393	I9_CARDMYO	Cardiomyopathy	Holdemanella	Weighted mode	11	0.039968583	0.187053845	0.835094724	-0.326656954	0.406594119	1.040778075	0.72133115	1.501694473
genus.Holdemanella.id.11393	I9_CARDMYO	Cardiomyopathy	Holdemanella	Maximum likelihood	11	0.138521198	0.074067325	0.061455138	-0.006650759	0.283693156	1.148574029	0.993371308	1.328025371
genus.Holdemanella.id.11393	I9_CARDMYO	Cardiomyopathy	Holdemanella	cML-MA-BIC	11	0.13710088	0.074130862	0.064393724	-0.00819561	0.282397371	1.146943847	0.991837883	1.32630565
genus.Holdemania.id.2157	I9_CARDMYO	Cardiomyopathy	Holdemania	Inverse variance weighted	14	-0.055702732	0.109641398	0.611421989	-0.270599873	0.159194408	0.945820256	0.762921701	1.172565881
genus.Holdemania.id.2157	I9_CARDMYO	Cardiomyopathy	Holdemania	MR Egger	14	-0.033062643	0.336956345	0.923455793	-0.693497079	0.627371792	0.967477952	0.499825081	1.872682308
genus.Holdemania.id.2157	I9_CARDMYO	Cardiomyopathy	Holdemania	Weighted median	14	-0.005335933	0.110677196	0.961547545	-0.222263238	0.211591372	0.994678278	0.800704561	1.235642863
genus.Holdemania.id.2157	I9_CARDMYO	Cardiomyopathy	Holdemania	Weighted mode	14	-0.009039168	0.148578633	0.9524139	-0.300253288	0.282174952	0.991001562	0.740630604	1.326010688
genus.Holdemania.id.2157	I9_CARDMYO	Cardiomyopathy	Holdemania	Maximum likelihood	14	-0.058969435	0.079676075	0.459230393	-0.215134541	0.097195671	0.942735583	0.806432934	1.102075997
genus.Holdemania.id.2157	I9_CARDMYO	Cardiomyopathy	Holdemania	cML-MA-BIC	14	-0.057527201	0.080821986	0.476603105	-0.215938293	0.100883891	0.94409621	0.805785023	1.106148201
genus.Howardella.id.2000	I9_CARDMYO	Cardiomyopathy	Howardella	Inverse variance weighted	9	-0.075540076	0.057584675	0.189584701	-0.188406039	0.037325888	0.92724257	0.828278325	1.038031247
genus.Howardella.id.2000	I9_CARDMYO	Cardiomyopathy	Howardella	MR Egger	9	-0.274247345	0.228989884	0.270033086	-0.723067518	0.174572827	0.760144034	0.485261423	1.190737458
genus.Howardella.id.2000	I9_CARDMYO	Cardiomyopathy	Howardella	Weighted median	9	-0.089222081	0.073784519	0.226576435	-0.233839738	0.055395576	0.914642426	0.791488651	1.056958639
genus.Howardella.id.2000	I9_CARDMYO	Cardiomyopathy	Howardella	Weighted mode	9	-0.052372231	0.118640645	0.670585339	-0.284907895	0.180163432	0.948975563	0.752083522	1.197413043
genus.Howardella.id.2000	I9_CARDMYO	Cardiomyopathy	Howardella	Maximum likelihood	9	-0.077014226	0.058238795	0.186039311	-0.191162263	0.037133812	0.925876682	0.825998548	1.037831886
genus.Howardella.id.2000	I9_CARDMYO	Cardiomyopathy	Howardella	cML-MA-BIC	9	-0.076867069	0.058331716	0.187584765	-0.191197232	0.037463094	0.926012941	0.825969664	1.038173682
genus.Hungatella.id.11306	I9_CARDMYO	Cardiomyopathy	Hungatella	Inverse variance weighted	5	-0.121387271	0.094058692	0.196860404	-0.305742306	0.062967765	0.885690891	0.736576406	1.064992509
genus.Hungatella.id.11306	I9_CARDMYO	Cardiomyopathy	Hungatella	MR Egger	5	0.033396986	0.652255942	0.962382855	-1.24502466	1.311818633	1.033960926	0.287933808	3.712920016
genus.Hungatella.id.11306	I9_CARDMYO	Cardiomyopathy	Hungatella	Weighted median	5	-0.143587839	0.119083986	0.227906376	-0.376992453	0.089816774	0.866244706	0.685921251	1.093973821
genus.Hungatella.id.11306	I9_CARDMYO	Cardiomyopathy	Hungatella	Weighted mode	5	-0.235605205	0.176406654	0.252617091	-0.581362246	0.110151837	0.790092537	0.559136166	1.116447575
genus.Hungatella.id.11306	I9_CARDMYO	Cardiomyopathy	Hungatella	Maximum likelihood	5	-0.12426556	0.090586425	0.170128792	-0.301814953	0.053283832	0.883145282	0.73947489	1.054728969
genus.Hungatella.id.11306	I9_CARDMYO	Cardiomyopathy	Hungatella	cML-MA-BIC	5	-0.127574288	0.090992655	0.160906761	-0.305919892	0.050771316	0.880228023	0.736445613	1.052082271
genus.Intestinibacter.id.11345	I9_CARDMYO	Cardiomyopathy	Intestinibacter	Inverse variance weighted	15	-0.110300258	0.089317391	0.216858507	-0.285362345	0.064761829	0.895565194	0.751741815	1.066904888
genus.Intestinibacter.id.11345	I9_CARDMYO	Cardiomyopathy	Intestinibacter	MR Egger	15	-0.020277913	0.300093682	0.947154617	-0.608461529	0.567905704	0.979926302	0.544187442	1.764567652
genus.Intestinibacter.id.11345	I9_CARDMYO	Cardiomyopathy	Intestinibacter	Weighted median	15	-0.181648536	0.121473427	0.13481615	-0.419736453	0.056439381	0.833894373	0.657220006	1.058062474
genus.Intestinibacter.id.11345	I9_CARDMYO	Cardiomyopathy	Intestinibacter	Weighted mode	15	-0.21481812	0.208618922	0.320605992	-0.623711206	0.194074967	0.806688148	0.535951715	1.214187303
genus.Intestinibacter.id.11345	I9_CARDMYO	Cardiomyopathy	Intestinibacter	Maximum likelihood	15	-0.109987338	0.085347248	0.197501016	-0.277267944	0.057293267	0.895845478	0.757851408	1.058966325
genus.Intestinibacter.id.11345	I9_CARDMYO	Cardiomyopathy	Intestinibacter	cML-MA-BIC	15	-0.116231467	0.085679705	0.174914354	-0.284163689	0.051700754	0.890269131	0.752643435	1.053060571
genus.Intestinimonas.id.2062	I9_CARDMYO	Cardiomyopathy	Intestinimonas	Inverse variance weighted	16	0.005903563	0.080008486	0.941180101	-0.15091307	0.162720196	1.005921023	0.859922448	1.176707396
genus.Intestinimonas.id.2062	I9_CARDMYO	Cardiomyopathy	Intestinimonas	MR Egger	16	0.064724525	0.222916849	0.775802834	-0.372192499	0.50164155	1.06686509	0.689221555	1.651429951
genus.Intestinimonas.id.2062	I9_CARDMYO	Cardiomyopathy	Intestinimonas	Weighted median	16	0.002334081	0.106804753	0.982564646	-0.207003235	0.211671397	1.002336807	0.81301702	1.235741749
genus.Intestinimonas.id.2062	I9_CARDMYO	Cardiomyopathy	Intestinimonas	Weighted mode	16	-0.002439452	0.154354417	0.987598876	-0.30497411	0.300095206	0.997563521	0.737142459	1.349987328
genus.Intestinimonas.id.2062	I9_CARDMYO	Cardiomyopathy	Intestinimonas	Maximum likelihood	16	0.006104553	0.081193565	0.940067376	-0.153034835	0.16524394	1.006123223	0.85809983	1.179680855
genus.Intestinimonas.id.2062	I9_CARDMYO	Cardiomyopathy	Intestinimonas	cML-MA-BIC	16	0.004969024	0.081518927	0.951394681	-0.154808073	0.164746121	1.00498139	0.856579562	1.179093733
genus.Lachnoclostridium.id.11308	I9_CARDMYO	Cardiomyopathy	Lachnoclostridium	Inverse variance weighted	13	0.011824749	0.128389148	0.926617916	-0.23981798	0.263467478	1.011894938	0.786771056	1.301434969
genus.Lachnoclostridium.id.11308	I9_CARDMYO	Cardiomyopathy	Lachnoclostridium	MR Egger	13	-0.16721973	0.452895353	0.71896975	-1.054894621	0.720455162	0.846013697	0.348229121	2.055368524
genus.Lachnoclostridium.id.11308	I9_CARDMYO	Cardiomyopathy	Lachnoclostridium	Weighted median	13	0.026976177	0.16211631	0.867842062	-0.29077179	0.344724144	1.027343328	0.747686288	1.411600468
genus.Lachnoclostridium.id.11308	I9_CARDMYO	Cardiomyopathy	Lachnoclostridium	Weighted mode	13	0.17885396	0.249174638	0.486628801	-0.30952833	0.66723625	1.19584609	0.733792982	1.948843754
genus.Lachnoclostridium.id.11308	I9_CARDMYO	Cardiomyopathy	Lachnoclostridium	Maximum likelihood	13	0.012586269	0.111506333	0.910129717	-0.205966144	0.231138682	1.012665809	0.81386063	1.260033971
genus.Lachnoclostridium.id.11308	I9_CARDMYO	Cardiomyopathy	Lachnoclostridium	cML-MA-BIC	13	0.016427215	0.112903668	0.884317993	-0.204863974	0.237718404	1.016562884	0.814758137	1.26835198
genus.Lachnospira.id.2004	I9_CARDMYO	Cardiomyopathy	Lachnospira	Inverse variance weighted	6	0.152761699	0.184184246	0.406880297	-0.208239423	0.51376282	1.165047313	0.812012599	1.67156919
genus.Lachnospira.id.2004	I9_CARDMYO	Cardiomyopathy	Lachnospira	MR Egger	6	1.277133175	1.075600175	0.30077434	-0.831043168	3.385309517	3.586343553	0.435594651	29.52713045
genus.Lachnospira.id.2004	I9_CARDMYO	Cardiomyopathy	Lachnospira	Weighted median	6	0.198713059	0.222763187	0.37237297	-0.237902787	0.635328905	1.219831896	0.788279318	1.887642894
genus.Lachnospira.id.2004	I9_CARDMYO	Cardiomyopathy	Lachnospira	Weighted mode	6	0.194403411	0.278636223	0.516471462	-0.351723587	0.740530408	1.214586161	0.703474545	2.097047511
genus.Lachnospira.id.2004	I9_CARDMYO	Cardiomyopathy	Lachnospira	Maximum likelihood	6	0.160334898	0.171684617	0.350359584	-0.176166952	0.496836747	1.173903943	0.838477986	1.643514189
genus.Lachnospira.id.2004	I9_CARDMYO	Cardiomyopathy	Lachnospira	cML-MA-BIC	6	0.16335531	0.173120355	0.345377211	-0.175960584	0.502671205	1.177454977	0.838651039	1.653131231
genus.LachnospiraceaeFCS020group.id.11314	I9_CARDMYO	Cardiomyopathy	LachnospiraceaeFCS020group	Inverse variance weighted	12	-0.05292936	0.129114662	0.681849421	-0.305994098	0.200135378	0.948447009	0.736390966	1.221568121
genus.LachnospiraceaeFCS020group.id.11314	I9_CARDMYO	Cardiomyopathy	LachnospiraceaeFCS020group	MR Egger	12	-0.038672946	0.360473807	0.916685843	-0.745201609	0.667855716	0.962065305	0.474638599	1.950051371
genus.LachnospiraceaeFCS020group.id.11314	I9_CARDMYO	Cardiomyopathy	LachnospiraceaeFCS020group	Weighted median	12	0.027292077	0.140050586	0.845492378	-0.247207072	0.301791225	1.027667917	0.780978958	1.352278876
genus.LachnospiraceaeFCS020group.id.11314	I9_CARDMYO	Cardiomyopathy	LachnospiraceaeFCS020group	Weighted mode	12	0.102891379	0.219682756	0.64866863	-0.327686823	0.533469581	1.10837101	0.720588656	1.704837129
genus.LachnospiraceaeFCS020group.id.11314	I9_CARDMYO	Cardiomyopathy	LachnospiraceaeFCS020group	Maximum likelihood	12	-0.056457441	0.099698658	0.571202879	-0.251866811	0.13895193	0.945106707	0.777348265	1.149068863
genus.LachnospiraceaeFCS020group.id.11314	I9_CARDMYO	Cardiomyopathy	LachnospiraceaeFCS020group	cML-MA-BIC	12	-0.043960339	0.104541389	0.674115442	-0.248861461	0.160940782	0.956991912	0.779687983	1.174615409
genus.LachnospiraceaeNC2004group.id.11316	I9_CARDMYO	Cardiomyopathy	LachnospiraceaeNC2004group	Inverse variance weighted	9	-0.043875459	0.092220489	0.634240433	-0.224627618	0.1368767	0.957073145	0.798813627	1.146686754
genus.LachnospiraceaeNC2004group.id.11316	I9_CARDMYO	Cardiomyopathy	LachnospiraceaeNC2004group	MR Egger	9	0.741468221	0.322168926	0.054870575	0.110017127	1.372919316	2.099015072	1.116297189	3.946856013
genus.LachnospiraceaeNC2004group.id.11316	I9_CARDMYO	Cardiomyopathy	LachnospiraceaeNC2004group	Weighted median	9	-0.088132052	0.118595828	0.457403313	-0.320579874	0.14431577	0.915639957	0.725728084	1.155248844
genus.LachnospiraceaeNC2004group.id.11316	I9_CARDMYO	Cardiomyopathy	LachnospiraceaeNC2004group	Weighted mode	9	-0.191809815	0.182964858	0.325117139	-0.550420937	0.166801306	0.825463844	0.576707002	1.181519481
genus.LachnospiraceaeNC2004group.id.11316	I9_CARDMYO	Cardiomyopathy	LachnospiraceaeNC2004group	Maximum likelihood	9	-0.046292822	0.081755297	0.571233112	-0.206533205	0.11394756	0.954762346	0.813399252	1.120693354
genus.LachnospiraceaeNC2004group.id.11316	I9_CARDMYO	Cardiomyopathy	LachnospiraceaeNC2004group	cML-MA-BIC	9	-0.047220056	0.081959047	0.564519153	-0.207859788	0.113419676	0.953877468	0.812320926	1.120101915
genus.LachnospiraceaeND3007group.id.11317	I9_CARDMYO	Cardiomyopathy	LachnospiraceaeND3007group	Inverse variance weighted	3	-0.146637144	0.363823953	0.686915689	-0.859732092	0.566457804	0.863607286	0.423275466	1.762014584
genus.LachnospiraceaeND3007group.id.11317	I9_CARDMYO	Cardiomyopathy	LachnospiraceaeND3007group	MR Egger	3	8.290651194	3.780700406	0.2723769	0.880478398	15.70082399	3986.429289	2.412053352	6588419.142
genus.LachnospiraceaeND3007group.id.11317	I9_CARDMYO	Cardiomyopathy	LachnospiraceaeND3007group	Weighted median	3	-0.262285757	0.320288535	0.412840841	-0.890051285	0.365479772	0.769291162	0.410634693	1.441205292
genus.LachnospiraceaeND3007group.id.11317	I9_CARDMYO	Cardiomyopathy	LachnospiraceaeND3007group	Weighted mode	3	-0.37419516	0.417814811	0.464976944	-1.193112189	0.44472187	0.68784266	0.303275942	1.560056237
genus.LachnospiraceaeND3007group.id.11317	I9_CARDMYO	Cardiomyopathy	LachnospiraceaeND3007group	Maximum likelihood	3	-0.159576701	0.234370424	0.495951293	-0.618942731	0.299789329	0.852504577	0.53851349	1.349574462
genus.LachnospiraceaeND3007group.id.11317	I9_CARDMYO	Cardiomyopathy	LachnospiraceaeND3007group	cML-MA-BIC	3	-0.165647574	0.237936917	0.486314399	-0.632003932	0.300708784	0.847344808	0.531525592	1.350815905
genus.LachnospiraceaeNK4A136group.id.11319	I9_CARDMYO	Cardiomyopathy	LachnospiraceaeNK4A136group	Inverse variance weighted	15	-0.012435932	0.102031992	0.902991938	-0.212418636	0.187546772	0.987641075	0.808626107	1.206286669
genus.LachnospiraceaeNK4A136group.id.11319	I9_CARDMYO	Cardiomyopathy	LachnospiraceaeNK4A136group	MR Egger	15	0.21065297	0.19947329	0.310178219	-0.180314679	0.601620619	1.234483878	0.835007411	1.825074154
genus.LachnospiraceaeNK4A136group.id.11319	I9_CARDMYO	Cardiomyopathy	LachnospiraceaeNK4A136group	Weighted median	15	0.144255835	0.125081834	0.248790695	-0.100904559	0.389416229	1.155179606	0.904019309	1.476118827
genus.LachnospiraceaeNK4A136group.id.11319	I9_CARDMYO	Cardiomyopathy	LachnospiraceaeNK4A136group	Weighted mode	15	0.146810795	0.140337951	0.313230644	-0.128251589	0.421873179	1.158134818	0.879632046	1.524815134
genus.LachnospiraceaeNK4A136group.id.11319	I9_CARDMYO	Cardiomyopathy	LachnospiraceaeNK4A136group	Maximum likelihood	15	-0.013258819	0.088556057	0.880983692	-0.186828691	0.160311053	0.986828692	0.82958584	1.173875951
genus.LachnospiraceaeNK4A136group.id.11319	I9_CARDMYO	Cardiomyopathy	LachnospiraceaeNK4A136group	cML-MA-BIC	15	-0.010956498	0.089186045	0.902225944	-0.185761147	0.16384815	0.989103305	0.830471932	1.178035417
genus.LachnospiraceaeUCG001.id.11321	I9_CARDMYO	Cardiomyopathy	LachnospiraceaeUCG001	Inverse variance weighted	13	-0.018290839	0.079244357	0.817458009	-0.173609778	0.1370281	0.981875423	0.840624864	1.146860375
genus.LachnospiraceaeUCG001.id.11321	I9_CARDMYO	Cardiomyopathy	LachnospiraceaeUCG001	MR Egger	13	-0.331277361	0.343166007	0.355110592	-1.003882736	0.341328014	0.718005995	0.366453832	1.40681462
genus.LachnospiraceaeUCG001.id.11321	I9_CARDMYO	Cardiomyopathy	LachnospiraceaeUCG001	Weighted median	13	-0.05562194	0.103434331	0.5907488	-0.258353229	0.14710935	0.945896674	0.772322377	1.158480636
genus.LachnospiraceaeUCG001.id.11321	I9_CARDMYO	Cardiomyopathy	LachnospiraceaeUCG001	Weighted mode	13	-0.159548442	0.180559793	0.394253645	-0.513445636	0.194348753	0.852528668	0.59843005	1.214519776
genus.LachnospiraceaeUCG001.id.11321	I9_CARDMYO	Cardiomyopathy	LachnospiraceaeUCG001	Maximum likelihood	13	-0.018882028	0.080209388	0.813891143	-0.176092428	0.138328372	0.981295121	0.838540475	1.148352575
genus.LachnospiraceaeUCG001.id.11321	I9_CARDMYO	Cardiomyopathy	LachnospiraceaeUCG001	cML-MA-BIC	13	-0.018860594	0.080232494	0.814151093	-0.176116282	0.138395093	0.981316154	0.838520473	1.148429197
genus.LachnospiraceaeUCG004.id.11324	I9_CARDMYO	Cardiomyopathy	LachnospiraceaeUCG004	Inverse variance weighted	12	-0.084350889	0.107021808	0.43059995	-0.294113634	0.125411855	0.919108694	0.745191808	1.133615243
genus.LachnospiraceaeUCG004.id.11324	I9_CARDMYO	Cardiomyopathy	LachnospiraceaeUCG004	MR Egger	12	0.027588847	0.442615944	0.951527227	-0.839938404	0.895116098	1.027972943	0.431737116	2.447619936
genus.LachnospiraceaeUCG004.id.11324	I9_CARDMYO	Cardiomyopathy	LachnospiraceaeUCG004	Weighted median	12	-0.137011021	0.142089436	0.334916079	-0.415506316	0.141484274	0.871960616	0.660006024	1.151982388
genus.LachnospiraceaeUCG004.id.11324	I9_CARDMYO	Cardiomyopathy	LachnospiraceaeUCG004	Weighted mode	12	-0.238811383	0.240964672	0.342954421	-0.71110214	0.233479373	0.787563416	0.491102635	1.262986776
genus.LachnospiraceaeUCG004.id.11324	I9_CARDMYO	Cardiomyopathy	LachnospiraceaeUCG004	Maximum likelihood	12	-0.084998086	0.108635235	0.433969375	-0.297923146	0.127926974	0.918514042	0.742358391	1.136470008
genus.LachnospiraceaeUCG004.id.11324	I9_CARDMYO	Cardiomyopathy	LachnospiraceaeUCG004	cML-MA-BIC	12	-0.086826677	0.108646252	0.424192636	-0.299773332	0.126119978	0.91683599	0.740986159	1.134418265
genus.LachnospiraceaeUCG008.id.11328	I9_CARDMYO	Cardiomyopathy	LachnospiraceaeUCG008	Inverse variance weighted	10	0.091121919	0.077140348	0.237504023	-0.060073162	0.242317	1.095402548	0.941695635	1.27419805
genus.LachnospiraceaeUCG008.id.11328	I9_CARDMYO	Cardiomyopathy	LachnospiraceaeUCG008	MR Egger	10	0.231515753	0.412050431	0.589599884	-0.576103092	1.039134597	1.260509183	0.562084496	2.82676966
genus.LachnospiraceaeUCG008.id.11328	I9_CARDMYO	Cardiomyopathy	LachnospiraceaeUCG008	Weighted median	10	0.078488449	0.102837861	0.44532909	-0.123073759	0.280050658	1.081650861	0.884198443	1.323196841
genus.LachnospiraceaeUCG008.id.11328	I9_CARDMYO	Cardiomyopathy	LachnospiraceaeUCG008	Weighted mode	10	0.041923857	0.153798856	0.791320257	-0.259521901	0.343369615	1.042815073	0.771420313	1.409689709
genus.LachnospiraceaeUCG008.id.11328	I9_CARDMYO	Cardiomyopathy	LachnospiraceaeUCG008	Maximum likelihood	10	0.09554013	0.077090923	0.215227936	-0.055558078	0.246638339	1.100252975	0.945957083	1.279716205
genus.LachnospiraceaeUCG008.id.11328	I9_CARDMYO	Cardiomyopathy	LachnospiraceaeUCG008	cML-MA-BIC	10	0.095614122	0.077368745	0.216524138	-0.056028619	0.247256862	1.100334387	0.945512076	1.280507984
genus.LachnospiraceaeUCG010.id.11330	I9_CARDMYO	Cardiomyopathy	LachnospiraceaeUCG010	Inverse variance weighted	10	-0.020417685	0.112091186	0.855463083	-0.24011641	0.19928104	0.979789345	0.786536295	1.220524934
genus.LachnospiraceaeUCG010.id.11330	I9_CARDMYO	Cardiomyopathy	LachnospiraceaeUCG010	MR Egger	10	-0.547802199	0.343289011	0.149211988	-1.220648661	0.125044263	0.578219226	0.295038725	1.133198611
genus.LachnospiraceaeUCG010.id.11330	I9_CARDMYO	Cardiomyopathy	LachnospiraceaeUCG010	Weighted median	10	-0.048574529	0.151015981	0.74771666	-0.344565852	0.247416793	0.952586341	0.708527893	1.280712793
genus.LachnospiraceaeUCG010.id.11330	I9_CARDMYO	Cardiomyopathy	LachnospiraceaeUCG010	Weighted mode	10	-0.106669058	0.264249947	0.695880146	-0.624598954	0.411260837	0.898823082	0.535476136	1.508718835
genus.LachnospiraceaeUCG010.id.11330	I9_CARDMYO	Cardiomyopathy	LachnospiraceaeUCG010	Maximum likelihood	10	-0.019836134	0.114544514	0.862514641	-0.244343382	0.204671114	0.980359307	0.783218645	1.227121415
genus.LachnospiraceaeUCG010.id.11330	I9_CARDMYO	Cardiomyopathy	LachnospiraceaeUCG010	cML-MA-BIC	10	-0.022580207	0.115011961	0.844352502	-0.248003652	0.202843237	0.977672818	0.780357094	1.224880437
genus.Lactobacillus.id.1837	I9_CARDMYO	Cardiomyopathy	Lactobacillus	Inverse variance weighted	8	0.022142413	0.098082936	0.821394359	-0.170100142	0.214384968	1.022389376	0.843580335	1.239099576
genus.Lactobacillus.id.1837	I9_CARDMYO	Cardiomyopathy	Lactobacillus	MR Egger	8	0.156103169	0.265550525	0.57807285	-0.364375859	0.676582197	1.168946796	0.694630062	1.967142922
genus.Lactobacillus.id.1837	I9_CARDMYO	Cardiomyopathy	Lactobacillus	Weighted median	8	0.078493234	0.1068569	0.462605053	-0.130946289	0.287932758	1.081656037	0.877264892	1.333667622
genus.Lactobacillus.id.1837	I9_CARDMYO	Cardiomyopathy	Lactobacillus	Weighted mode	8	0.086709209	0.124867697	0.509808859	-0.158031476	0.331449894	1.090579503	0.853822906	1.392986348
genus.Lactobacillus.id.1837	I9_CARDMYO	Cardiomyopathy	Lactobacillus	Maximum likelihood	8	0.023384922	0.078486425	0.765742378	-0.13044847	0.177218314	1.023660493	0.877701719	1.193891708
genus.Lactobacillus.id.1837	I9_CARDMYO	Cardiomyopathy	Lactobacillus	cML-MA-BIC	8	0.027986159	0.080266284	0.72733975	-0.129335757	0.185308074	1.02838145	0.878678893	1.203589178
genus.Lactococcus.id.1851	I9_CARDMYO	Cardiomyopathy	Lactococcus	Inverse variance weighted	8	0.063388606	0.069415015	0.361146345	-0.072664823	0.199442036	1.065440796	0.929912463	1.220721449
genus.Lactococcus.id.1851	I9_CARDMYO	Cardiomyopathy	Lactococcus	MR Egger	8	0.035358801	0.317932413	0.91507305	-0.587788728	0.65850633	1.035991357	0.555554409	1.931904551
genus.Lactococcus.id.1851	I9_CARDMYO	Cardiomyopathy	Lactococcus	Weighted median	8	0.054162942	0.086193036	0.52974773	-0.11477541	0.223101293	1.055656599	0.891566359	1.249947178
genus.Lactococcus.id.1851	I9_CARDMYO	Cardiomyopathy	Lactococcus	Weighted mode	8	0.030488809	0.134109102	0.826653972	-0.232365031	0.293342648	1.030958352	0.792656727	1.340902169
genus.Lactococcus.id.1851	I9_CARDMYO	Cardiomyopathy	Lactococcus	Maximum likelihood	8	0.064400738	0.070144305	0.358557174	-0.0730821	0.201883576	1.066519708	0.929524513	1.223705531
genus.Lactococcus.id.1851	I9_CARDMYO	Cardiomyopathy	Lactococcus	cML-MA-BIC	8	0.064562843	0.070203889	0.357756912	-0.073036781	0.202162466	1.06669261	0.929566639	1.224046858
genus.Marvinbryantia.id.2005	I9_CARDMYO	Cardiomyopathy	Marvinbryantia	Inverse variance weighted	10	0.079058639	0.106749886	0.458937866	-0.130171138	0.288288415	1.082267783	0.877945168	1.334142036
genus.Marvinbryantia.id.2005	I9_CARDMYO	Cardiomyopathy	Marvinbryantia	MR Egger	10	0.311609647	0.418950379	0.478279331	-0.509533097	1.13275239	1.365621514	0.600776017	3.104188692
genus.Marvinbryantia.id.2005	I9_CARDMYO	Cardiomyopathy	Marvinbryantia	Weighted median	10	0.042073494	0.142612402	0.767978692	-0.237446815	0.321593803	1.042971128	0.788638834	1.379324384
genus.Marvinbryantia.id.2005	I9_CARDMYO	Cardiomyopathy	Marvinbryantia	Weighted mode	10	0.007665933	0.196804383	0.969778987	-0.378070658	0.393402523	1.007695391	0.685182085	1.482014814
genus.Marvinbryantia.id.2005	I9_CARDMYO	Cardiomyopathy	Marvinbryantia	Maximum likelihood	10	0.082627424	0.108837263	0.447742963	-0.130693612	0.295948459	1.086137064	0.877486585	1.344400864
genus.Marvinbryantia.id.2005	I9_CARDMYO	Cardiomyopathy	Marvinbryantia	cML-MA-BIC	10	0.081457223	0.108925413	0.454565299	-0.132036586	0.294951031	1.084866809	0.876308934	1.343060589
genus.Methanobrevibacter.id.123	I9_CARDMYO	Cardiomyopathy	Methanobrevibacter	Inverse variance weighted	6	0.036592733	0.079888424	0.646917959	-0.119988579	0.193174044	1.037270488	0.886930566	1.213093907
genus.Methanobrevibacter.id.123	I9_CARDMYO	Cardiomyopathy	Methanobrevibacter	MR Egger	6	0.176479479	0.299169488	0.586970389	-0.409892717	0.762851675	1.193009945	0.663721452	2.144382591
genus.Methanobrevibacter.id.123	I9_CARDMYO	Cardiomyopathy	Methanobrevibacter	Weighted median	6	0.098053261	0.104911521	0.349979967	-0.107573321	0.303679842	1.103021531	0.898010677	1.354835226
genus.Methanobrevibacter.id.123	I9_CARDMYO	Cardiomyopathy	Methanobrevibacter	Weighted mode	6	0.123087849	0.137911	0.41300496	-0.147217712	0.393393409	1.130983772	0.863106048	1.482001308
genus.Methanobrevibacter.id.123	I9_CARDMYO	Cardiomyopathy	Methanobrevibacter	Maximum likelihood	6	0.037777248	0.081255435	0.641989	-0.121483404	0.1970379	1.038499879	0.885605751	1.217790194
genus.Methanobrevibacter.id.123	I9_CARDMYO	Cardiomyopathy	Methanobrevibacter	cML-MA-BIC	6	0.038363536	0.081536787	0.637993652	-0.121448567	0.198175638	1.039108917	0.885636603	1.219176509
genus.Odoribacter.id.952	I9_CARDMYO	Cardiomyopathy	Odoribacter	Inverse variance weighted	7	-0.083658591	0.132835619	0.528831762	-0.344016405	0.176699223	0.919745212	0.708917298	1.19327213
genus.Odoribacter.id.952	I9_CARDMYO	Cardiomyopathy	Odoribacter	MR Egger	7	-0.739068962	0.417034794	0.136560091	-1.556457159	0.078319235	0.477558334	0.21088187	1.081467845
genus.Odoribacter.id.952	I9_CARDMYO	Cardiomyopathy	Odoribacter	Weighted median	7	-0.026633249	0.175503763	0.879381634	-0.370620624	0.317354126	0.973718288	0.690305777	1.373488874
genus.Odoribacter.id.952	I9_CARDMYO	Cardiomyopathy	Odoribacter	Weighted mode	7	0.022025977	0.281615534	0.94020181	-0.529940471	0.573992424	1.022270339	0.58864001	1.775340834
genus.Odoribacter.id.952	I9_CARDMYO	Cardiomyopathy	Odoribacter	Maximum likelihood	7	-0.086299571	0.135138924	0.523083882	-0.351171862	0.178572719	0.917319388	0.703862776	1.195509817
genus.Odoribacter.id.952	I9_CARDMYO	Cardiomyopathy	Odoribacter	cML-MA-BIC	7	-0.085489167	0.135526393	0.528175561	-0.351120898	0.180142564	0.918063089	0.703898649	1.197388056
genus.Olsenella.id.822	I9_CARDMYO	Cardiomyopathy	Olsenella	Inverse variance weighted	10	0.025381844	0.057164183	0.657030603	-0.086659954	0.137423643	1.025706706	0.916988861	1.147314097
genus.Olsenella.id.822	I9_CARDMYO	Cardiomyopathy	Olsenella	MR Egger	10	0.013948207	0.194491086	0.944588082	-0.367254321	0.395150735	1.014045937	0.692633472	1.484607957
genus.Olsenella.id.822	I9_CARDMYO	Cardiomyopathy	Olsenella	Weighted median	10	0.078580074	0.076846612	0.306517149	-0.072039286	0.229199433	1.081749971	0.93049434	1.25759282
genus.Olsenella.id.822	I9_CARDMYO	Cardiomyopathy	Olsenella	Weighted mode	10	0.119522966	0.097497254	0.251341016	-0.071571652	0.310617585	1.126959126	0.930929572	1.364267405
genus.Olsenella.id.822	I9_CARDMYO	Cardiomyopathy	Olsenella	Maximum likelihood	10	0.026505688	0.057274509	0.643519681	-0.085752349	0.138763725	1.026860088	0.917821502	1.148852623
genus.Olsenella.id.822	I9_CARDMYO	Cardiomyopathy	Olsenella	cML-MA-BIC	10	0.026954304	0.057461252	0.639007733	-0.08566975	0.139578358	1.027320857	0.917897316	1.149788897
genus.Oscillibacter.id.2063	I9_CARDMYO	Cardiomyopathy	Oscillibacter	Inverse variance weighted	13	0.077080406	0.079522215	0.332398525	-0.078783136	0.232943948	1.080128921	0.924240337	1.262310722
genus.Oscillibacter.id.2063	I9_CARDMYO	Cardiomyopathy	Oscillibacter	MR Egger	13	-0.034604618	0.315312345	0.914586529	-0.652616814	0.583407577	0.965987275	0.520681466	1.792134876
genus.Oscillibacter.id.2063	I9_CARDMYO	Cardiomyopathy	Oscillibacter	Weighted median	13	0.035143454	0.108943083	0.74700921	-0.178384989	0.248671897	1.035768283	0.836620272	1.28232123
genus.Oscillibacter.id.2063	I9_CARDMYO	Cardiomyopathy	Oscillibacter	Weighted mode	13	-0.035431557	0.172985792	0.841143086	-0.37448371	0.303620597	0.965188793	0.687644211	1.35475496
genus.Oscillibacter.id.2063	I9_CARDMYO	Cardiomyopathy	Oscillibacter	Maximum likelihood	13	0.081500427	0.077837419	0.295072025	-0.071060913	0.234061768	1.084913681	0.931405156	1.263722547
genus.Oscillibacter.id.2063	I9_CARDMYO	Cardiomyopathy	Oscillibacter	cML-MA-BIC	13	0.080036595	0.078018356	0.304953443	-0.072879382	0.232952572	1.083326711	0.929712963	1.262321609
genus.Oscillospira.id.2064	I9_CARDMYO	Cardiomyopathy	Oscillospira	Inverse variance weighted	8	0.053661013	0.104597993	0.607936325	-0.151351053	0.258673079	1.055126867	0.859545899	1.295210304
genus.Oscillospira.id.2064	I9_CARDMYO	Cardiomyopathy	Oscillospira	MR Egger	8	0.158579323	0.441511251	0.731766658	-0.706782729	1.023941375	1.171844875	0.493228497	2.784146533
genus.Oscillospira.id.2064	I9_CARDMYO	Cardiomyopathy	Oscillospira	Weighted median	8	0.000886655	0.135290641	0.994770936	-0.264283001	0.266056311	1.000887048	0.767756233	1.304808532
genus.Oscillospira.id.2064	I9_CARDMYO	Cardiomyopathy	Oscillospira	Weighted mode	8	-0.0664574	0.199618156	0.748941506	-0.457708986	0.324794186	0.935702776	0.632731583	1.383745823
genus.Oscillospira.id.2064	I9_CARDMYO	Cardiomyopathy	Oscillospira	Maximum likelihood	8	0.054956561	0.105686303	0.603065661	-0.152188593	0.262101715	1.056494721	0.858826297	1.299658731
genus.Oscillospira.id.2064	I9_CARDMYO	Cardiomyopathy	Oscillospira	cML-MA-BIC	8	0.054499513	0.105691697	0.606101593	-0.152656212	0.261655238	1.056011962	0.858424787	1.299078593
genus.Oxalobacter.id.2978	I9_CARDMYO	Cardiomyopathy	Oxalobacter	Inverse variance weighted	11	0.07294894	0.070548105	0.301121586	-0.065325345	0.211223226	1.075675612	0.936762642	1.23518805
genus.Oxalobacter.id.2978	I9_CARDMYO	Cardiomyopathy	Oxalobacter	MR Egger	11	0.057111369	0.349569728	0.873832063	-0.628045298	0.742268036	1.058773719	0.533633878	2.100694567
genus.Oxalobacter.id.2978	I9_CARDMYO	Cardiomyopathy	Oxalobacter	Weighted median	11	0.015154589	0.086855328	0.861487601	-0.155081854	0.185391032	1.015270002	0.856345079	1.203689029
genus.Oxalobacter.id.2978	I9_CARDMYO	Cardiomyopathy	Oxalobacter	Weighted mode	11	-0.021578414	0.129894104	0.871370783	-0.276170857	0.23301403	0.978652735	0.758683293	1.26239919
genus.Oxalobacter.id.2978	I9_CARDMYO	Cardiomyopathy	Oxalobacter	Maximum likelihood	11	0.076977963	0.060693486	0.204688397	-0.041981269	0.195937196	1.080018276	0.958887741	1.216450504
genus.Oxalobacter.id.2978	I9_CARDMYO	Cardiomyopathy	Oxalobacter	cML-MA-BIC	11	0.076434119	0.061007153	0.210252504	-0.043139902	0.19600814	1.079431074	0.957777386	1.216536808
genus.Parabacteroides.id.954	I9_CARDMYO	Cardiomyopathy	Parabacteroides	Inverse variance weighted	5	0.080418695	0.189426225	0.671173251	-0.290856706	0.451694096	1.083740729	0.7476228	1.570971308
genus.Parabacteroides.id.954	I9_CARDMYO	Cardiomyopathy	Parabacteroides	MR Egger	5	0.010222515	1.358927661	0.99447025	-2.6532757	2.673720731	1.010274944	0.070420159	14.49379652
genus.Parabacteroides.id.954	I9_CARDMYO	Cardiomyopathy	Parabacteroides	Weighted median	5	-0.042630607	0.233800819	0.855318038	-0.500880212	0.415618998	0.958265301	0.605997019	1.515308423
genus.Parabacteroides.id.954	I9_CARDMYO	Cardiomyopathy	Parabacteroides	Weighted mode	5	-0.159006767	0.287646362	0.609847016	-0.722793637	0.404780103	0.852990587	0.485394344	1.498972845
genus.Parabacteroides.id.954	I9_CARDMYO	Cardiomyopathy	Parabacteroides	Maximum likelihood	5	0.083495436	0.169108214	0.621490034	-0.247956663	0.414947536	1.087080254	0.780393762	1.514291293
genus.Parabacteroides.id.954	I9_CARDMYO	Cardiomyopathy	Parabacteroides	cML-MA-BIC	5	0.081972077	0.169815704	0.629300244	-0.250866702	0.414810857	1.085425502	0.778126087	1.514084335
genus.Paraprevotella.id.962	I9_CARDMYO	Cardiomyopathy	Paraprevotella	Inverse variance weighted	13	0.032282583	0.074020084	0.66274041	-0.112796781	0.177361947	1.032809319	0.893332184	1.194063203
genus.Paraprevotella.id.962	I9_CARDMYO	Cardiomyopathy	Paraprevotella	MR Egger	13	-0.299653112	0.273525731	0.296694848	-0.835763546	0.236457321	0.741075246	0.433543325	1.266753491
genus.Paraprevotella.id.962	I9_CARDMYO	Cardiomyopathy	Paraprevotella	Weighted median	13	0.013784976	0.092333271	0.881320172	-0.167188235	0.194758188	1.013880427	0.846040342	1.215017145
genus.Paraprevotella.id.962	I9_CARDMYO	Cardiomyopathy	Paraprevotella	Weighted mode	13	-0.003334121	0.157697973	0.983479513	-0.312422148	0.305753906	0.996671431	0.731672589	1.357648156
genus.Paraprevotella.id.962	I9_CARDMYO	Cardiomyopathy	Paraprevotella	Maximum likelihood	13	0.034165828	0.067102314	0.610639937	-0.097354708	0.165686363	1.034756184	0.907234146	1.180202889
genus.Paraprevotella.id.962	I9_CARDMYO	Cardiomyopathy	Paraprevotella	cML-MA-BIC	13	0.033465209	0.067344994	0.619244059	-0.098530979	0.165461397	1.034031468	0.90616762	1.179937412
genus.Parasutterella.id.2892	I9_CARDMYO	Cardiomyopathy	Parasutterella	Inverse variance weighted	14	-0.039635736	0.077848318	0.610653699	-0.192218439	0.112946966	0.961139483	0.825126609	1.119572556
genus.Parasutterella.id.2892	I9_CARDMYO	Cardiomyopathy	Parasutterella	MR Egger	14	0.152796484	0.216100919	0.493031305	-0.270761316	0.576354285	1.165087841	0.762798542	1.779538899
genus.Parasutterella.id.2892	I9_CARDMYO	Cardiomyopathy	Parasutterella	Weighted median	14	0.004026595	0.108853658	0.970492257	-0.209326575	0.217379766	1.004034713	0.811130297	1.242815992
genus.Parasutterella.id.2892	I9_CARDMYO	Cardiomyopathy	Parasutterella	Weighted mode	14	0.013564825	0.151997495	0.930248454	-0.284350264	0.311479915	1.013657245	0.752503024	1.365444361
genus.Parasutterella.id.2892	I9_CARDMYO	Cardiomyopathy	Parasutterella	Maximum likelihood	14	-0.040785558	0.079362439	0.607311331	-0.196335939	0.114764823	0.96003498	0.821736135	1.12160963
genus.Parasutterella.id.2892	I9_CARDMYO	Cardiomyopathy	Parasutterella	cML-MA-BIC	14	-0.041367396	0.079508878	0.602863897	-0.197204796	0.114470004	0.959476557	0.821022474	1.121279006
genus.Peptococcus.id.2037	I9_CARDMYO	Cardiomyopathy	Peptococcus	Inverse variance weighted	12	0.069400359	0.062051325	0.263381356	-0.052220238	0.191020956	1.071865254	0.949119811	1.210484819
genus.Peptococcus.id.2037	I9_CARDMYO	Cardiomyopathy	Peptococcus	MR Egger	12	-0.338633976	0.238786968	0.186550986	-0.806656434	0.129388482	0.712743283	0.446347968	1.138132182
genus.Peptococcus.id.2037	I9_CARDMYO	Cardiomyopathy	Peptococcus	Weighted median	12	0.011598561	0.07980356	0.884443308	-0.144816416	0.168013538	1.011666085	0.865181112	1.182952626
genus.Peptococcus.id.2037	I9_CARDMYO	Cardiomyopathy	Peptococcus	Weighted mode	12	-0.045299525	0.12825505	0.73061507	-0.296679424	0.206080373	0.955711179	0.743282253	1.228851967
genus.Peptococcus.id.2037	I9_CARDMYO	Cardiomyopathy	Peptococcus	Maximum likelihood	12	0.071314647	0.063182564	0.259021157	-0.052523179	0.195152473	1.073919078	0.948832328	1.215496303
genus.Peptococcus.id.2037	I9_CARDMYO	Cardiomyopathy	Peptococcus	cML-MA-BIC	12	0.071195622	0.063249939	0.260324888	-0.052774259	0.195165503	1.073791263	0.948594125	1.21551214
genus.Phascolarctobacterium.id.2168	I9_CARDMYO	Cardiomyopathy	Phascolarctobacterium	Inverse variance weighted	8	0.023550824	0.142802756	0.869008087	-0.256342577	0.303444226	1.023830335	0.773876811	1.354516042
genus.Phascolarctobacterium.id.2168	I9_CARDMYO	Cardiomyopathy	Phascolarctobacterium	MR Egger	8	-0.167986907	0.713063548	0.821590059	-1.565591461	1.229617646	0.845364903	0.208964382	3.419921667
genus.Phascolarctobacterium.id.2168	I9_CARDMYO	Cardiomyopathy	Phascolarctobacterium	Weighted median	8	0.190659351	0.156729674	0.223800094	-0.116530811	0.497849513	1.21004718	0.890002675	1.645179526
genus.Phascolarctobacterium.id.2168	I9_CARDMYO	Cardiomyopathy	Phascolarctobacterium	Weighted mode	8	0.267818338	0.20786531	0.23854718	-0.13959767	0.675234345	1.307109666	0.869708075	1.964493292
genus.Phascolarctobacterium.id.2168	I9_CARDMYO	Cardiomyopathy	Phascolarctobacterium	Maximum likelihood	8	0.025270817	0.114949269	0.825993258	-0.20002975	0.250571385	1.025592831	0.818706396	1.284759299
genus.Phascolarctobacterium.id.2168	I9_CARDMYO	Cardiomyopathy	Phascolarctobacterium	cML-MA-BIC	8	0.029267308	0.116661563	0.801911825	-0.199389356	0.257923972	1.029699805	0.819230858	1.294240417
genus.Prevotella7.id.11182	I9_CARDMYO	Cardiomyopathy	Prevotella7	Inverse variance weighted	11	0.023999959	0.055439091	0.665082481	-0.084660659	0.132660578	1.024290276	0.918824026	1.141862359
genus.Prevotella7.id.11182	I9_CARDMYO	Cardiomyopathy	Prevotella7	MR Egger	11	0.507949116	0.321840014	0.148960563	-0.12285731	1.138755543	1.661879376	0.884389847	3.122879656
genus.Prevotella7.id.11182	I9_CARDMYO	Cardiomyopathy	Prevotella7	Weighted median	11	0.006498033	0.077330875	0.933033409	-0.145070483	0.158066548	1.006519191	0.864961326	1.171244137
genus.Prevotella7.id.11182	I9_CARDMYO	Cardiomyopathy	Prevotella7	Weighted mode	11	0.135927268	0.139539133	0.35297319	-0.137569432	0.409423968	1.145598569	0.87147384	1.505950059
genus.Prevotella7.id.11182	I9_CARDMYO	Cardiomyopathy	Prevotella7	Maximum likelihood	11	0.024608326	0.056571283	0.66356476	-0.086271388	0.135488041	1.02491361	0.917345241	1.145095502
genus.Prevotella7.id.11182	I9_CARDMYO	Cardiomyopathy	Prevotella7	cML-MA-BIC	11	0.025199114	0.05666289	0.656522193	-0.085860151	0.136258379	1.025519296	0.917722565	1.145977952
genus.Prevotella9.id.11183	I9_CARDMYO	Cardiomyopathy	Prevotella9	Inverse variance weighted	15	0.103855829	0.072099869	0.149741801	-0.037459914	0.245171571	1.109440494	0.963233029	1.277840535
genus.Prevotella9.id.11183	I9_CARDMYO	Cardiomyopathy	Prevotella9	MR Egger	15	-0.22306501	0.20770619	0.302377642	-0.630169144	0.184039123	0.800062835	0.532501724	1.20206285
genus.Prevotella9.id.11183	I9_CARDMYO	Cardiomyopathy	Prevotella9	Weighted median	15	0.064673159	0.103147645	0.53066187	-0.137496225	0.266842543	1.06681029	0.87153764	1.305834818
genus.Prevotella9.id.11183	I9_CARDMYO	Cardiomyopathy	Prevotella9	Weighted mode	15	0.073398204	0.144783901	0.620080572	-0.210378242	0.357174649	1.076158982	0.810277707	1.429285472
genus.Prevotella9.id.11183	I9_CARDMYO	Cardiomyopathy	Prevotella9	Maximum likelihood	15	0.108135864	0.073331083	0.14031333	-0.035593058	0.251864787	1.114199115	0.965032926	1.286422084
genus.Prevotella9.id.11183	I9_CARDMYO	Cardiomyopathy	Prevotella9	cML-MA-BIC	15	0.107941236	0.07352778	0.142095157	-0.036173214	0.252055686	1.113982281	0.964473219	1.286667684
genus.RikenellaceaeRC9gutgroup.id.11191	I9_CARDMYO	Cardiomyopathy	RikenellaceaeRC9gutgroup	Inverse variance weighted	11	0.067435488	0.053377598	0.206457369	-0.037184604	0.17205558	1.069761245	0.963498254	1.187743846
genus.RikenellaceaeRC9gutgroup.id.11191	I9_CARDMYO	Cardiomyopathy	RikenellaceaeRC9gutgroup	MR Egger	11	-0.11213923	0.33258772	0.743717256	-0.764011161	0.539732701	0.893919788	0.465794299	1.715548236
genus.RikenellaceaeRC9gutgroup.id.11191	I9_CARDMYO	Cardiomyopathy	RikenellaceaeRC9gutgroup	Weighted median	11	0.060749409	0.073380266	0.407743451	-0.083075913	0.20457473	1.062632594	0.920281283	1.227003147
genus.RikenellaceaeRC9gutgroup.id.11191	I9_CARDMYO	Cardiomyopathy	RikenellaceaeRC9gutgroup	Weighted mode	11	-0.07200293	0.131856667	0.596989053	-0.330441998	0.186436138	0.930528169	0.718606041	1.20494767
genus.RikenellaceaeRC9gutgroup.id.11191	I9_CARDMYO	Cardiomyopathy	RikenellaceaeRC9gutgroup	Maximum likelihood	11	0.069895105	0.054473069	0.19945248	-0.036872111	0.176662321	1.072395686	0.963799387	1.193228097
genus.RikenellaceaeRC9gutgroup.id.11191	I9_CARDMYO	Cardiomyopathy	RikenellaceaeRC9gutgroup	cML-MA-BIC	11	0.06962577	0.054501674	0.201426547	-0.037197511	0.176449052	1.072106892	0.963485817	1.192973646
genus.Romboutsia.id.11347	I9_CARDMYO	Cardiomyopathy	Romboutsia	Inverse variance weighted	13	0.090716746	0.123178823	0.461448481	-0.150713747	0.332147238	1.094958809	0.860093868	1.393958077
genus.Romboutsia.id.11347	I9_CARDMYO	Cardiomyopathy	Romboutsia	MR Egger	13	0.69732244	0.317778977	0.050581555	0.074475644	1.320169235	2.008367975	1.077319104	3.74405495
genus.Romboutsia.id.11347	I9_CARDMYO	Cardiomyopathy	Romboutsia	Weighted median	13	0.065057981	0.142251069	0.64742225	-0.213754113	0.343870076	1.067220901	0.807546926	1.410395379
genus.Romboutsia.id.11347	I9_CARDMYO	Cardiomyopathy	Romboutsia	Weighted mode	13	0.019666649	0.241133453	0.936341809	-0.452954919	0.492288218	1.019861312	0.635746793	1.636055592
genus.Romboutsia.id.11347	I9_CARDMYO	Cardiomyopathy	Romboutsia	Maximum likelihood	13	0.096875487	0.099852242	0.331952589	-0.098834907	0.292585881	1.101723186	0.905892253	1.339887803
genus.Romboutsia.id.11347	I9_CARDMYO	Cardiomyopathy	Romboutsia	cML-MA-BIC	13	0.09996385	0.100495987	0.319879815	-0.097008285	0.296935986	1.105130967	0.907548487	1.345729151
genus.Roseburia.id.2012	I9_CARDMYO	Cardiomyopathy	Roseburia	Inverse variance weighted	14	-0.010567547	0.179501079	0.953054242	-0.362389661	0.341254568	0.989488094	0.696011106	1.406711299
genus.Roseburia.id.2012	I9_CARDMYO	Cardiomyopathy	Roseburia	MR Egger	14	-0.077277141	0.574697125	0.89526319	-1.203683505	1.049129223	0.925633287	0.300086802	2.855163824
genus.Roseburia.id.2012	I9_CARDMYO	Cardiomyopathy	Roseburia	Weighted median	14	0.051011892	0.146352203	0.727422901	-0.235838425	0.33786221	1.052335408	0.789908293	1.401947316
genus.Roseburia.id.2012	I9_CARDMYO	Cardiomyopathy	Roseburia	Weighted mode	14	0.070119187	0.212179128	0.746309057	-0.345751904	0.485990279	1.072636018	0.70768804	1.625784192
genus.Roseburia.id.2012	I9_CARDMYO	Cardiomyopathy	Roseburia	Maximum likelihood	14	-0.011535048	0.112759611	0.918520384	-0.232543887	0.20947379	0.988531225	0.792514968	1.233029057
genus.Roseburia.id.2012	I9_CARDMYO	Cardiomyopathy	Roseburia	cML-MA-BIC	14	0.117535472	0.128494486	0.360342744	-0.13431372	0.369384665	1.124721526	0.874315731	1.446844047
genus.Ruminiclostridium5.id.11355	I9_CARDMYO	Cardiomyopathy	Ruminiclostridium5	Inverse variance weighted	11	0.133992953	0.118083858	0.25648968	-0.097451408	0.365437315	1.143384763	0.90714642	1.441144104
genus.Ruminiclostridium5.id.11355	I9_CARDMYO	Cardiomyopathy	Ruminiclostridium5	MR Egger	11	1.025819469	0.493555993	0.067437033	0.058449722	1.993189215	2.789380334	1.06019168	7.338901819
genus.Ruminiclostridium5.id.11355	I9_CARDMYO	Cardiomyopathy	Ruminiclostridium5	Weighted median	11	0.094153553	0.16147927	0.559846867	-0.222345817	0.410652923	1.098728446	0.800638442	1.507801942
genus.Ruminiclostridium5.id.11355	I9_CARDMYO	Cardiomyopathy	Ruminiclostridium5	Weighted mode	11	0.094602408	0.266890032	0.730353439	-0.428502055	0.61770687	1.099221726	0.651484252	1.854670162
genus.Ruminiclostridium5.id.11355	I9_CARDMYO	Cardiomyopathy	Ruminiclostridium5	Maximum likelihood	11	0.138396423	0.120733086	0.251670748	-0.098240426	0.375033272	1.148430724	0.906430948	1.455039826
genus.Ruminiclostridium5.id.11355	I9_CARDMYO	Cardiomyopathy	Ruminiclostridium5	cML-MA-BIC	11	0.138554642	0.120964074	0.252035309	-0.098534942	0.375644227	1.148612443	0.906164029	1.455929061
genus.Ruminiclostridium6.id.11356	I9_CARDMYO	Cardiomyopathy	Ruminiclostridium6	Inverse variance weighted	15	0.071019941	0.09122128	0.436247342	-0.107773768	0.249813649	1.073602634	0.897830691	1.28378616
genus.Ruminiclostridium6.id.11356	I9_CARDMYO	Cardiomyopathy	Ruminiclostridium6	MR Egger	15	-0.074589346	0.226275327	0.746923231	-0.518088988	0.368910295	0.928124546	0.59565777	1.446157871
genus.Ruminiclostridium6.id.11356	I9_CARDMYO	Cardiomyopathy	Ruminiclostridium6	Weighted median	15	0.00687272	0.122244949	0.955165839	-0.232727379	0.246472819	1.006896391	0.792369561	1.279504405
genus.Ruminiclostridium6.id.11356	I9_CARDMYO	Cardiomyopathy	Ruminiclostridium6	Weighted mode	15	-0.023355332	0.15160947	0.879769485	-0.320509893	0.273799229	0.976915293	0.725778873	1.314950771
genus.Ruminiclostridium6.id.11356	I9_CARDMYO	Cardiomyopathy	Ruminiclostridium6	Maximum likelihood	15	0.073614202	0.092677535	0.427018062	-0.108033766	0.255262171	1.076391456	0.897597288	1.290799986
genus.Ruminiclostridium6.id.11356	I9_CARDMYO	Cardiomyopathy	Ruminiclostridium6	cML-MA-BIC	15	0.073483107	0.092907988	0.428988662	-0.10861655	0.255582764	1.076250355	0.897074335	1.291213874
genus.Ruminiclostridium9.id.11357	I9_CARDMYO	Cardiomyopathy	Ruminiclostridium9	Inverse variance weighted	8	0.036638747	0.147682384	0.804063596	-0.252818725	0.326096219	1.037318219	0.776608649	1.385548678
genus.Ruminiclostridium9.id.11357	I9_CARDMYO	Cardiomyopathy	Ruminiclostridium9	MR Egger	8	1.074538573	0.672626329	0.161262735	-0.243809031	2.392886178	2.928641235	0.78363727	10.94503772
genus.Ruminiclostridium9.id.11357	I9_CARDMYO	Cardiomyopathy	Ruminiclostridium9	Weighted median	8	-0.116401314	0.184796622	0.528767372	-0.478602693	0.245800065	0.890117935	0.619648627	1.278643903
genus.Ruminiclostridium9.id.11357	I9_CARDMYO	Cardiomyopathy	Ruminiclostridium9	Weighted mode	8	-0.283265696	0.334408501	0.424968925	-0.938706359	0.372174966	0.753319607	0.391133495	1.450886815
genus.Ruminiclostridium9.id.11357	I9_CARDMYO	Cardiomyopathy	Ruminiclostridium9	Maximum likelihood	8	0.03863914	0.143767317	0.788113111	-0.2431448	0.320423081	1.03939534	0.784157959	1.377710524
genus.Ruminiclostridium9.id.11357	I9_CARDMYO	Cardiomyopathy	Ruminiclostridium9	cML-MA-BIC	8	0.037992038	0.143970668	0.791866721	-0.24419047	0.320174547	1.038722963	0.783338417	1.377368159
genus.RuminococcaceaeNK4A214group.id.11358	I9_CARDMYO	Cardiomyopathy	RuminococcaceaeNK4A214group	Inverse variance weighted	13	-0.05604352	0.100069275	0.575447225	-0.252179299	0.140092259	0.945497987	0.777105392	1.150379927
genus.RuminococcaceaeNK4A214group.id.11358	I9_CARDMYO	Cardiomyopathy	RuminococcaceaeNK4A214group	MR Egger	13	-0.354499697	0.330416458	0.306294781	-1.002115954	0.293116561	0.70152433	0.367101848	1.340599042
genus.RuminococcaceaeNK4A214group.id.11358	I9_CARDMYO	Cardiomyopathy	RuminococcaceaeNK4A214group	Weighted median	13	-0.006134767	0.132196669	0.962986363	-0.265240239	0.252970705	0.993884012	0.767021659	1.287845549
genus.RuminococcaceaeNK4A214group.id.11358	I9_CARDMYO	Cardiomyopathy	RuminococcaceaeNK4A214group	Weighted mode	13	-0.095117267	0.202142059	0.646401997	-0.491315703	0.301081169	0.909266301	0.61182089	1.351319022
genus.RuminococcaceaeNK4A214group.id.11358	I9_CARDMYO	Cardiomyopathy	RuminococcaceaeNK4A214group	Maximum likelihood	13	-0.056373406	0.101212132	0.577539251	-0.254749185	0.142002373	0.945186131	0.775110883	1.152579383
genus.RuminococcaceaeNK4A214group.id.11358	I9_CARDMYO	Cardiomyopathy	RuminococcaceaeNK4A214group	cML-MA-BIC	13	-0.057165134	0.10127536	0.572446193	-0.255664838	0.141334571	0.944438098	0.774401475	1.151809946
genus.RuminococcaceaeUCG002.id.11360	I9_CARDMYO	Cardiomyopathy	RuminococcaceaeUCG002	Inverse variance weighted	20	-0.04823397	0.077973508	0.536183636	-0.201062045	0.104594105	0.952910808	0.817861686	1.11025987
genus.RuminococcaceaeUCG002.id.11360	I9_CARDMYO	Cardiomyopathy	RuminococcaceaeUCG002	MR Egger	20	-0.131893178	0.205112444	0.528312779	-0.533913569	0.270127214	0.876434613	0.586305925	1.310131107
genus.RuminococcaceaeUCG002.id.11360	I9_CARDMYO	Cardiomyopathy	RuminococcaceaeUCG002	Weighted median	20	-0.075221346	0.112897117	0.505230703	-0.296499695	0.146057003	0.927538157	0.743415854	1.157262153
genus.RuminococcaceaeUCG002.id.11360	I9_CARDMYO	Cardiomyopathy	RuminococcaceaeUCG002	Weighted mode	20	-0.139142637	0.157327802	0.387528825	-0.447505128	0.169219854	0.870103911	0.639220938	1.184380501
genus.RuminococcaceaeUCG002.id.11360	I9_CARDMYO	Cardiomyopathy	RuminococcaceaeUCG002	Maximum likelihood	20	-0.049654055	0.079472286	0.532104221	-0.205419735	0.106111625	0.951558554	0.814305452	1.11194599
genus.RuminococcaceaeUCG002.id.11360	I9_CARDMYO	Cardiomyopathy	RuminococcaceaeUCG002	cML-MA-BIC	20	-0.050734269	0.079559403	0.523675225	-0.206670698	0.105202161	0.950531223	0.813287423	1.110935175
genus.RuminococcaceaeUCG003.id.11361	I9_CARDMYO	Cardiomyopathy	RuminococcaceaeUCG003	Inverse variance weighted	12	-0.025027498	0.097025713	0.796447761	-0.215197894	0.165142899	0.975283093	0.806381846	1.179561665
genus.RuminococcaceaeUCG003.id.11361	I9_CARDMYO	Cardiomyopathy	RuminococcaceaeUCG003	MR Egger	12	-0.268773105	0.318092483	0.417894332	-0.892234372	0.354688161	0.764316655	0.40973922	1.425735984
genus.RuminococcaceaeUCG003.id.11361	I9_CARDMYO	Cardiomyopathy	RuminococcaceaeUCG003	Weighted median	12	0.064258555	0.13518641	0.634549676	-0.200706808	0.329223918	1.066368078	0.818152272	1.389889042
genus.RuminococcaceaeUCG003.id.11361	I9_CARDMYO	Cardiomyopathy	RuminococcaceaeUCG003	Weighted mode	12	0.178989671	0.230297705	0.453425356	-0.272393831	0.630373173	1.196008391	0.761554278	1.878311385
genus.RuminococcaceaeUCG003.id.11361	I9_CARDMYO	Cardiomyopathy	RuminococcaceaeUCG003	Maximum likelihood	12	-0.026219302	0.098422464	0.78993463	-0.219127332	0.166688728	0.97412144	0.803219436	1.181386476
genus.RuminococcaceaeUCG003.id.11361	I9_CARDMYO	Cardiomyopathy	RuminococcaceaeUCG003	cML-MA-BIC	12	-0.025574862	0.098508253	0.795155741	-0.218651037	0.167501313	0.974749405	0.803602097	1.182346843
genus.RuminococcaceaeUCG004.id.11362	I9_CARDMYO	Cardiomyopathy	RuminococcaceaeUCG004	Inverse variance weighted	11	-0.000409096	0.087803979	0.996282511	-0.172504895	0.171686703	0.999590988	0.841554169	1.187305795
genus.RuminococcaceaeUCG004.id.11362	I9_CARDMYO	Cardiomyopathy	RuminococcaceaeUCG004	MR Egger	11	-0.32993472	0.486361238	0.514596773	-1.283202747	0.623333306	0.718970666	0.277148242	1.865134757
genus.RuminococcaceaeUCG004.id.11362	I9_CARDMYO	Cardiomyopathy	RuminococcaceaeUCG004	Weighted median	11	-0.025201521	0.123312379	0.838063294	-0.266893784	0.216490742	0.975113386	0.765754402	1.24171159
genus.RuminococcaceaeUCG004.id.11362	I9_CARDMYO	Cardiomyopathy	RuminococcaceaeUCG004	Weighted mode	11	-0.029325895	0.196675703	0.884432695	-0.414810274	0.356158484	0.971099936	0.660465577	1.427833819
genus.RuminococcaceaeUCG004.id.11362	I9_CARDMYO	Cardiomyopathy	RuminococcaceaeUCG004	Maximum likelihood	11	-0.00039543	0.089711752	0.996483111	-0.176230464	0.175439605	0.999604648	0.838424734	1.191770009
genus.RuminococcaceaeUCG004.id.11362	I9_CARDMYO	Cardiomyopathy	RuminococcaceaeUCG004	cML-MA-BIC	11	-0.001095151	0.089961785	0.990287182	-0.17742025	0.175229948	0.998905448	0.837427782	1.191520173
genus.RuminococcaceaeUCG005.id.11363	I9_CARDMYO	Cardiomyopathy	RuminococcaceaeUCG005	Inverse variance weighted	14	0.057190276	0.11637474	0.623120908	-0.170904214	0.285284765	1.058857266	0.842902308	1.330140752
genus.RuminococcaceaeUCG005.id.11363	I9_CARDMYO	Cardiomyopathy	RuminococcaceaeUCG005	MR Egger	14	-0.353446587	0.303345625	0.266592844	-0.948004013	0.241110839	0.702263502	0.387513725	1.272662088
genus.RuminococcaceaeUCG005.id.11363	I9_CARDMYO	Cardiomyopathy	RuminococcaceaeUCG005	Weighted median	14	0.04193914	0.135607594	0.757117387	-0.223851744	0.307730023	1.04283101	0.799433647	1.360333681
genus.RuminococcaceaeUCG005.id.11363	I9_CARDMYO	Cardiomyopathy	RuminococcaceaeUCG005	Weighted mode	14	0.058263299	0.171155908	0.738985218	-0.27720228	0.393728878	1.059994054	0.757901173	1.482498556
genus.RuminococcaceaeUCG005.id.11363	I9_CARDMYO	Cardiomyopathy	RuminococcaceaeUCG005	Maximum likelihood	14	0.061796649	0.093246512	0.507507697	-0.120966515	0.244559813	1.063746009	0.886063629	1.277059044
genus.RuminococcaceaeUCG005.id.11363	I9_CARDMYO	Cardiomyopathy	RuminococcaceaeUCG005	cML-MA-BIC	14	0.063363385	0.094085759	0.50065205	-0.121044702	0.247771473	1.065413925	0.885994353	1.281167117
genus.RuminococcaceaeUCG009.id.11366	I9_CARDMYO	Cardiomyopathy	RuminococcaceaeUCG009	Inverse variance weighted	11	-0.066102417	0.081487522	0.417252663	-0.225817961	0.093613127	0.936034993	0.79786333	1.098134825
genus.RuminococcaceaeUCG009.id.11366	I9_CARDMYO	Cardiomyopathy	RuminococcaceaeUCG009	MR Egger	11	0.002668478	0.328660915	0.993698977	-0.641506916	0.646843872	1.002672042	0.526498437	1.909504667
genus.RuminococcaceaeUCG009.id.11366	I9_CARDMYO	Cardiomyopathy	RuminococcaceaeUCG009	Weighted median	11	-0.037773992	0.107682749	0.725746176	-0.24883218	0.173284196	0.962930546	0.779710814	1.189204024
genus.RuminococcaceaeUCG009.id.11366	I9_CARDMYO	Cardiomyopathy	RuminococcaceaeUCG009	Weighted mode	11	0.021930494	0.165405298	0.897150438	-0.302263891	0.346124878	1.022172734	0.739142986	1.413579129
genus.RuminococcaceaeUCG009.id.11366	I9_CARDMYO	Cardiomyopathy	RuminococcaceaeUCG009	Maximum likelihood	11	-0.067199009	0.078494907	0.391945859	-0.221049027	0.086651009	0.935009108	0.801677375	1.090516033
genus.RuminococcaceaeUCG009.id.11366	I9_CARDMYO	Cardiomyopathy	RuminococcaceaeUCG009	cML-MA-BIC	11	-0.070431698	0.07889001	0.371973137	-0.225056118	0.084192723	0.931991395	0.798471409	1.087838525
genus.RuminococcaceaeUCG010.id.11367	I9_CARDMYO	Cardiomyopathy	RuminococcaceaeUCG010	Inverse variance weighted	6	-0.012490905	0.126904252	0.921592609	-0.261223238	0.236241428	0.987586783	0.770108982	1.266480038
genus.RuminococcaceaeUCG010.id.11367	I9_CARDMYO	Cardiomyopathy	RuminococcaceaeUCG010	MR Egger	6	0.155796185	0.346960999	0.676662992	-0.524247373	0.835839744	1.168588004	0.592000753	2.306750314
genus.RuminococcaceaeUCG010.id.11367	I9_CARDMYO	Cardiomyopathy	RuminococcaceaeUCG010	Weighted median	6	0.007101149	0.171623208	0.966995834	-0.329280339	0.343482636	1.007126422	0.719441301	1.409849042
genus.RuminococcaceaeUCG010.id.11367	I9_CARDMYO	Cardiomyopathy	RuminococcaceaeUCG010	Weighted mode	6	0.03188016	0.197189198	0.877893393	-0.354610668	0.418370987	1.032393776	0.701446486	1.519484279
genus.RuminococcaceaeUCG010.id.11367	I9_CARDMYO	Cardiomyopathy	RuminococcaceaeUCG010	Maximum likelihood	6	-0.012782754	0.128583455	0.920811062	-0.264806325	0.239240818	0.987298599	0.767354553	1.270284407
genus.RuminococcaceaeUCG010.id.11367	I9_CARDMYO	Cardiomyopathy	RuminococcaceaeUCG010	cML-MA-BIC	6	-0.012196353	0.128831259	0.924577578	-0.264705622	0.240312915	0.987877721	0.767431832	1.271647006
genus.RuminococcaceaeUCG011.id.11368	I9_CARDMYO	Cardiomyopathy	RuminococcaceaeUCG011	Inverse variance weighted	8	0.013206477	0.063757587	0.835903821	-0.111758393	0.138171348	1.013294068	0.894260291	1.14817227
genus.RuminococcaceaeUCG011.id.11368	I9_CARDMYO	Cardiomyopathy	RuminococcaceaeUCG011	MR Egger	8	-0.418918703	0.307574415	0.222110303	-1.021764555	0.18392715	0.657757667	0.359959211	1.20192826
genus.RuminococcaceaeUCG011.id.11368	I9_CARDMYO	Cardiomyopathy	RuminococcaceaeUCG011	Weighted median	8	-0.033666991	0.085679284	0.694362308	-0.201598387	0.134264406	0.966893436	0.81742315	1.143695179
genus.RuminococcaceaeUCG011.id.11368	I9_CARDMYO	Cardiomyopathy	RuminococcaceaeUCG011	Weighted mode	8	-0.067802208	0.141870717	0.647274083	-0.345868814	0.210264398	0.934445281	0.707605309	1.234004285
genus.RuminococcaceaeUCG011.id.11368	I9_CARDMYO	Cardiomyopathy	RuminococcaceaeUCG011	Maximum likelihood	8	0.013785994	0.062857487	0.826399664	-0.109414681	0.13698667	1.01388146	0.896358638	1.146812861
genus.RuminococcaceaeUCG011.id.11368	I9_CARDMYO	Cardiomyopathy	RuminococcaceaeUCG011	cML-MA-BIC	8	0.014046309	0.06294831	0.823426258	-0.109332379	0.137424997	1.014145422	0.896432413	1.147315651
genus.RuminococcaceaeUCG013.id.11370	I9_CARDMYO	Cardiomyopathy	RuminococcaceaeUCG013	Inverse variance weighted	11	-0.146415583	0.109466756	0.181048169	-0.360970426	0.068139259	0.863798648	0.696999611	1.070514377
genus.RuminococcaceaeUCG013.id.11370	I9_CARDMYO	Cardiomyopathy	RuminococcaceaeUCG013	MR Egger	11	-0.184492278	0.322998232	0.581853559	-0.817568812	0.448584257	0.831526361	0.441503729	1.566093429
genus.RuminococcaceaeUCG013.id.11370	I9_CARDMYO	Cardiomyopathy	RuminococcaceaeUCG013	Weighted median	11	-0.128134323	0.150982973	0.396066406	-0.42406095	0.167792304	0.879735203	0.654383996	1.182690945
genus.RuminococcaceaeUCG013.id.11370	I9_CARDMYO	Cardiomyopathy	RuminococcaceaeUCG013	Weighted mode	11	-0.147644596	0.205424581	0.488761463	-0.550276776	0.254987583	0.862737681	0.576790147	1.290445598
genus.RuminococcaceaeUCG013.id.11370	I9_CARDMYO	Cardiomyopathy	RuminococcaceaeUCG013	Maximum likelihood	11	-0.151489947	0.111827818	0.175522274	-0.370672469	0.067692576	0.859426522	0.690269989	1.070036303
genus.RuminococcaceaeUCG013.id.11370	I9_CARDMYO	Cardiomyopathy	RuminococcaceaeUCG013	cML-MA-BIC	11	-0.150297553	0.112341092	0.180939466	-0.370486093	0.069890987	0.860451908	0.690398651	1.07239127
genus.RuminococcaceaeUCG014.id.11371	I9_CARDMYO	Cardiomyopathy	RuminococcaceaeUCG014	Inverse variance weighted	10	-0.008123537	0.099639538	0.935021061	-0.203417033	0.187169958	0.99190937	0.815937898	1.205832209
genus.RuminococcaceaeUCG014.id.11371	I9_CARDMYO	Cardiomyopathy	RuminococcaceaeUCG014	MR Egger	10	-0.063518028	0.230006179	0.789426721	-0.514330139	0.387294083	0.938457201	0.597900971	1.472989609
genus.RuminococcaceaeUCG014.id.11371	I9_CARDMYO	Cardiomyopathy	RuminococcaceaeUCG014	Weighted median	10	-0.013897471	0.14114826	0.921566959	-0.29054806	0.262753118	0.986198653	0.747853587	1.300505608
genus.RuminococcaceaeUCG014.id.11371	I9_CARDMYO	Cardiomyopathy	RuminococcaceaeUCG014	Weighted mode	10	-0.03732812	0.153095429	0.812835359	-0.33739516	0.26273892	0.963359986	0.713626788	1.300487144
genus.RuminococcaceaeUCG014.id.11371	I9_CARDMYO	Cardiomyopathy	RuminococcaceaeUCG014	Maximum likelihood	10	-0.008242191	0.100122857	0.934391635	-0.204482991	0.187998609	0.991791683	0.815068605	1.206831836
genus.RuminococcaceaeUCG014.id.11371	I9_CARDMYO	Cardiomyopathy	RuminococcaceaeUCG014	cML-MA-BIC	10	-0.008081865	0.100164461	0.935691706	-0.204404208	0.188240478	0.991950705	0.815132821	1.207123767
genus.Ruminococcus1.id.11373	I9_CARDMYO	Cardiomyopathy	Ruminococcus1	Inverse variance weighted	10	-0.063928566	0.109172798	0.558162971	-0.277907249	0.150050118	0.938072008	0.757367064	1.161892473
genus.Ruminococcus1.id.11373	I9_CARDMYO	Cardiomyopathy	Ruminococcus1	MR Egger	10	0.013696578	0.290583416	0.963561251	-0.555846917	0.583240073	1.013790806	0.573586275	1.791834711
genus.Ruminococcus1.id.11373	I9_CARDMYO	Cardiomyopathy	Ruminococcus1	Weighted median	10	-0.036870451	0.139267051	0.791204825	-0.309833871	0.236092968	0.963800986	0.733568813	1.26629203
genus.Ruminococcus1.id.11373	I9_CARDMYO	Cardiomyopathy	Ruminococcus1	Weighted mode	10	-0.00765915	0.183934322	0.9676943	-0.368170421	0.352852121	0.992370107	0.69199924	1.423120679
genus.Ruminococcus1.id.11373	I9_CARDMYO	Cardiomyopathy	Ruminococcus1	Maximum likelihood	10	-0.063085986	0.110184438	0.566950123	-0.279047485	0.152875513	0.938862741	0.75650398	1.16517992
genus.Ruminococcus1.id.11373	I9_CARDMYO	Cardiomyopathy	Ruminococcus1	cML-MA-BIC	10	-0.064848111	0.110284531	0.556527385	-0.281005791	0.15130957	0.937209805	0.755023963	1.163356743
genus.Ruminococcus2.id.11374	I9_CARDMYO	Cardiomyopathy	Ruminococcus2	Inverse variance weighted	15	0.012222345	0.087584593	0.889016311	-0.159443457	0.183888148	1.012297344	0.852618176	1.201881382
genus.Ruminococcus2.id.11374	I9_CARDMYO	Cardiomyopathy	Ruminococcus2	MR Egger	15	-0.153848733	0.213456935	0.483824431	-0.572224326	0.26452686	0.857401708	0.564268924	1.302814417
genus.Ruminococcus2.id.11374	I9_CARDMYO	Cardiomyopathy	Ruminococcus2	Weighted median	15	0.007223881	0.120607272	0.952238547	-0.229166373	0.243614134	1.007250036	0.795196224	1.275851928
genus.Ruminococcus2.id.11374	I9_CARDMYO	Cardiomyopathy	Ruminococcus2	Weighted mode	15	-0.018201525	0.153788848	0.90746855	-0.319627667	0.283224617	0.981963122	0.726419457	1.327403286
genus.Ruminococcus2.id.11374	I9_CARDMYO	Cardiomyopathy	Ruminococcus2	Maximum likelihood	15	0.012802364	0.085340201	0.880752286	-0.15446443	0.180069158	1.012884665	0.856873971	1.197300163
genus.Ruminococcus2.id.11374	I9_CARDMYO	Cardiomyopathy	Ruminococcus2	cML-MA-BIC	15	0.01067408	0.085896107	0.901103613	-0.157682289	0.179030449	1.010731251	0.854121102	1.196057162
genus.Sellimonas.id.14369	I9_CARDMYO	Cardiomyopathy	Sellimonas	Inverse variance weighted	9	-0.003290552	0.057052485	0.954006805	-0.115113423	0.108532319	0.996714856	0.891265048	1.114640932
genus.Sellimonas.id.14369	I9_CARDMYO	Cardiomyopathy	Sellimonas	MR Egger	9	0.459807589	0.317381174	0.19067632	-0.162259512	1.081874689	1.583769221	0.850220534	2.950205088
genus.Sellimonas.id.14369	I9_CARDMYO	Cardiomyopathy	Sellimonas	Weighted median	9	0.02261153	0.076739341	0.768258439	-0.127797578	0.173020639	1.022869109	0.880031499	1.188890642
genus.Sellimonas.id.14369	I9_CARDMYO	Cardiomyopathy	Sellimonas	Weighted mode	9	0.036670668	0.120823493	0.76924751	-0.200143379	0.273484714	1.037351331	0.818613373	1.314537266
genus.Sellimonas.id.14369	I9_CARDMYO	Cardiomyopathy	Sellimonas	Maximum likelihood	9	-0.003457764	0.055460798	0.950287222	-0.112160928	0.1052454	0.996548207	0.893900392	1.110983212
genus.Sellimonas.id.14369	I9_CARDMYO	Cardiomyopathy	Sellimonas	cML-MA-BIC	9	-0.003727402	0.055572145	0.946523427	-0.112648807	0.105194003	0.996279536	0.893464384	1.110926112
genus.Senegalimassilia.id.11160	I9_CARDMYO	Cardiomyopathy	Senegalimassilia	Inverse variance weighted	5	0.004890926	0.152122008	0.974351361	-0.29326821	0.303050063	1.004902906	0.745822077	1.353982246
genus.Senegalimassilia.id.11160	I9_CARDMYO	Cardiomyopathy	Senegalimassilia	MR Egger	5	-0.697595642	0.521479239	0.273355382	-1.719694951	0.324503667	0.497780709	0.17912078	1.383343877
genus.Senegalimassilia.id.11160	I9_CARDMYO	Cardiomyopathy	Senegalimassilia	Weighted median	5	0.158375666	0.173206741	0.360520586	-0.181109547	0.497860879	1.171606245	0.834343954	1.645198225
genus.Senegalimassilia.id.11160	I9_CARDMYO	Cardiomyopathy	Senegalimassilia	Weighted mode	5	0.24629579	0.240043034	0.362862837	-0.224188558	0.716780137	1.279277915	0.799164432	2.047828856
genus.Senegalimassilia.id.11160	I9_CARDMYO	Cardiomyopathy	Senegalimassilia	Maximum likelihood	5	0.005209214	0.124820039	0.966710913	-0.239438062	0.24985649	1.005222805	0.787070021	1.283841159
genus.Senegalimassilia.id.11160	I9_CARDMYO	Cardiomyopathy	Senegalimassilia	cML-MA-BIC	5	0.006934347	0.12566658	0.955994652	-0.23937215	0.253240843	1.006958445	0.7871219	1.288193492
genus.Slackia.id.825	I9_CARDMYO	Cardiomyopathy	Slackia	Inverse variance weighted	6	-0.083563969	0.100385261	0.405164778	-0.280319081	0.113191143	0.919832244	0.755542624	1.119845963
genus.Slackia.id.825	I9_CARDMYO	Cardiomyopathy	Slackia	MR Egger	6	0.002435578	0.656211633	0.997216327	-1.283739222	1.288610378	1.002438547	0.276999599	3.627741861
genus.Slackia.id.825	I9_CARDMYO	Cardiomyopathy	Slackia	Weighted median	6	-0.008191054	0.120593826	0.945847198	-0.244554954	0.228172846	0.991842401	0.783052956	1.256302454
genus.Slackia.id.825	I9_CARDMYO	Cardiomyopathy	Slackia	Weighted mode	6	0.010970074	0.172699018	0.951812626	-0.327520001	0.349460149	1.011030466	0.720708876	1.41830167
genus.Slackia.id.825	I9_CARDMYO	Cardiomyopathy	Slackia	Maximum likelihood	6	-0.085033043	0.101418349	0.401784501	-0.283813007	0.11374692	0.918481934	0.75290742	1.120468521
genus.Slackia.id.825	I9_CARDMYO	Cardiomyopathy	Slackia	cML-MA-BIC	6	-0.084735972	0.101499093	0.403805199	-0.283674193	0.11420225	0.91875483	0.753011941	1.12097882
genus.Streptococcus.id.1853	I9_CARDMYO	Cardiomyopathy	Streptococcus	Inverse variance weighted	12	-0.016505314	0.126801681	0.896434807	-0.265036609	0.232025982	0.983630153	0.767177864	1.261152495
genus.Streptococcus.id.1853	I9_CARDMYO	Cardiomyopathy	Streptococcus	MR Egger	12	-0.273993621	0.484420509	0.58412521	-1.223457819	0.675470577	0.760336926	0.294211077	1.964957422
genus.Streptococcus.id.1853	I9_CARDMYO	Cardiomyopathy	Streptococcus	Weighted median	12	-0.057505822	0.157726713	0.715416347	-0.36665018	0.251638536	0.944116394	0.693052046	1.286131063
genus.Streptococcus.id.1853	I9_CARDMYO	Cardiomyopathy	Streptococcus	Weighted mode	12	-0.016334194	0.239760955	0.94690714	-0.486265665	0.453597277	0.983798486	0.614918424	1.573963999
genus.Streptococcus.id.1853	I9_CARDMYO	Cardiomyopathy	Streptococcus	Maximum likelihood	12	-0.017051342	0.114586976	0.88170594	-0.241641816	0.207539131	0.983093209	0.785337423	1.230645873
genus.Streptococcus.id.1853	I9_CARDMYO	Cardiomyopathy	Streptococcus	cML-MA-BIC	12	-0.027094395	0.118157608	0.818630129	-0.258683307	0.204494518	0.973269366	0.772067492	1.22690473
genus.Subdoligranulum.id.2070	I9_CARDMYO	Cardiomyopathy	Subdoligranulum	Inverse variance weighted	11	0.036547894	0.188140962	0.845973841	-0.332208392	0.40530418	1.03722398	0.71733782	1.499758628
genus.Subdoligranulum.id.2070	I9_CARDMYO	Cardiomyopathy	Subdoligranulum	MR Egger	11	0.618857829	0.468073737	0.218736727	-0.298566696	1.536282354	1.85680604	0.7418808	4.647281171
genus.Subdoligranulum.id.2070	I9_CARDMYO	Cardiomyopathy	Subdoligranulum	Weighted median	11	0.029464504	0.181194773	0.870823679	-0.325677252	0.38460626	1.029902878	0.722038186	1.46903579
genus.Subdoligranulum.id.2070	I9_CARDMYO	Cardiomyopathy	Subdoligranulum	Weighted mode	11	-0.013588858	0.328413461	0.967809606	-0.65727924	0.630101525	0.986503054	0.518259477	1.877801213
genus.Subdoligranulum.id.2070	I9_CARDMYO	Cardiomyopathy	Subdoligranulum	Maximum likelihood	11	0.042643312	0.120485159	0.723391344	-0.1935076	0.278794225	1.043565602	0.824063573	1.321535376
genus.Subdoligranulum.id.2070	I9_CARDMYO	Cardiomyopathy	Subdoligranulum	cML-MA-BIC	11	-0.1555988	0.143568007	0.278454121	-0.436992093	0.125794493	0.85590251	0.645976539	1.13404909
genus.Sutterella.id.2896	I9_CARDMYO	Cardiomyopathy	Sutterella	Inverse variance weighted	12	-0.04686395	0.098854196	0.635448973	-0.240618175	0.146890275	0.95421721	0.786141738	1.158226869
genus.Sutterella.id.2896	I9_CARDMYO	Cardiomyopathy	Sutterella	MR Egger	12	0.114772944	0.427732458	0.793900219	-0.723582674	0.953128561	1.121618738	0.485011502	2.593811876
genus.Sutterella.id.2896	I9_CARDMYO	Cardiomyopathy	Sutterella	Weighted median	12	-0.009818076	0.126735424	0.938250395	-0.258219507	0.238583356	0.990229964	0.77242566	1.269449518
genus.Sutterella.id.2896	I9_CARDMYO	Cardiomyopathy	Sutterella	Weighted mode	12	-0.000891183	0.192772793	0.99639419	-0.378725858	0.376943491	0.999109214	0.684733301	1.457821927
genus.Sutterella.id.2896	I9_CARDMYO	Cardiomyopathy	Sutterella	Maximum likelihood	12	-0.046586276	0.099551503	0.639812084	-0.241707222	0.14853467	0.954482208	0.785286059	1.160133019
genus.Sutterella.id.2896	I9_CARDMYO	Cardiomyopathy	Sutterella	cML-MA-BIC	12	-0.047561801	0.099587847	0.632944613	-0.242753982	0.147630379	0.95355154	0.784464482	1.159084396
genus.Terrisporobacter.id.11348	I9_CARDMYO	Cardiomyopathy	Terrisporobacter	Inverse variance weighted	5	-0.08152174	0.114363665	0.475951563	-0.305674524	0.142631044	0.921712672	0.736626335	1.153304205
genus.Terrisporobacter.id.11348	I9_CARDMYO	Cardiomyopathy	Terrisporobacter	MR Egger	5	-0.380585971	0.346725975	0.352559088	-1.060168882	0.29899694	0.683460804	0.346397305	1.348505497
genus.Terrisporobacter.id.11348	I9_CARDMYO	Cardiomyopathy	Terrisporobacter	Weighted median	5	0.010769638	0.152630845	0.943747918	-0.288386818	0.309926094	1.010827839	0.749471627	1.363324352
genus.Terrisporobacter.id.11348	I9_CARDMYO	Cardiomyopathy	Terrisporobacter	Weighted mode	5	0.08512515	0.206090127	0.700753187	-0.318811498	0.489061798	1.088853328	0.727012579	1.630785495
genus.Terrisporobacter.id.11348	I9_CARDMYO	Cardiomyopathy	Terrisporobacter	Maximum likelihood	5	-0.083944417	0.116326553	0.470523646	-0.311944462	0.144055627	0.919482362	0.732022182	1.154948354
genus.Terrisporobacter.id.11348	I9_CARDMYO	Cardiomyopathy	Terrisporobacter	cML-MA-BIC	5	-0.083436485	0.116562752	0.474110258	-0.311899478	0.145026508	0.919949516	0.732055112	1.156070215
genus.Turicibacter.id.2162	I9_CARDMYO	Cardiomyopathy	Turicibacter	Inverse variance weighted	9	0.113275665	0.101557348	0.26468496	-0.085776738	0.312328068	1.119940619	0.917799118	1.366602958
genus.Turicibacter.id.2162	I9_CARDMYO	Cardiomyopathy	Turicibacter	MR Egger	9	0.232233781	0.437414811	0.611893668	-0.625099248	1.08956681	1.261414589	0.535208308	2.972985926
genus.Turicibacter.id.2162	I9_CARDMYO	Cardiomyopathy	Turicibacter	Weighted median	9	0.200150825	0.131356948	0.127579403	-0.057308794	0.457610443	1.22158699	0.944302429	1.580293269
genus.Turicibacter.id.2162	I9_CARDMYO	Cardiomyopathy	Turicibacter	Weighted mode	9	0.308851103	0.183441121	0.130745312	-0.050693494	0.668395701	1.361859579	0.950569981	1.951104653
genus.Turicibacter.id.2162	I9_CARDMYO	Cardiomyopathy	Turicibacter	Maximum likelihood	9	0.119602519	0.095362465	0.20977345	-0.067307911	0.30651295	1.127048782	0.934907288	1.358679062
genus.Turicibacter.id.2162	I9_CARDMYO	Cardiomyopathy	Turicibacter	cML-MA-BIC	9	0.119384433	0.095788438	0.212641626	-0.068360906	0.307129771	1.126803015	0.933923354	1.359517383
genus.Tyzzerella3.id.11335	I9_CARDMYO	Cardiomyopathy	Tyzzerella3	Inverse variance weighted	12	-0.037759259	0.083108052	0.649584592	-0.200651042	0.125132523	0.962944733	0.818197899	1.133298632
genus.Tyzzerella3.id.11335	I9_CARDMYO	Cardiomyopathy	Tyzzerella3	MR Egger	12	-0.153506005	0.483559363	0.757431088	-1.101282355	0.794270346	0.857695614	0.332444498	2.212825811
genus.Tyzzerella3.id.11335	I9_CARDMYO	Cardiomyopathy	Tyzzerella3	Weighted median	12	-0.057413036	0.095087275	0.54598124	-0.243784095	0.128958023	0.944203999	0.783656811	1.137642369
genus.Tyzzerella3.id.11335	I9_CARDMYO	Cardiomyopathy	Tyzzerella3	Weighted mode	12	-0.069229662	0.196370422	0.731090757	-0.45411569	0.315656366	0.933112355	0.635009265	1.371158997
genus.Tyzzerella3.id.11335	I9_CARDMYO	Cardiomyopathy	Tyzzerella3	Maximum likelihood	12	-0.038990766	0.066373635	0.556905832	-0.169083091	0.091101559	0.96175959	0.844438736	1.095380245
genus.Tyzzerella3.id.11335	I9_CARDMYO	Cardiomyopathy	Tyzzerella3	cML-MA-BIC	12	-0.034577264	0.069416945	0.618406624	-0.170634476	0.101479949	0.966013699	0.843129701	1.106807726
genus.Veillonella.id.2198	I9_CARDMYO	Cardiomyopathy	Veillonella	Inverse variance weighted	5	0.081162629	0.328896921	0.805084498	-0.563475337	0.725800595	1.084547261	0.569227365	2.066384775
genus.Veillonella.id.2198	I9_CARDMYO	Cardiomyopathy	Veillonella	MR Egger	5	-0.025188618	8.803627551	0.997896748	-17.28029862	17.22992138	0.975125968	3.13E-08	30399033.76
genus.Veillonella.id.2198	I9_CARDMYO	Cardiomyopathy	Veillonella	Weighted median	5	-0.099832105	0.222333995	0.65341822	-0.535606735	0.335942525	0.904989348	0.585314052	1.3992586
genus.Veillonella.id.2198	I9_CARDMYO	Cardiomyopathy	Veillonella	Weighted mode	5	-0.142433834	0.33021112	0.688449973	-0.78964763	0.504779962	0.867244934	0.454004745	1.656620961
genus.Veillonella.id.2198	I9_CARDMYO	Cardiomyopathy	Veillonella	Maximum likelihood	5	0.107526558	0.149550968	0.472143343	-0.18559334	0.400646456	1.113520433	0.830611303	1.492789408
genus.Veillonella.id.2198	I9_CARDMYO	Cardiomyopathy	Veillonella	cML-MA-BIC	5	0.259116604	0.23821447	0.276707686	-0.207783758	0.726016966	1.29578489	0.812382689	2.066831929
genus.Victivallis.id.2256	I9_CARDMYO	Cardiomyopathy	Victivallis	Inverse variance weighted	10	0.080455466	0.057856446	0.164345224	-0.032943168	0.1938541	1.083780581	0.967593548	1.21391916
genus.Victivallis.id.2256	I9_CARDMYO	Cardiomyopathy	Victivallis	MR Egger	10	0.128637842	0.468642061	0.790662641	-0.789900598	1.047176281	1.137278175	0.453889911	2.849593297
genus.Victivallis.id.2256	I9_CARDMYO	Cardiomyopathy	Victivallis	Weighted median	10	0.042089863	0.07629394	0.581167419	-0.10744626	0.191625986	1.0429882	0.898124786	1.21121742
genus.Victivallis.id.2256	I9_CARDMYO	Cardiomyopathy	Victivallis	Weighted mode	10	0.041632918	0.111173363	0.71671375	-0.176266874	0.259532711	1.042511722	0.838394208	1.296324187
genus.Victivallis.id.2256	I9_CARDMYO	Cardiomyopathy	Victivallis	Maximum likelihood	10	0.084431464	0.058793182	0.150980781	-0.030803172	0.1996661	1.088098267	0.969666412	1.220994999
genus.Victivallis.id.2256	I9_CARDMYO	Cardiomyopathy	Victivallis	cML-MA-BIC	10	0.082767544	0.059315289	0.162900388	-0.033490423	0.19902551	1.086289264	0.967064173	1.220213094
order.Actinomycetales.id.420	I9_CARDMYO	Cardiomyopathy	Actinomycetales	Inverse variance weighted	4	-0.217141517	0.120244666	0.070944778	-0.452821061	0.018538028	0.804816066	0.635831898	1.018710924
order.Actinomycetales.id.420	I9_CARDMYO	Cardiomyopathy	Actinomycetales	MR Egger	4	-0.273862474	0.261751335	0.405248238	-0.786895092	0.239170143	0.760436648	0.455256132	1.270194632
order.Actinomycetales.id.420	I9_CARDMYO	Cardiomyopathy	Actinomycetales	Weighted median	4	-0.204962417	0.15261257	0.179264048	-0.504083055	0.09415822	0.814677933	0.604059211	1.098733574
order.Actinomycetales.id.420	I9_CARDMYO	Cardiomyopathy	Actinomycetales	Weighted mode	4	-0.198806267	0.165251074	0.315238264	-0.522698372	0.125085839	0.819708683	0.592918473	1.133245725
order.Actinomycetales.id.420	I9_CARDMYO	Cardiomyopathy	Actinomycetales	Maximum likelihood	4	-0.219000251	0.124221745	0.077904136	-0.462474871	0.02447437	0.803321517	0.629723231	1.024776325
order.Actinomycetales.id.420	I9_CARDMYO	Cardiomyopathy	Actinomycetales	cML-MA-BIC	4	-0.218865906	0.124261762	0.078182652	-0.46241896	0.024687148	0.803429446	0.629758441	1.024994399
order.Bacillales.id.1674	I9_CARDMYO	Cardiomyopathy	Bacillales	Inverse variance weighted	8	-0.101163448	0.059900403	0.091246092	-0.218568238	0.016241342	0.903785299	0.803668637	1.01637395
order.Bacillales.id.1674	I9_CARDMYO	Cardiomyopathy	Bacillales	MR Egger	8	-0.353296049	0.242063191	0.194711017	-0.827739903	0.121147805	0.702369227	0.437035915	1.128791741
order.Bacillales.id.1674	I9_CARDMYO	Cardiomyopathy	Bacillales	Weighted median	8	-0.043333528	0.084431287	0.607783334	-0.208818851	0.122151796	0.957591953	0.811542232	1.129925607
order.Bacillales.id.1674	I9_CARDMYO	Cardiomyopathy	Bacillales	Weighted mode	8	-0.01256257	0.122703578	0.921325076	-0.253061584	0.227936444	0.98751601	0.776420066	1.256005496
order.Bacillales.id.1674	I9_CARDMYO	Cardiomyopathy	Bacillales	Maximum likelihood	8	-0.105438502	0.061480227	0.086345487	-0.225939748	0.015062743	0.899929815	0.797766168	1.015176758
order.Bacillales.id.1674	I9_CARDMYO	Cardiomyopathy	Bacillales	cML-MA-BIC	8	-0.105139626	0.061535751	0.087526148	-0.225749698	0.015470446	0.900198823	0.797917797	1.015590733
order.Bacteroidales.id.913	I9_CARDMYO	Cardiomyopathy	Bacteroidales	Inverse variance weighted	12	-0.093702832	0.121804384	0.441721477	-0.332439425	0.145033761	0.910553309	0.71717211	1.156078599
order.Bacteroidales.id.913	I9_CARDMYO	Cardiomyopathy	Bacteroidales	MR Egger	12	0.326242511	0.270543098	0.255620293	-0.204021961	0.856506983	1.385751388	0.815444463	2.354920532
order.Bacteroidales.id.913	I9_CARDMYO	Cardiomyopathy	Bacteroidales	Weighted median	12	-0.086567806	0.159739454	0.58786585	-0.399657137	0.226521524	0.917073363	0.670549913	1.254229606
order.Bacteroidales.id.913	I9_CARDMYO	Cardiomyopathy	Bacteroidales	Weighted mode	12	-0.054777027	0.23634562	0.820974362	-0.518014442	0.408460388	0.946696212	0.595702175	1.504499655
order.Bacteroidales.id.913	I9_CARDMYO	Cardiomyopathy	Bacteroidales	Maximum likelihood	12	-0.096485218	0.117864052	0.41300641	-0.327498761	0.134528324	0.90802332	0.720724185	1.143997061
order.Bacteroidales.id.913	I9_CARDMYO	Cardiomyopathy	Bacteroidales	cML-MA-BIC	12	-0.098708613	0.118293244	0.404033094	-0.330563371	0.133146146	0.906006668	0.718518827	1.142416945
order.Bifidobacteriales.id.432	I9_CARDMYO	Cardiomyopathy	Bifidobacteriales	Inverse variance weighted	11	-0.102986512	0.096184993	0.284298543	-0.291509097	0.085536074	0.902139142	0.747135217	1.089300856
order.Bifidobacteriales.id.432	I9_CARDMYO	Cardiomyopathy	Bifidobacteriales	MR Egger	11	-0.439008613	0.313789454	0.195302692	-1.054035943	0.176018718	0.644675227	0.348528267	1.192460378
order.Bifidobacteriales.id.432	I9_CARDMYO	Cardiomyopathy	Bifidobacteriales	Weighted median	11	-0.165911273	0.135178791	0.219692228	-0.430861703	0.099039158	0.847121394	0.64994879	1.104109533
order.Bifidobacteriales.id.432	I9_CARDMYO	Cardiomyopathy	Bifidobacteriales	Weighted mode	11	-0.183766945	0.173723181	0.315023377	-0.524264379	0.156730489	0.832129713	0.591990685	1.16968033
order.Bifidobacteriales.id.432	I9_CARDMYO	Cardiomyopathy	Bifidobacteriales	Maximum likelihood	11	-0.101512878	0.098057374	0.300557024	-0.293705332	0.090679576	0.903469544	0.745496133	1.094918111
order.Bifidobacteriales.id.432	I9_CARDMYO	Cardiomyopathy	Bifidobacteriales	cML-MA-BIC	11	-0.108462909	0.09887964	0.272677013	-0.302267004	0.085341187	0.897212173	0.739140685	1.089088586
order.Burkholderiales.id.2874	I9_CARDMYO	Cardiomyopathy	Burkholderiales	Inverse variance weighted	10	-0.078313876	0.118991045	0.510442185	-0.311536324	0.154908573	0.924674148	0.732321009	1.16755121
order.Burkholderiales.id.2874	I9_CARDMYO	Cardiomyopathy	Burkholderiales	MR Egger	10	-0.466282967	0.375647523	0.24966385	-1.202552111	0.269986178	0.627329745	0.300426511	1.309946344
order.Burkholderiales.id.2874	I9_CARDMYO	Cardiomyopathy	Burkholderiales	Weighted median	10	-0.128097044	0.160498754	0.424801659	-0.442674602	0.186480514	0.879767999	0.642316182	1.205001142
order.Burkholderiales.id.2874	I9_CARDMYO	Cardiomyopathy	Burkholderiales	Weighted mode	10	-0.200291088	0.237479813	0.42085316	-0.665751522	0.265169346	0.818492465	0.513887185	1.303651725
order.Burkholderiales.id.2874	I9_CARDMYO	Cardiomyopathy	Burkholderiales	Maximum likelihood	10	-0.077249475	0.12076317	0.522382329	-0.313945288	0.159446338	0.925658896	0.730558998	1.172861323
order.Burkholderiales.id.2874	I9_CARDMYO	Cardiomyopathy	Burkholderiales	cML-MA-BIC	10	-0.08003721	0.120849795	0.507787512	-0.316902808	0.156828389	0.923081998	0.728401547	1.169794847
order.Clostridiales.id.1863	I9_CARDMYO	Cardiomyopathy	Clostridiales	Inverse variance weighted	10	-0.026614942	0.132904465	0.84128022	-0.287107693	0.233877808	0.973736114	0.750430908	1.263490095
order.Clostridiales.id.1863	I9_CARDMYO	Cardiomyopathy	Clostridiales	MR Egger	10	-1.072229675	0.505597919	0.066750746	-2.063201597	-0.081257753	0.342244572	0.127046566	0.921956024
order.Clostridiales.id.1863	I9_CARDMYO	Cardiomyopathy	Clostridiales	Weighted median	10	-0.083885781	0.175841369	0.633323863	-0.428534864	0.260763303	0.919536279	0.651462878	1.297920415
order.Clostridiales.id.1863	I9_CARDMYO	Cardiomyopathy	Clostridiales	Weighted mode	10	-0.30584513	0.279507444	0.302273821	-0.853679721	0.241989461	0.736500672	0.425845054	1.273780768
order.Clostridiales.id.1863	I9_CARDMYO	Cardiomyopathy	Clostridiales	Maximum likelihood	10	-0.026916544	0.124134488	0.828337926	-0.270220141	0.216387053	0.973442478	0.763211462	1.241582845
order.Clostridiales.id.1863	I9_CARDMYO	Cardiomyopathy	Clostridiales	cML-MA-BIC	10	-0.029004071	0.124478503	0.815757787	-0.272981937	0.214973794	0.97141251	0.761106535	1.239829406
order.Coriobacteriales.id.810	I9_CARDMYO	Cardiomyopathy	Coriobacteriales	Inverse variance weighted	14	-0.10420706	0.105515987	0.323351041	-0.311018394	0.102604274	0.901038709	0.732700398	1.108052837
order.Coriobacteriales.id.810	I9_CARDMYO	Cardiomyopathy	Coriobacteriales	MR Egger	14	-0.084023455	0.442676127	0.852632435	-0.951668663	0.783621753	0.919409691	0.386096221	2.189387345
order.Coriobacteriales.id.810	I9_CARDMYO	Cardiomyopathy	Coriobacteriales	Weighted median	14	-0.08606741	0.145182512	0.553300176	-0.370625133	0.198490313	0.917532378	0.690302665	1.219560213
order.Coriobacteriales.id.810	I9_CARDMYO	Cardiomyopathy	Coriobacteriales	Weighted mode	14	-0.115086055	0.226489187	0.619874003	-0.559004862	0.328832751	0.89128944	0.571777779	1.389345469
order.Coriobacteriales.id.810	I9_CARDMYO	Cardiomyopathy	Coriobacteriales	Maximum likelihood	14	-0.105259352	0.107813311	0.328910232	-0.316573442	0.106054738	0.900091052	0.728641497	1.111882737
order.Coriobacteriales.id.810	I9_CARDMYO	Cardiomyopathy	Coriobacteriales	cML-MA-BIC	14	-0.112785333	0.109246011	0.30188584	-0.326907514	0.101336849	0.893342411	0.721150436	1.106649353
order.Desulfovibrionales.id.3156	I9_CARDMYO	Cardiomyopathy	Desulfovibrionales	Inverse variance weighted	11	-0.066256306	0.129146114	0.607927761	-0.319382689	0.186870077	0.935890959	0.726597435	1.205470656
order.Desulfovibrionales.id.3156	I9_CARDMYO	Cardiomyopathy	Desulfovibrionales	MR Egger	11	0.41313946	0.558025248	0.47795043	-0.680590026	1.506868945	1.511555812	0.506318163	4.512579519
order.Desulfovibrionales.id.3156	I9_CARDMYO	Cardiomyopathy	Desulfovibrionales	Weighted median	11	-0.142232881	0.164803382	0.388112239	-0.465247511	0.180781748	0.867419227	0.627979654	1.198153652
order.Desulfovibrionales.id.3156	I9_CARDMYO	Cardiomyopathy	Desulfovibrionales	Weighted mode	11	-0.26146992	0.265193229	0.347407135	-0.781248649	0.258308808	0.769919034	0.45783398	1.294738582
order.Desulfovibrionales.id.3156	I9_CARDMYO	Cardiomyopathy	Desulfovibrionales	Maximum likelihood	11	-0.069396228	0.116679898	0.552005675	-0.298088827	0.159296372	0.932956944	0.742235407	1.172685446
order.Desulfovibrionales.id.3156	I9_CARDMYO	Cardiomyopathy	Desulfovibrionales	cML-MA-BIC	11	-0.070991726	0.117072305	0.544254385	-0.300453444	0.158469992	0.931469599	0.740482377	1.171716763
order.Enterobacteriales.id.3468	I9_CARDMYO	Cardiomyopathy	Enterobacteriales	Inverse variance weighted	7	-0.138834361	0.14952282	0.353139869	-0.431899089	0.154230367	0.870372184	0.649274893	1.166759639
order.Enterobacteriales.id.3468	I9_CARDMYO	Cardiomyopathy	Enterobacteriales	MR Egger	7	1.68327849	0.82024418	0.095379282	0.075599897	3.290957082	5.383175758	1.078530965	26.86856678
order.Enterobacteriales.id.3468	I9_CARDMYO	Cardiomyopathy	Enterobacteriales	Weighted median	7	-0.093816498	0.19908556	0.637471441	-0.484024196	0.296391199	0.910449816	0.61629829	1.344996215
order.Enterobacteriales.id.3468	I9_CARDMYO	Cardiomyopathy	Enterobacteriales	Weighted mode	7	-0.03472643	0.316080102	0.916098275	-0.65424343	0.58479057	0.965869613	0.519835206	1.7946151
order.Enterobacteriales.id.3468	I9_CARDMYO	Cardiomyopathy	Enterobacteriales	Maximum likelihood	7	-0.146977994	0.141669031	0.299514817	-0.424649296	0.130693307	0.863312975	0.653999105	1.139618215
order.Enterobacteriales.id.3468	I9_CARDMYO	Cardiomyopathy	Enterobacteriales	cML-MA-BIC	7	-0.148501625	0.142361367	0.296887398	-0.427529904	0.130526655	0.861998607	0.652117901	1.139428311
order.Erysipelotrichales.id.2148	I9_CARDMYO	Cardiomyopathy	Erysipelotrichales	Inverse variance weighted	13	0.106836898	0.138547912	0.440636524	-0.164717009	0.378390805	1.112752748	0.848133684	1.459933381
order.Erysipelotrichales.id.2148	I9_CARDMYO	Cardiomyopathy	Erysipelotrichales	MR Egger	13	-0.079396479	0.623178787	0.900918604	-1.300826902	1.142033945	0.923673635	0.272306529	3.133134511
order.Erysipelotrichales.id.2148	I9_CARDMYO	Cardiomyopathy	Erysipelotrichales	Weighted median	13	0.307841626	0.159529645	0.053646142	-0.004836479	0.620519731	1.360485506	0.995175198	1.859894435
order.Erysipelotrichales.id.2148	I9_CARDMYO	Cardiomyopathy	Erysipelotrichales	Weighted mode	13	0.298165134	0.25889678	0.271883757	-0.209272555	0.805602822	1.347384268	0.811174116	2.238045235
order.Erysipelotrichales.id.2148	I9_CARDMYO	Cardiomyopathy	Erysipelotrichales	Maximum likelihood	13	0.111641572	0.117560355	0.342288476	-0.118776724	0.342059868	1.118112026	0.888006049	1.40784458
order.Erysipelotrichales.id.2148	I9_CARDMYO	Cardiomyopathy	Erysipelotrichales	cML-MA-BIC	13	0.114727421	0.118044566	0.331100693	-0.116639929	0.346094771	1.12156768	0.889905564	1.413536572
order.Gastranaerophilales.id.1591	I9_CARDMYO	Cardiomyopathy	Gastranaerophilales	Inverse variance weighted	9	0.071857834	0.077109143	0.351389389	-0.079276086	0.222991755	1.074502576	0.923784845	1.249810269
order.Gastranaerophilales.id.1591	I9_CARDMYO	Cardiomyopathy	Gastranaerophilales	MR Egger	9	-0.207749569	0.230217243	0.396828986	-0.658975366	0.243476228	0.812410464	0.517381189	1.275675992
order.Gastranaerophilales.id.1591	I9_CARDMYO	Cardiomyopathy	Gastranaerophilales	Weighted median	9	0.074848298	0.095376237	0.432589119	-0.112089127	0.261785723	1.077720646	0.893964577	1.299248114
order.Gastranaerophilales.id.1591	I9_CARDMYO	Cardiomyopathy	Gastranaerophilales	Weighted mode	9	0.125135844	0.147242559	0.420106847	-0.163459571	0.413731259	1.133302395	0.849200831	1.512450615
order.Gastranaerophilales.id.1591	I9_CARDMYO	Cardiomyopathy	Gastranaerophilales	Maximum likelihood	9	0.072753153	0.077890263	0.350279737	-0.079911762	0.225418068	1.075465029	0.923197804	1.252846382
order.Gastranaerophilales.id.1591	I9_CARDMYO	Cardiomyopathy	Gastranaerophilales	cML-MA-BIC	9	0.073197225	0.078003959	0.348050013	-0.079690534	0.226084984	1.075942719	0.923402064	1.253682203
order.Lactobacillales.id.1800	I9_CARDMYO	Cardiomyopathy	Lactobacillales	Inverse variance weighted	15	-0.028780662	0.111049338	0.795504042	-0.246437364	0.18887604	0.971629557	0.781580315	1.207891213
order.Lactobacillales.id.1800	I9_CARDMYO	Cardiomyopathy	Lactobacillales	MR Egger	15	0.35948622	0.275163171	0.21404224	-0.179833595	0.898806036	1.432593188	0.835409216	2.456668185
order.Lactobacillales.id.1800	I9_CARDMYO	Cardiomyopathy	Lactobacillales	Weighted median	15	0.027092882	0.142236316	0.84893462	-0.251690298	0.305876061	1.027463231	0.77748549	1.357814011
order.Lactobacillales.id.1800	I9_CARDMYO	Cardiomyopathy	Lactobacillales	Weighted mode	15	0.10069735	0.194379894	0.612516828	-0.280287241	0.481681941	1.105941878	0.75556668	1.618794831
order.Lactobacillales.id.1800	I9_CARDMYO	Cardiomyopathy	Lactobacillales	Maximum likelihood	15	-0.030025239	0.101346557	0.76702921	-0.228664491	0.168614013	0.970421041	0.795595418	1.183663172
order.Lactobacillales.id.1800	I9_CARDMYO	Cardiomyopathy	Lactobacillales	cML-MA-BIC	15	-0.02181611	0.104541874	0.834695722	-0.226718183	0.183085962	0.97842014	0.7971454	1.200917636
order.Methanobacteriales.id.120	I9_CARDMYO	Cardiomyopathy	Methanobacteriales	Inverse variance weighted	9	-0.047538863	0.063385072	0.453254145	-0.171773605	0.076695878	0.953573414	0.842169815	1.079713662
order.Methanobacteriales.id.120	I9_CARDMYO	Cardiomyopathy	Methanobacteriales	MR Egger	9	0.383487977	0.249315975	0.167897603	-0.105171334	0.872147287	1.467393909	0.90017028	2.392041744
order.Methanobacteriales.id.120	I9_CARDMYO	Cardiomyopathy	Methanobacteriales	Weighted median	9	-0.015201901	0.083794184	0.856038296	-0.179438502	0.1490347	0.984913065	0.835739346	1.160713266
order.Methanobacteriales.id.120	I9_CARDMYO	Cardiomyopathy	Methanobacteriales	Weighted mode	9	-0.012673966	0.117441906	0.916719098	-0.242860102	0.21751217	0.98740601	0.78438124	1.242980556
order.Methanobacteriales.id.120	I9_CARDMYO	Cardiomyopathy	Methanobacteriales	Maximum likelihood	9	-0.048517711	0.064131739	0.449330308	-0.17421592	0.077180497	0.952640467	0.84011548	1.080237039
order.Methanobacteriales.id.120	I9_CARDMYO	Cardiomyopathy	Methanobacteriales	cML-MA-BIC	9	-0.048386292	0.064128263	0.450534847	-0.174077687	0.077305104	0.952765671	0.84023162	1.080371652
order.MollicutesRF9.id.11579	I9_CARDMYO	Cardiomyopathy	MollicutesRF9	Inverse variance weighted	12	-0.127710271	0.086598787	0.140283777	-0.297443894	0.042023352	0.880108335	0.742714253	1.042918833
order.MollicutesRF9.id.11579	I9_CARDMYO	Cardiomyopathy	MollicutesRF9	MR Egger	12	0.273042701	0.264544283	0.326329724	-0.245464094	0.791549495	1.31395635	0.782341374	2.206813225
order.MollicutesRF9.id.11579	I9_CARDMYO	Cardiomyopathy	MollicutesRF9	Weighted median	12	-0.175367644	0.1161211	0.130988973	-0.402965	0.052229711	0.839148456	0.668335491	1.053617743
order.MollicutesRF9.id.11579	I9_CARDMYO	Cardiomyopathy	MollicutesRF9	Weighted mode	12	-0.338382831	0.217522233	0.148081616	-0.764726407	0.087960746	0.712922307	0.465461261	1.091945258
order.MollicutesRF9.id.11579	I9_CARDMYO	Cardiomyopathy	MollicutesRF9	Maximum likelihood	12	-0.127625028	0.089443054	0.1536128	-0.302933415	0.047683358	0.880183361	0.738648278	1.048838496
order.MollicutesRF9.id.11579	I9_CARDMYO	Cardiomyopathy	MollicutesRF9	cML-MA-BIC	12	-0.135181055	0.090130953	0.133658593	-0.311837723	0.041475612	0.873557735	0.732100322	1.042347741
order.NB1n.id.3953	I9_CARDMYO	Cardiomyopathy	NB1n	Inverse variance weighted	12	-0.035892677	0.06085541	0.555323017	-0.15516928	0.083383926	0.964743827	0.856270216	1.08695904
order.NB1n.id.3953	I9_CARDMYO	Cardiomyopathy	NB1n	MR Egger	12	0.013039909	0.246491451	0.958851832	-0.470083335	0.496163152	1.013125299	0.624950186	1.642407499
order.NB1n.id.3953	I9_CARDMYO	Cardiomyopathy	NB1n	Weighted median	12	-0.040293681	0.081853996	0.622533541	-0.200727514	0.120140151	0.960507315	0.818135332	1.127654883
order.NB1n.id.3953	I9_CARDMYO	Cardiomyopathy	NB1n	Weighted mode	12	-0.038246118	0.118617874	0.753171204	-0.270737152	0.194244916	0.962476029	0.762816975	1.214393671
order.NB1n.id.3953	I9_CARDMYO	Cardiomyopathy	NB1n	Maximum likelihood	12	-0.036292764	0.06173341	0.556602766	-0.157290247	0.08470472	0.964357923	0.854456019	1.088395638
order.NB1n.id.3953	I9_CARDMYO	Cardiomyopathy	NB1n	cML-MA-BIC	12	-0.036610352	0.061843191	0.553859441	-0.157823006	0.084602303	0.964051703	0.854000921	1.088284173
order.Pasteurellales.id.3688	I9_CARDMYO	Cardiomyopathy	Pasteurellales	Inverse variance weighted	13	-0.120342696	0.078563347	0.125573804	-0.274326857	0.033641464	0.886616544	0.760083596	1.034213738
order.Pasteurellales.id.3688	I9_CARDMYO	Cardiomyopathy	Pasteurellales	MR Egger	13	-0.047112498	0.174223253	0.791847762	-0.388590075	0.294365078	0.95398007	0.678012147	1.342273849
order.Pasteurellales.id.3688	I9_CARDMYO	Cardiomyopathy	Pasteurellales	Weighted median	13	-0.014236125	0.102526877	0.889566616	-0.215188803	0.186716553	0.985864729	0.806389177	1.205285603
order.Pasteurellales.id.3688	I9_CARDMYO	Cardiomyopathy	Pasteurellales	Weighted mode	13	0.026478528	0.126121894	0.837233686	-0.220720384	0.27367744	1.026832199	0.801940884	1.314790635
order.Pasteurellales.id.3688	I9_CARDMYO	Cardiomyopathy	Pasteurellales	Maximum likelihood	13	-0.121860205	0.073041417	0.09524204	-0.265021382	0.021300973	0.885272117	0.767189545	1.021529458
order.Pasteurellales.id.3688	I9_CARDMYO	Cardiomyopathy	Pasteurellales	cML-MA-BIC	13	-0.127509451	0.073569488	0.083062991	-0.271705648	0.016686746	0.880285096	0.762078547	1.016826747
order.Rhodospirillales.id.2667	I9_CARDMYO	Cardiomyopathy	Rhodospirillales	Inverse variance weighted	13	0.056680303	0.080582015	0.481814905	-0.101260447	0.214621054	1.058317416	0.903697637	1.239392145
order.Rhodospirillales.id.2667	I9_CARDMYO	Cardiomyopathy	Rhodospirillales	MR Egger	13	-0.049567196	0.326937423	0.882238844	-0.690364546	0.591230153	0.951641209	0.501393255	1.806208963
order.Rhodospirillales.id.2667	I9_CARDMYO	Cardiomyopathy	Rhodospirillales	Weighted median	13	0.021441541	0.104180803	0.836938658	-0.182752834	0.225635916	1.021673062	0.832974013	1.253119341
order.Rhodospirillales.id.2667	I9_CARDMYO	Cardiomyopathy	Rhodospirillales	Weighted mode	13	0.00782457	0.144589545	0.957733466	-0.275570938	0.291220077	1.007855261	0.759138579	1.338059027
order.Rhodospirillales.id.2667	I9_CARDMYO	Cardiomyopathy	Rhodospirillales	Maximum likelihood	13	0.060381727	0.07562197	0.424598926	-0.087837334	0.208600787	1.062241955	0.915909852	1.231953089
order.Rhodospirillales.id.2667	I9_CARDMYO	Cardiomyopathy	Rhodospirillales	cML-MA-BIC	13	0.058889014	0.075906015	0.437858311	-0.089886775	0.207664803	1.060657516	0.914034671	1.23080054
order.Selenomonadales.id.2165	I9_CARDMYO	Cardiomyopathy	Selenomonadales	Inverse variance weighted	12	-0.016411872	0.137239408	0.904811341	-0.285401113	0.252577369	0.983722069	0.751712672	1.287339092
order.Selenomonadales.id.2165	I9_CARDMYO	Cardiomyopathy	Selenomonadales	MR Egger	12	0.589879533	0.452380711	0.221468305	-0.29678666	1.476545726	1.803771107	0.74320255	4.377797423
order.Selenomonadales.id.2165	I9_CARDMYO	Cardiomyopathy	Selenomonadales	Weighted median	12	-0.20219021	0.158166751	0.201131071	-0.512197042	0.107816621	0.816939523	0.599177713	1.113843471
order.Selenomonadales.id.2165	I9_CARDMYO	Cardiomyopathy	Selenomonadales	Weighted mode	12	-0.260722635	0.276767265	0.366407034	-0.803186474	0.281741205	0.770494599	0.447899468	1.325435659
order.Selenomonadales.id.2165	I9_CARDMYO	Cardiomyopathy	Selenomonadales	Maximum likelihood	12	-0.017302117	0.117754781	0.883184544	-0.248101487	0.213497253	0.982846705	0.780280751	1.238000098
order.Selenomonadales.id.2165	I9_CARDMYO	Cardiomyopathy	Selenomonadales	cML-MA-BIC	12	-0.021631498	0.119170541	0.855961668	-0.255205758	0.211942763	0.978600785	0.774757069	1.236077134
order.Verrucomicrobiales.id.4030	I9_CARDMYO	Cardiomyopathy	Verrucomicrobiales	Inverse variance weighted	11	0.044819873	0.096968418	0.643929992	-0.145238227	0.234877972	1.045839459	0.864816246	1.264754424
order.Verrucomicrobiales.id.4030	I9_CARDMYO	Cardiomyopathy	Verrucomicrobiales	MR Egger	11	0.325399418	0.331500053	0.351947529	-0.324340687	0.975139523	1.384583563	0.723003883	2.651537135
order.Verrucomicrobiales.id.4030	I9_CARDMYO	Cardiomyopathy	Verrucomicrobiales	Weighted median	11	0.066999714	0.139392714	0.630762184	-0.206210006	0.340209433	1.069295172	0.813662185	1.405241864
order.Verrucomicrobiales.id.4030	I9_CARDMYO	Cardiomyopathy	Verrucomicrobiales	Weighted mode	11	-0.200419127	0.23413918	0.412048094	-0.65933192	0.258493666	0.818387673	0.517196748	1.294977948
order.Verrucomicrobiales.id.4030	I9_CARDMYO	Cardiomyopathy	Verrucomicrobiales	Maximum likelihood	11	0.04800938	0.097629908	0.622897012	-0.14334524	0.239363999	1.049180496	0.866454882	1.270440892
order.Verrucomicrobiales.id.4030	I9_CARDMYO	Cardiomyopathy	Verrucomicrobiales	cML-MA-BIC	11	0.046418571	0.097785641	0.63500281	-0.145241286	0.238078427	1.047512777	0.864813601	1.268808698
order.Victivallales.id.2254	I9_CARDMYO	Cardiomyopathy	Victivallales	Inverse variance weighted	8	0.016475702	0.072969312	0.821365169	-0.126544149	0.159495553	1.016612175	0.881135247	1.172919046
order.Victivallales.id.2254	I9_CARDMYO	Cardiomyopathy	Victivallales	MR Egger	8	-0.336958445	0.259690905	0.242097469	-0.845952618	0.172035728	0.713938507	0.429148349	1.187720267
order.Victivallales.id.2254	I9_CARDMYO	Cardiomyopathy	Victivallales	Weighted median	8	-0.062853454	0.094104851	0.504191836	-0.247298961	0.121592053	0.939081082	0.780907198	1.129293316
order.Victivallales.id.2254	I9_CARDMYO	Cardiomyopathy	Victivallales	Weighted mode	8	-0.076965756	0.129436005	0.570806469	-0.330660325	0.176728814	0.925921561	0.718449167	1.193307441
order.Victivallales.id.2254	I9_CARDMYO	Cardiomyopathy	Victivallales	Maximum likelihood	8	0.017342147	0.074367083	0.815608789	-0.128417336	0.16310163	1.017493395	0.879486261	1.177156318
order.Victivallales.id.2254	I9_CARDMYO	Cardiomyopathy	Victivallales	cML-MA-BIC	8	0.01615651	0.074749197	0.828876346	-0.130351916	0.162664935	1.016287732	0.877786469	1.176642372
phylum.Actinobacteria.id.400	I9_CARDMYO	Cardiomyopathy	Actinobacteria	Inverse variance weighted	14	-0.049894405	0.126108108	0.692364817	-0.297066297	0.197277488	0.951329875	0.742994752	1.218081997
phylum.Actinobacteria.id.400	I9_CARDMYO	Cardiomyopathy	Actinobacteria	MR Egger	14	-0.349503373	0.536597276	0.527108576	-1.401234034	0.702227288	0.705038144	0.246292843	2.018242914
phylum.Actinobacteria.id.400	I9_CARDMYO	Cardiomyopathy	Actinobacteria	Weighted median	14	-0.108882725	0.156305542	0.486052018	-0.415241586	0.197476137	0.896835588	0.660180771	1.218323992
phylum.Actinobacteria.id.400	I9_CARDMYO	Cardiomyopathy	Actinobacteria	Weighted mode	14	-0.194740745	0.22474572	0.401929421	-0.635242356	0.245760866	0.82304801	0.529807071	1.278593782
phylum.Actinobacteria.id.400	I9_CARDMYO	Cardiomyopathy	Actinobacteria	Maximum likelihood	14	-0.048593213	0.106358937	0.647757696	-0.257056729	0.159870304	0.952568544	0.773324343	1.173358681
phylum.Actinobacteria.id.400	I9_CARDMYO	Cardiomyopathy	Actinobacteria	cML-MA-BIC	14	-0.0494334	0.108138704	0.647577913	-0.26138526	0.16251846	0.951768544	0.769984218	1.176470036
phylum.Bacteroidetes.id.905	I9_CARDMYO	Cardiomyopathy	Bacteroidetes	Inverse variance weighted	10	-0.023132647	0.131996582	0.860881733	-0.281845948	0.235580654	0.977132861	0.754389891	1.265643456
phylum.Bacteroidetes.id.905	I9_CARDMYO	Cardiomyopathy	Bacteroidetes	MR Egger	10	0.278403828	0.285445547	0.357962065	-0.281069444	0.8378771	1.321019554	0.754975905	2.311454778
phylum.Bacteroidetes.id.905	I9_CARDMYO	Cardiomyopathy	Bacteroidetes	Weighted median	10	0.041604789	0.166901427	0.803146048	-0.285522007	0.368731585	1.042482397	0.7516218	1.445899451
phylum.Bacteroidetes.id.905	I9_CARDMYO	Cardiomyopathy	Bacteroidetes	Weighted mode	10	0.069036167	0.221130184	0.762002778	-0.364378993	0.502451327	1.07147496	0.694627886	1.652767783
phylum.Bacteroidetes.id.905	I9_CARDMYO	Cardiomyopathy	Bacteroidetes	Maximum likelihood	10	-0.024331698	0.125446024	0.846206036	-0.270205904	0.221542509	0.975961932	0.763222327	1.248000298
phylum.Bacteroidetes.id.905	I9_CARDMYO	Cardiomyopathy	Bacteroidetes	cML-MA-BIC	10	-0.025247056	0.125738025	0.840862047	-0.271693586	0.221199473	0.975068985	0.76208774	1.247572263
phylum.Cyanobacteria.id.1500	I9_CARDMYO	Cardiomyopathy	Cyanobacteria	Inverse variance weighted	8	-0.015222527	0.087965	0.862610482	-0.187633926	0.157188872	0.98489275	0.828918097	1.170216614
phylum.Cyanobacteria.id.1500	I9_CARDMYO	Cardiomyopathy	Cyanobacteria	MR Egger	8	0.427924701	0.313794954	0.221603856	-0.187113408	1.04296281	1.534070563	0.829349676	2.837611878
phylum.Cyanobacteria.id.1500	I9_CARDMYO	Cardiomyopathy	Cyanobacteria	Weighted median	8	0.003663941	0.118677315	0.97537071	-0.228943596	0.236271478	1.003670662	0.795373395	1.266518096
phylum.Cyanobacteria.id.1500	I9_CARDMYO	Cardiomyopathy	Cyanobacteria	Weighted mode	8	-0.157197543	0.180733596	0.413251678	-0.511435392	0.197040305	0.854535234	0.59963425	1.217793123
phylum.Cyanobacteria.id.1500	I9_CARDMYO	Cardiomyopathy	Cyanobacteria	Maximum likelihood	8	-0.015632343	0.089424322	0.861228247	-0.190904015	0.159639328	0.984489207	0.826211889	1.173087694
phylum.Cyanobacteria.id.1500	I9_CARDMYO	Cardiomyopathy	Cyanobacteria	cML-MA-BIC	8	-0.01594471	0.089518297	0.85863127	-0.191400572	0.159511152	0.984181734	0.825801728	1.172937343
phylum.Euryarchaeota.id.55	I9_CARDMYO	Cardiomyopathy	Euryarchaeota	Inverse variance weighted	11	-0.013586125	0.055665063	0.807177265	-0.122689649	0.0955174	0.98650575	0.884538137	1.100227965
phylum.Euryarchaeota.id.55	I9_CARDMYO	Cardiomyopathy	Euryarchaeota	MR Egger	11	0.036753967	0.246959133	0.884972202	-0.447285933	0.520793868	1.037437746	0.639361068	1.683363488
phylum.Euryarchaeota.id.55	I9_CARDMYO	Cardiomyopathy	Euryarchaeota	Weighted median	11	-0.011412334	0.078746835	0.884770596	-0.165756131	0.142931462	0.988652539	0.847252828	1.15365073
phylum.Euryarchaeota.id.55	I9_CARDMYO	Cardiomyopathy	Euryarchaeota	Weighted mode	11	0.130241098	0.141432038	0.378796036	-0.146965697	0.407447893	1.139102986	0.863323591	1.502977128
phylum.Euryarchaeota.id.55	I9_CARDMYO	Cardiomyopathy	Euryarchaeota	Maximum likelihood	11	-0.014127785	0.056664332	0.803110077	-0.125189875	0.096934306	0.985971544	0.882329354	1.10178799
phylum.Euryarchaeota.id.55	I9_CARDMYO	Cardiomyopathy	Euryarchaeota	cML-MA-BIC	11	-0.013950422	0.056704837	0.805668141	-0.125091903	0.097191059	0.986146434	0.882415802	1.102070914
phylum.Firmicutes.id.1672	I9_CARDMYO	Cardiomyopathy	Firmicutes	Inverse variance weighted	14	-0.071457456	0.107422475	0.505922429	-0.282005507	0.139090595	0.931035887	0.754269531	1.14922821
phylum.Firmicutes.id.1672	I9_CARDMYO	Cardiomyopathy	Firmicutes	MR Egger	14	0.159141222	0.282768351	0.583934838	-0.395084746	0.713367191	1.172503519	0.67362295	2.04085164
phylum.Firmicutes.id.1672	I9_CARDMYO	Cardiomyopathy	Firmicutes	Weighted median	14	-0.136999657	0.142595458	0.336674107	-0.416486754	0.14248744	0.871970525	0.659359247	1.153138598
phylum.Firmicutes.id.1672	I9_CARDMYO	Cardiomyopathy	Firmicutes	Weighted mode	14	-0.225437176	0.206878984	0.295630633	-0.630919985	0.180045633	0.798167203	0.53210205	1.197271996
phylum.Firmicutes.id.1672	I9_CARDMYO	Cardiomyopathy	Firmicutes	Maximum likelihood	14	-0.074316464	0.101787076	0.465318738	-0.273819134	0.125186206	0.928377849	0.760469606	1.133359472
phylum.Firmicutes.id.1672	I9_CARDMYO	Cardiomyopathy	Firmicutes	cML-MA-BIC	14	-0.078237104	0.102529445	0.445421882	-0.279194817	0.122720609	0.92474514	0.756392531	1.130568506
phylum.Lentisphaerae.id.2238	I9_CARDMYO	Cardiomyopathy	Lentisphaerae	Inverse variance weighted	9	0.065900987	0.077266866	0.393714207	-0.08554207	0.217344044	1.068120954	0.918014521	1.242771597
phylum.Lentisphaerae.id.2238	I9_CARDMYO	Cardiomyopathy	Lentisphaerae	MR Egger	9	-0.247152654	0.290111596	0.422442672	-0.815771382	0.321466073	0.781021458	0.442298015	1.379148215
phylum.Lentisphaerae.id.2238	I9_CARDMYO	Cardiomyopathy	Lentisphaerae	Weighted median	9	-0.030550357	0.091478232	0.738407382	-0.209847692	0.148746979	0.969911589	0.810707714	1.160379351
phylum.Lentisphaerae.id.2238	I9_CARDMYO	Cardiomyopathy	Lentisphaerae	Weighted mode	9	-0.068385929	0.140708215	0.6399909	-0.34417403	0.207402172	0.933899985	0.708805564	1.230477336
phylum.Lentisphaerae.id.2238	I9_CARDMYO	Cardiomyopathy	Lentisphaerae	Maximum likelihood	9	0.070088673	0.07038486	0.319351271	-0.067865653	0.208043	1.072603288	0.934385997	1.231266112
phylum.Lentisphaerae.id.2238	I9_CARDMYO	Cardiomyopathy	Lentisphaerae	cML-MA-BIC	9	0.068949461	0.070744579	0.329746128	-0.069709913	0.207608835	1.071382061	0.932664334	1.230731656
phylum.Proteobacteria.id.2375	I9_CARDMYO	Cardiomyopathy	Proteobacteria	Inverse variance weighted	12	-0.144384025	0.142372816	0.310522464	-0.423434746	0.134666695	0.865555289	0.654793902	1.144155368
phylum.Proteobacteria.id.2375	I9_CARDMYO	Cardiomyopathy	Proteobacteria	MR Egger	12	0.057996981	0.409758407	0.890254601	-0.745129496	0.861123458	1.059711797	0.474672828	2.365817098
phylum.Proteobacteria.id.2375	I9_CARDMYO	Cardiomyopathy	Proteobacteria	Weighted median	12	-0.199565402	0.163280633	0.221623178	-0.519595443	0.12046464	0.819086649	0.594761114	1.128020853
phylum.Proteobacteria.id.2375	I9_CARDMYO	Cardiomyopathy	Proteobacteria	Weighted mode	12	-0.229892608	0.220266146	0.319017252	-0.661614253	0.201829038	0.794618934	0.516017678	1.223638794
phylum.Proteobacteria.id.2375	I9_CARDMYO	Cardiomyopathy	Proteobacteria	Maximum likelihood	12	-0.147373597	0.113171656	0.192843597	-0.369190044	0.074442849	0.862971513	0.691294022	1.077283774
phylum.Proteobacteria.id.2375	I9_CARDMYO	Cardiomyopathy	Proteobacteria	cML-MA-BIC	12	-0.156270565	0.113918656	0.170134036	-0.379551131	0.06701	0.855327737	0.684168442	1.069306171
phylum.Tenericutes.id.3919	I9_CARDMYO	Cardiomyopathy	Tenericutes	Inverse variance weighted	12	-0.013359723	0.090536304	0.882688407	-0.190810879	0.164091434	0.986729122	0.826288842	1.178322049
phylum.Tenericutes.id.3919	I9_CARDMYO	Cardiomyopathy	Tenericutes	MR Egger	12	0.229952662	0.308689261	0.473456389	-0.375078291	0.834983614	1.258540431	0.687235473	2.304776283
phylum.Tenericutes.id.3919	I9_CARDMYO	Cardiomyopathy	Tenericutes	Weighted median	12	-0.007847224	0.123483841	0.949329669	-0.249875552	0.234181104	0.992183485	0.778897709	1.263873365
phylum.Tenericutes.id.3919	I9_CARDMYO	Cardiomyopathy	Tenericutes	Weighted mode	12	-0.023904057	0.232520988	0.919968859	-0.479645194	0.43183708	0.976379382	0.619002979	1.540084184
phylum.Tenericutes.id.3919	I9_CARDMYO	Cardiomyopathy	Tenericutes	Maximum likelihood	12	-0.013079519	0.09238958	0.887420297	-0.194163096	0.168004058	0.987005646	0.82352358	1.182941411
phylum.Tenericutes.id.3919	I9_CARDMYO	Cardiomyopathy	Tenericutes	cML-MA-BIC	12	-0.014270502	0.092562737	0.877474801	-0.195693466	0.167152462	0.985830839	0.822264248	1.181934451
phylum.Verrucomicrobia.id.3982	I9_CARDMYO	Cardiomyopathy	Verrucomicrobia	Inverse variance weighted	12	0.093769783	0.096914727	0.333269478	-0.096183083	0.283722648	1.098306867	0.908297707	1.328064539
phylum.Verrucomicrobia.id.3982	I9_CARDMYO	Cardiomyopathy	Verrucomicrobia	MR Egger	12	0.076616811	0.267207434	0.780170856	-0.447109759	0.600343381	1.079628296	0.639473716	1.822744589
phylum.Verrucomicrobia.id.3982	I9_CARDMYO	Cardiomyopathy	Verrucomicrobia	Weighted median	12	0.148105859	0.124703801	0.23496694	-0.096313592	0.392525309	1.159635647	0.908179174	1.48071534
phylum.Verrucomicrobia.id.3982	I9_CARDMYO	Cardiomyopathy	Verrucomicrobia	Weighted mode	12	0.275974901	0.190145071	0.174586379	-0.096709438	0.648659241	1.317814788	0.907819745	1.912974271
phylum.Verrucomicrobia.id.3982	I9_CARDMYO	Cardiomyopathy	Verrucomicrobia	Maximum likelihood	12	0.099316133	0.0934364	0.287814766	-0.083819212	0.282451477	1.104415386	0.919597493	1.326377413
phylum.Verrucomicrobia.id.3982	I9_CARDMYO	Cardiomyopathy	Verrucomicrobia	cML-MA-BIC	12	0.098126012	0.093727276	0.2951313	-0.08557945	0.281831473	1.10310178	0.917980207	1.32555531
