# Supplementary material for: Searching for Intrinsic Causality between Colonic Dysbiosis and Non-Ischemic Cardiomyopathy: A Mendelian Randomization-Based Analysis
Source: J Cardiovasc Dev Dis. 2023 Oct 7;10(10):420. doi: 10.3390/jcdd10100420 (PMC10607801; doi:10.3390/jcdd10100420)
Supplement: Supplementary file 1 [file jcdd-10-00420-s001.zip › Supplementary Table 2.csv]

id.exposure	id.outcome	outcome	exposure	method	nsnp	b	se	pval	lo_ci	up_ci	or	or_lci95	or_uci95
class.Actinobacteria.id.419	finngen_R7_I9_ISCHHEART	Ischemic heart diseases	Actinobacteria	Inverse variance weighted	14	-0.044710372	0.052207076	0.391774104	-0.14703624	0.057615496	0.956274406	0.863262692	1.05930761
class.Actinobacteria.id.419	finngen_R7_I9_ISCHHEART	Ischemic heart diseases	Actinobacteria	MR Egger	14	-0.173784008	0.148202996	0.263705695	-0.46426188	0.116693864	0.840478415	0.628598915	1.123775349
class.Actinobacteria.id.419	finngen_R7_I9_ISCHHEART	Ischemic heart diseases	Actinobacteria	Weighted median	14	-0.095513948	0.053951334	0.076665142	-0.201258563	0.010230668	0.908905685	0.817700977	1.01028318
class.Actinobacteria.id.419	finngen_R7_I9_ISCHHEART	Ischemic heart diseases	Actinobacteria	Weighted mode	14	-0.092909002	0.066032515	0.182877826	-0.222332732	0.036514729	0.911276421	0.800648919	1.03718958
class.Actinobacteria.id.419	finngen_R7_I9_ISCHHEART	Ischemic heart diseases	Actinobacteria	Maximum likelihood	14	-0.044509681	0.037581889	0.236279055	-0.118170183	0.02915082	0.95646634	0.888544824	1.029579864
class.Actinobacteria.id.419	finngen_R7_I9_ISCHHEART	Ischemic heart diseases	Actinobacteria	cML-MA-BIC	14	-0.065460068	0.041238701	0.112434408	-0.146287921	0.015367786	0.936636448	0.86390893	1.015486478
class.Alphaproteobacteria.id.2379	finngen_R7_I9_ISCHHEART	Ischemic heart diseases	Alphaproteobacteria	Inverse variance weighted	7	0.048790275	0.042464316	0.250567872	-0.034439785	0.132020335	1.050000116	0.966146514	1.141131524
class.Alphaproteobacteria.id.2379	finngen_R7_I9_ISCHHEART	Ischemic heart diseases	Alphaproteobacteria	MR Egger	7	0.1413887	0.159162168	0.415048293	-0.170569148	0.453346549	1.151872294	0.843184783	1.57356941
class.Alphaproteobacteria.id.2379	finngen_R7_I9_ISCHHEART	Ischemic heart diseases	Alphaproteobacteria	Weighted median	7	0.043748243	0.056613788	0.439670996	-0.067214781	0.154711267	1.044719306	0.93499436	1.167320868
class.Alphaproteobacteria.id.2379	finngen_R7_I9_ISCHHEART	Ischemic heart diseases	Alphaproteobacteria	Weighted mode	7	0.038849546	0.081958477	0.652246448	-0.12178907	0.199488162	1.039614058	0.885335093	1.220777757
class.Alphaproteobacteria.id.2379	finngen_R7_I9_ISCHHEART	Ischemic heart diseases	Alphaproteobacteria	Maximum likelihood	7	0.050350544	0.043137185	0.24312192	-0.034198339	0.134899427	1.051639678	0.966379815	1.144421681
class.Alphaproteobacteria.id.2379	finngen_R7_I9_ISCHHEART	Ischemic heart diseases	Alphaproteobacteria	cML-MA-BIC	7	0.049930754	0.043304593	0.248905093	-0.034946249	0.134807757	1.051198303	0.96565732	1.144316777
class.Bacilli.id.1673	finngen_R7_I9_ISCHHEART	Ischemic heart diseases	Bacilli	Inverse variance weighted	18	0.050117153	0.037512535	0.181545741	-0.023407417	0.123641722	1.051394263	0.976864412	1.131610367
class.Bacilli.id.1673	finngen_R7_I9_ISCHHEART	Ischemic heart diseases	Bacilli	MR Egger	18	0.171389935	0.101877252	0.111916847	-0.028289479	0.37106935	1.186953494	0.972106921	1.449283578
class.Bacilli.id.1673	finngen_R7_I9_ISCHHEART	Ischemic heart diseases	Bacilli	Weighted median	18	0.066209428	0.049764892	0.183371852	-0.03132976	0.163748616	1.068450457	0.969155931	1.177918168
class.Bacilli.id.1673	finngen_R7_I9_ISCHHEART	Ischemic heart diseases	Bacilli	Weighted mode	18	0.135953663	0.087459159	0.138488099	-0.035466288	0.307373614	1.145628807	0.965155271	1.359848931
class.Bacilli.id.1673	finngen_R7_I9_ISCHHEART	Ischemic heart diseases	Bacilli	Maximum likelihood	18	0.052747839	0.036546897	0.14893827	-0.018884079	0.124379757	1.054163793	0.981293108	1.132445844
class.Bacilli.id.1673	finngen_R7_I9_ISCHHEART	Ischemic heart diseases	Bacilli	cML-MA-BIC	18	0.052818535	0.036543476	0.148356361	-0.018806679	0.124443749	1.054238321	0.981369064	1.132518314
class.Bacteroidia.id.912	finngen_R7_I9_ISCHHEART	Ischemic heart diseases	Bacteroidia	Inverse variance weighted	13	-0.019822726	0.043922225	0.651763082	-0.105910287	0.066264835	0.980372453	0.899505342	1.068509659
class.Bacteroidia.id.912	finngen_R7_I9_ISCHHEART	Ischemic heart diseases	Bacteroidia	MR Egger	13	0.033766747	0.102658766	0.748391721	-0.167444434	0.234977928	1.034343315	0.845823615	1.26488085
class.Bacteroidia.id.912	finngen_R7_I9_ISCHHEART	Ischemic heart diseases	Bacteroidia	Weighted median	13	0.03001775	0.05908729	0.61143665	-0.085793339	0.145828838	1.030472824	0.917783882	1.156998137
class.Bacteroidia.id.912	finngen_R7_I9_ISCHHEART	Ischemic heart diseases	Bacteroidia	Weighted mode	13	0.046942208	0.097601063	0.639195191	-0.144355876	0.238240292	1.048061438	0.865579654	1.26901409
class.Bacteroidia.id.912	finngen_R7_I9_ISCHHEART	Ischemic heart diseases	Bacteroidia	Maximum likelihood	13	-0.020108574	0.044703029	0.652836087	-0.107726511	0.067509363	0.980092255	0.897873122	1.069840277
class.Bacteroidia.id.912	finngen_R7_I9_ISCHHEART	Ischemic heart diseases	Bacteroidia	cML-MA-BIC	13	-0.020388806	0.044753964	0.648695321	-0.108106576	0.067328964	0.97981764	0.897531936	1.069647296
class.Betaproteobacteria.id.2867	finngen_R7_I9_ISCHHEART	Ischemic heart diseases	Betaproteobacteria	Inverse variance weighted	10	-0.053180102	0.048488572	0.272748341	-0.148217702	0.041857499	0.948209223	0.862243382	1.042745875
class.Betaproteobacteria.id.2867	finngen_R7_I9_ISCHHEART	Ischemic heart diseases	Betaproteobacteria	MR Egger	10	-0.110802096	0.153564028	0.491126384	-0.41178759	0.190183399	0.895115879	0.662464975	1.209471393
class.Betaproteobacteria.id.2867	finngen_R7_I9_ISCHHEART	Ischemic heart diseases	Betaproteobacteria	Weighted median	10	-0.069113751	0.064803863	0.286194674	-0.196129321	0.05790182	0.93322052	0.821905938	1.059610958
class.Betaproteobacteria.id.2867	finngen_R7_I9_ISCHHEART	Ischemic heart diseases	Betaproteobacteria	Weighted mode	10	-0.112135576	0.126561288	0.398662971	-0.360195701	0.135924549	0.893923055	0.697539804	1.145595454
class.Betaproteobacteria.id.2867	finngen_R7_I9_ISCHHEART	Ischemic heart diseases	Betaproteobacteria	Maximum likelihood	10	-0.054744012	0.049907231	0.272678366	-0.152562186	0.043074162	0.946727468	0.858505506	1.044015318
class.Betaproteobacteria.id.2867	finngen_R7_I9_ISCHHEART	Ischemic heart diseases	Betaproteobacteria	cML-MA-BIC	10	-0.055724775	0.049989911	0.264970242	-0.153705	0.04225545	0.945799408	0.857524954	1.04316092
class.Clostridia.id.1859	finngen_R7_I9_ISCHHEART	Ischemic heart diseases	Clostridia	Inverse variance weighted	10	-0.03245783	0.064505768	0.614839705	-0.158889135	0.093973474	0.968063272	0.853090932	1.098530606
class.Clostridia.id.1859	finngen_R7_I9_ISCHHEART	Ischemic heart diseases	Clostridia	MR Egger	10	-0.430657913	0.253793696	0.128156169	-0.928093557	0.066777732	0.650081257	0.395306622	1.069057834
class.Clostridia.id.1859	finngen_R7_I9_ISCHHEART	Ischemic heart diseases	Clostridia	Weighted median	10	-0.119016272	0.070547096	0.091594301	-0.25728858	0.019256037	0.887793355	0.773145068	1.01944263
class.Clostridia.id.1859	finngen_R7_I9_ISCHHEART	Ischemic heart diseases	Clostridia	Weighted mode	10	-0.145978854	0.095256128	0.159766049	-0.332680865	0.040723156	0.864175977	0.716998977	1.041563715
class.Clostridia.id.1859	finngen_R7_I9_ISCHHEART	Ischemic heart diseases	Clostridia	Maximum likelihood	10	-0.032847953	0.050450183	0.514983997	-0.131730311	0.066034405	0.967685682	0.876577367	1.06826347
class.Clostridia.id.1859	finngen_R7_I9_ISCHHEART	Ischemic heart diseases	Clostridia	cML-MA-BIC	10	-0.035943868	0.050769259	0.478954641	-0.135451615	0.063563879	0.964694442	0.873321417	1.065627555
class.Coriobacteriia.id.809	finngen_R7_I9_ISCHHEART	Ischemic heart diseases	Coriobacteriia	Inverse variance weighted	13	-0.091967414	0.061334829	0.13376156	-0.212183679	0.028248851	0.912134872	0.808816121	1.028651633
class.Coriobacteriia.id.809	finngen_R7_I9_ISCHHEART	Ischemic heart diseases	Coriobacteriia	MR Egger	13	-0.163904917	0.270736827	0.55719516	-0.694549098	0.366739263	0.848822726	0.499299532	1.443021621
class.Coriobacteriia.id.809	finngen_R7_I9_ISCHHEART	Ischemic heart diseases	Coriobacteriia	Weighted median	13	-0.037961142	0.063264415	0.548479978	-0.161959395	0.086037112	0.962750351	0.850475738	1.089846774
class.Coriobacteriia.id.809	finngen_R7_I9_ISCHHEART	Ischemic heart diseases	Coriobacteriia	Weighted mode	13	-0.01969682	0.09602496	0.840915159	-0.207905743	0.168512102	0.980495895	0.812283597	1.18354255
class.Coriobacteriia.id.809	finngen_R7_I9_ISCHHEART	Ischemic heart diseases	Coriobacteriia	Maximum likelihood	13	-0.094530102	0.046354639	0.041422062	-0.185385195	-0.003675009	0.909800347	0.830784208	0.996331735
class.Coriobacteriia.id.809	finngen_R7_I9_ISCHHEART	Ischemic heart diseases	Coriobacteriia	cML-MA-BIC	13	-0.095501029	0.048002109	0.046644128	-0.189585162	-0.001416895	0.908917427	0.82730226	0.998584108
class.Deltaproteobacteria.id.3087	finngen_R7_I9_ISCHHEART	Ischemic heart diseases	Deltaproteobacteria	Inverse variance weighted	11	-0.059869047	0.064924963	0.356462444	-0.187121974	0.067383879	0.941887868	0.829342572	1.069706037
class.Deltaproteobacteria.id.3087	finngen_R7_I9_ISCHHEART	Ischemic heart diseases	Deltaproteobacteria	MR Egger	11	-0.842273672	0.237629115	0.006269822	-1.308026737	-0.376520607	0.43073007	0.270353008	0.686244976
class.Deltaproteobacteria.id.3087	finngen_R7_I9_ISCHHEART	Ischemic heart diseases	Deltaproteobacteria	Weighted median	11	-0.050175302	0.073173793	0.492902027	-0.193595936	0.093245332	0.951062686	0.823990782	1.097731011
class.Deltaproteobacteria.id.3087	finngen_R7_I9_ISCHHEART	Ischemic heart diseases	Deltaproteobacteria	Weighted mode	11	0.010878132	0.13321949	0.936531732	-0.250232068	0.271988333	1.010937515	0.778620069	1.312571687
class.Deltaproteobacteria.id.3087	finngen_R7_I9_ISCHHEART	Ischemic heart diseases	Deltaproteobacteria	Maximum likelihood	11	-0.065596772	0.048255261	0.174029256	-0.160177085	0.02898354	0.936508414	0.851992901	1.02940765
class.Deltaproteobacteria.id.3087	finngen_R7_I9_ISCHHEART	Ischemic heart diseases	Deltaproteobacteria	cML-MA-BIC	11	-0.067816343	0.049065679	0.16692431	-0.163985074	0.028352389	0.934432073	0.84875469	1.028758143
class.Erysipelotrichia.id.2147	finngen_R7_I9_ISCHHEART	Ischemic heart diseases	Erysipelotrichia	Inverse variance weighted	13	0.001192941	0.05607013	0.983025591	-0.108704514	0.111090396	1.001193653	0.896995428	1.117495919
class.Erysipelotrichia.id.2147	finngen_R7_I9_ISCHHEART	Ischemic heart diseases	Erysipelotrichia	MR Egger	13	0.249305932	0.241987455	0.325016721	-0.224989479	0.723601343	1.283134525	0.79852462	2.061845268
class.Erysipelotrichia.id.2147	finngen_R7_I9_ISCHHEART	Ischemic heart diseases	Erysipelotrichia	Weighted median	13	-0.085232738	0.070163772	0.224454413	-0.222753731	0.052288256	0.918298537	0.800311917	1.053679428
class.Erysipelotrichia.id.2147	finngen_R7_I9_ISCHHEART	Ischemic heart diseases	Erysipelotrichia	Weighted mode	13	-0.129065709	0.103357181	0.23557442	-0.331645783	0.073514366	0.878916211	0.717741514	1.076283998
class.Erysipelotrichia.id.2147	finngen_R7_I9_ISCHHEART	Ischemic heart diseases	Erysipelotrichia	Maximum likelihood	13	0.001252051	0.047514011	0.978977219	-0.09187541	0.094379512	1.001252835	0.912218796	1.098976742
class.Erysipelotrichia.id.2147	finngen_R7_I9_ISCHHEART	Ischemic heart diseases	Erysipelotrichia	cML-MA-BIC	13	0.000794784	0.047677825	0.986699977	-0.092653754	0.094243321	1.0007951	0.911509052	1.098827082
class.Gammaproteobacteria.id.3303	finngen_R7_I9_ISCHHEART	Ischemic heart diseases	Gammaproteobacteria	Inverse variance weighted	7	-0.090405208	0.05857295	0.122718363	-0.20520819	0.024397773	0.913560928	0.814477733	1.024697834
class.Gammaproteobacteria.id.3303	finngen_R7_I9_ISCHHEART	Ischemic heart diseases	Gammaproteobacteria	MR Egger	7	-0.095686737	0.192560241	0.640321642	-0.473104809	0.281731336	0.908748649	0.623064765	1.325422578
class.Gammaproteobacteria.id.3303	finngen_R7_I9_ISCHHEART	Ischemic heart diseases	Gammaproteobacteria	Weighted median	7	-0.153672595	0.077109437	0.046270697	-0.304807092	-0.002538098	0.857552742	0.737265585	0.99746512
class.Gammaproteobacteria.id.3303	finngen_R7_I9_ISCHHEART	Ischemic heart diseases	Gammaproteobacteria	Weighted mode	7	-0.16660061	0.110799389	0.18337283	-0.383767413	0.050566193	0.846537642	0.681289868	1.051866487
class.Gammaproteobacteria.id.3303	finngen_R7_I9_ISCHHEART	Ischemic heart diseases	Gammaproteobacteria	Maximum likelihood	7	-0.093298485	0.05969822	0.118091343	-0.210306996	0.023710027	0.910921563	0.810335438	1.023993344
class.Gammaproteobacteria.id.3303	finngen_R7_I9_ISCHHEART	Ischemic heart diseases	Gammaproteobacteria	cML-MA-BIC	7	-0.09350664	0.059794238	0.117862934	-0.210703346	0.023690067	0.91073197	0.810014325	1.023972906
class.Lentisphaeria.id.2250	finngen_R7_I9_ISCHHEART	Ischemic heart diseases	Lentisphaeria	Inverse variance weighted	8	0.009373141	0.038150902	0.805925344	-0.065402626	0.084148908	1.009417206	0.936690251	1.087790863
class.Lentisphaeria.id.2250	finngen_R7_I9_ISCHHEART	Ischemic heart diseases	Lentisphaeria	MR Egger	8	0.090246816	0.14262479	0.55023103	-0.189297772	0.369791404	1.094444377	0.827540052	1.447432654
class.Lentisphaeria.id.2250	finngen_R7_I9_ISCHHEART	Ischemic heart diseases	Lentisphaeria	Weighted median	8	-0.010194621	0.040227462	0.799940254	-0.089040447	0.068651204	0.989857168	0.914808572	1.071062562
class.Lentisphaeria.id.2250	finngen_R7_I9_ISCHHEART	Ischemic heart diseases	Lentisphaeria	Weighted mode	8	-0.019456844	0.059720862	0.754101193	-0.136509732	0.097596045	0.980731219	0.87239783	1.102517328
class.Lentisphaeria.id.2250	finngen_R7_I9_ISCHHEART	Ischemic heart diseases	Lentisphaeria	Maximum likelihood	8	0.009974003	0.030321268	0.742197918	-0.049455682	0.069403688	1.010023909	0.951747337	1.071868823
class.Lentisphaeria.id.2250	finngen_R7_I9_ISCHHEART	Ischemic heart diseases	Lentisphaeria	cML-MA-BIC	8	0.009580173	0.030483077	0.753309598	-0.050166658	0.069327003	1.00962621	0.951070908	1.071786629
class.Melainabacteria.id.1589	finngen_R7_I9_ISCHHEART	Ischemic heart diseases	Melainabacteria	Inverse variance weighted	10	-0.029690654	0.037559433	0.429237041	-0.103307143	0.043925836	0.970745784	0.901849934	1.044904857
class.Melainabacteria.id.1589	finngen_R7_I9_ISCHHEART	Ischemic heart diseases	Melainabacteria	MR Egger	10	-0.191780879	0.104501507	0.103806956	-0.396603833	0.013042075	0.82548773	0.672600435	1.013127494
class.Melainabacteria.id.1589	finngen_R7_I9_ISCHHEART	Ischemic heart diseases	Melainabacteria	Weighted median	10	-0.063217575	0.042248253	0.134566157	-0.14602415	0.019589	0.938739205	0.864136834	1.019782124
class.Melainabacteria.id.1589	finngen_R7_I9_ISCHHEART	Ischemic heart diseases	Melainabacteria	Weighted mode	10	-0.076707359	0.066349992	0.277405774	-0.206753343	0.053338626	0.926160847	0.813220211	1.054786763
class.Melainabacteria.id.1589	finngen_R7_I9_ISCHHEART	Ischemic heart diseases	Melainabacteria	Maximum likelihood	10	-0.029714136	0.030456731	0.329253783	-0.08940933	0.029981057	0.970722988	0.914471177	1.030435014
class.Melainabacteria.id.1589	finngen_R7_I9_ISCHHEART	Ischemic heart diseases	Melainabacteria	cML-MA-BIC	10	-0.032088023	0.03078425	0.297248539	-0.092425154	0.028249108	0.968421335	0.911717447	1.028651897
class.Methanobacteria.id.119	finngen_R7_I9_ISCHHEART	Ischemic heart diseases	Methanobacteria	Inverse variance weighted	8	-0.012678512	0.028916576	0.661059123	-0.069355	0.043997977	0.987401522	0.932995408	1.04498024
class.Methanobacteria.id.119	finngen_R7_I9_ISCHHEART	Ischemic heart diseases	Methanobacteria	MR Egger	8	0.112296211	0.110519452	0.3488006	-0.104321915	0.328914336	1.118844225	0.900935226	1.389458824
class.Methanobacteria.id.119	finngen_R7_I9_ISCHHEART	Ischemic heart diseases	Methanobacteria	Weighted median	8	0.009690672	0.035337402	0.78390579	-0.059570636	0.078951979	1.009737778	0.94216898	1.082152355
class.Methanobacteria.id.119	finngen_R7_I9_ISCHHEART	Ischemic heart diseases	Methanobacteria	Weighted mode	8	0.013401397	0.042569377	0.762079998	-0.070034582	0.096837375	1.013491598	0.932361576	1.101681198
class.Methanobacteria.id.119	finngen_R7_I9_ISCHHEART	Ischemic heart diseases	Methanobacteria	Maximum likelihood	8	-0.013223209	0.026689452	0.620284618	-0.065534535	0.039088116	0.986863833	0.936566702	1.039862109
class.Methanobacteria.id.119	finngen_R7_I9_ISCHHEART	Ischemic heart diseases	Methanobacteria	cML-MA-BIC	8	-0.012664313	0.02696078	0.638547237	-0.065507442	0.040178815	0.987415542	0.936592077	1.040996904
class.Mollicutes.id.3920	finngen_R7_I9_ISCHHEART	Ischemic heart diseases	Mollicutes	Inverse variance weighted	12	0.009601332	0.038540179	0.803263899	-0.06593742	0.085140083	1.009647572	0.93618945	1.088869588
class.Mollicutes.id.3920	finngen_R7_I9_ISCHHEART	Ischemic heart diseases	Mollicutes	MR Egger	12	-0.138033555	0.12922087	0.310538608	-0.391306459	0.11523935	0.871069463	0.676172905	1.12214199
class.Mollicutes.id.3920	finngen_R7_I9_ISCHHEART	Ischemic heart diseases	Mollicutes	Weighted median	12	-0.040238621	0.05223105	0.441064703	-0.142611479	0.062134238	0.960560202	0.867090886	1.064105179
class.Mollicutes.id.3920	finngen_R7_I9_ISCHHEART	Ischemic heart diseases	Mollicutes	Weighted mode	12	-0.053784581	0.076672621	0.497574075	-0.204062919	0.096493756	0.947636223	0.815411065	1.101302705
class.Mollicutes.id.3920	finngen_R7_I9_ISCHHEART	Ischemic heart diseases	Mollicutes	Maximum likelihood	12	0.010083577	0.037425998	0.787601068	-0.06327138	0.083438533	1.010134587	0.938688698	1.087018398
class.Mollicutes.id.3920	finngen_R7_I9_ISCHHEART	Ischemic heart diseases	Mollicutes	cML-MA-BIC	12	0.007486459	0.038386826	0.84537199	-0.06775172	0.082724638	1.007514552	0.93449246	1.086242657
class.Negativicutes.id.2164	finngen_R7_I9_ISCHHEART	Ischemic heart diseases	Negativicutes	Inverse variance weighted	12	0.078903347	0.045917539	0.085729048	-0.01109503	0.168901724	1.082099729	0.988966293	1.184003774
class.Negativicutes.id.2164	finngen_R7_I9_ISCHHEART	Ischemic heart diseases	Negativicutes	MR Egger	12	0.096299062	0.158327204	0.556597655	-0.214022258	0.406620383	1.101088309	0.807330415	1.501733914
class.Negativicutes.id.2164	finngen_R7_I9_ISCHHEART	Ischemic heart diseases	Negativicutes	Weighted median	12	0.105908208	0.061606219	0.085593337	-0.014839981	0.226656397	1.111719825	0.985269589	1.254398779
class.Negativicutes.id.2164	finngen_R7_I9_ISCHHEART	Ischemic heart diseases	Negativicutes	Weighted mode	12	0.129448916	0.104115999	0.23959891	-0.074618443	0.333516275	1.138200966	0.928097541	1.395867764
class.Negativicutes.id.2164	finngen_R7_I9_ISCHHEART	Ischemic heart diseases	Negativicutes	Maximum likelihood	12	0.080664535	0.046978241	0.085967914	-0.011412818	0.172741888	1.084007189	0.988652061	1.188559284
class.Negativicutes.id.2164	finngen_R7_I9_ISCHHEART	Ischemic heart diseases	Negativicutes	cML-MA-BIC	12	0.081573019	0.046999381	0.08263122	-0.010545767	0.173691805	1.08499244	0.989509645	1.189688853
class.Verrucomicrobiae.id.4029	finngen_R7_I9_ISCHHEART	Ischemic heart diseases	Verrucomicrobiae	Inverse variance weighted	11	0.017259742	0.044442149	0.697746495	-0.069846871	0.104366355	1.017409552	0.932536608	1.110007037
class.Verrucomicrobiae.id.4029	finngen_R7_I9_ISCHHEART	Ischemic heart diseases	Verrucomicrobiae	MR Egger	11	0.044279591	0.157786266	0.785338283	-0.26498149	0.353540673	1.045274564	0.767220151	1.424100908
class.Verrucomicrobiae.id.4029	finngen_R7_I9_ISCHHEART	Ischemic heart diseases	Verrucomicrobiae	Weighted median	11	-0.011716073	0.054077146	0.828477377	-0.11770728	0.094275133	0.988352293	0.88895623	1.098862038
class.Verrucomicrobiae.id.4029	finngen_R7_I9_ISCHHEART	Ischemic heart diseases	Verrucomicrobiae	Weighted mode	11	-0.01068958	0.06903885	0.880032505	-0.146005725	0.124626565	0.989367351	0.864152756	1.132725375
class.Verrucomicrobiae.id.4029	finngen_R7_I9_ISCHHEART	Ischemic heart diseases	Verrucomicrobiae	Maximum likelihood	11	0.018431517	0.039451964	0.640364775	-0.058894332	0.095757367	1.018602426	0.942806389	1.100492015
class.Verrucomicrobiae.id.4029	finngen_R7_I9_ISCHHEART	Ischemic heart diseases	Verrucomicrobiae	cML-MA-BIC	11	0.022166195	0.040849581	0.587384805	-0.057898984	0.102231373	1.02241369	0.943745276	1.10763972
family.Acidaminococcaceae.id.2166	finngen_R7_I9_ISCHHEART	Ischemic heart diseases	Acidaminococcaceae	Inverse variance weighted	7	-0.117207351	0.044455053	0.00837573	-0.204339256	-0.030075447	0.889400756	0.815185767	0.97037232
family.Acidaminococcaceae.id.2166	finngen_R7_I9_ISCHHEART	Ischemic heart diseases	Acidaminococcaceae	MR Egger	7	-0.219205814	0.134416964	0.163863363	-0.482663064	0.044251435	0.8031564	0.617137725	1.045245133
family.Acidaminococcaceae.id.2166	finngen_R7_I9_ISCHHEART	Ischemic heart diseases	Acidaminococcaceae	Weighted median	7	-0.10066955	0.05734742	0.079185282	-0.213070492	0.011731393	0.904231787	0.80809917	1.011800476
family.Acidaminococcaceae.id.2166	finngen_R7_I9_ISCHHEART	Ischemic heart diseases	Acidaminococcaceae	Weighted mode	7	-0.083415289	0.090640314	0.392918586	-0.261070304	0.094239726	0.919969015	0.770226768	1.09882313
family.Acidaminococcaceae.id.2166	finngen_R7_I9_ISCHHEART	Ischemic heart diseases	Acidaminococcaceae	Maximum likelihood	7	-0.119883269	0.045850369	0.008931551	-0.209749994	-0.030016545	0.887023974	0.810786923	0.970429478
family.Acidaminococcaceae.id.2166	finngen_R7_I9_ISCHHEART	Ischemic heart diseases	Acidaminococcaceae	cML-MA-BIC	7	-0.119659666	0.045899357	0.009133912	-0.209622406	-0.029696926	0.887222337	0.810890376	0.970739695
family.Actinomycetaceae.id.421	finngen_R7_I9_ISCHHEART	Ischemic heart diseases	Actinomycetaceae	Inverse variance weighted	4	-0.062815957	0.048196293	0.19246012	-0.157280691	0.031648777	0.939116295	0.854464185	1.032154925
family.Actinomycetaceae.id.421	finngen_R7_I9_ISCHHEART	Ischemic heart diseases	Actinomycetaceae	MR Egger	4	0.060884547	0.10478676	0.619971956	-0.144497503	0.266266597	1.062776206	0.865457073	1.305082944
family.Actinomycetaceae.id.421	finngen_R7_I9_ISCHHEART	Ischemic heart diseases	Actinomycetaceae	Weighted median	4	-0.057331294	0.058583414	0.327764457	-0.172154785	0.057492198	0.944281183	0.841848857	1.059177007
family.Actinomycetaceae.id.421	finngen_R7_I9_ISCHHEART	Ischemic heart diseases	Actinomycetaceae	Weighted mode	4	-0.009738454	0.053991848	0.868359145	-0.115562476	0.096085569	0.990308811	0.890864913	1.100853259
family.Actinomycetaceae.id.421	finngen_R7_I9_ISCHHEART	Ischemic heart diseases	Actinomycetaceae	Maximum likelihood	4	-0.066285006	0.051426812	0.197426177	-0.167081558	0.034511546	0.935864099	0.8461306	1.03511398
family.Actinomycetaceae.id.421	finngen_R7_I9_ISCHHEART	Ischemic heart diseases	Actinomycetaceae	cML-MA-BIC	4	-0.066105405	0.05148682	0.199166908	-0.167019572	0.034808762	0.936032196	0.84618305	1.035421678
family.Alcaligenaceae.id.2875	finngen_R7_I9_ISCHHEART	Ischemic heart diseases	Alcaligenaceae	Inverse variance weighted	11	-0.070233355	0.048082665	0.144103469	-0.164475379	0.02400867	0.932176267	0.848338644	1.024299198
family.Alcaligenaceae.id.2875	finngen_R7_I9_ISCHHEART	Ischemic heart diseases	Alcaligenaceae	MR Egger	11	-0.527403901	0.220422547	0.040378604	-0.959432094	-0.095375709	0.590135032	0.383110395	0.909031339
family.Alcaligenaceae.id.2875	finngen_R7_I9_ISCHHEART	Ischemic heart diseases	Alcaligenaceae	Weighted median	11	-0.080559645	0.063199144	0.202417153	-0.204429968	0.043310678	0.922599874	0.815111824	1.044262274
family.Alcaligenaceae.id.2875	finngen_R7_I9_ISCHHEART	Ischemic heart diseases	Alcaligenaceae	Weighted mode	11	-0.105322725	0.10334215	0.332147766	-0.30787334	0.097227889	0.900034012	0.735008408	1.102111505
family.Alcaligenaceae.id.2875	finngen_R7_I9_ISCHHEART	Ischemic heart diseases	Alcaligenaceae	Maximum likelihood	11	-0.073284763	0.049510167	0.138820885	-0.17032469	0.023755165	0.929336152	0.843390932	1.024039566
family.Alcaligenaceae.id.2875	finngen_R7_I9_ISCHHEART	Ischemic heart diseases	Alcaligenaceae	cML-MA-BIC	11	-0.073725452	0.049656523	0.137621109	-0.171052237	0.023601333	0.928926694	0.842777548	1.023882048
family.Bacteroidaceae.id.917	finngen_R7_I9_ISCHHEART	Ischemic heart diseases	Bacteroidaceae	Inverse variance weighted	7	-0.072234176	0.05749455	0.208983445	-0.184923494	0.040455143	0.930313014	0.831167871	1.0412846
family.Bacteroidaceae.id.917	finngen_R7_I9_ISCHHEART	Ischemic heart diseases	Bacteroidaceae	MR Egger	7	-0.291425578	0.285580902	0.354317369	-0.851164145	0.26831299	0.74719762	0.426917648	1.307756391
family.Bacteroidaceae.id.917	finngen_R7_I9_ISCHHEART	Ischemic heart diseases	Bacteroidaceae	Weighted median	7	-0.105856348	0.075366507	0.160153869	-0.253574701	0.041862006	0.899553862	0.776021773	1.042750575
family.Bacteroidaceae.id.917	finngen_R7_I9_ISCHHEART	Ischemic heart diseases	Bacteroidaceae	Weighted mode	7	-0.13022553	0.109568948	0.279530868	-0.344980669	0.084529609	0.877897416	0.708234044	1.088205064
family.Bacteroidaceae.id.917	finngen_R7_I9_ISCHHEART	Ischemic heart diseases	Bacteroidaceae	Maximum likelihood	7	-0.072657303	0.057945151	0.209879121	-0.186229799	0.040915193	0.929919456	0.830082821	1.041763753
family.Bacteroidaceae.id.917	finngen_R7_I9_ISCHHEART	Ischemic heart diseases	Bacteroidaceae	cML-MA-BIC	7	-0.073110538	0.057972879	0.207266974	-0.18673738	0.040516304	0.929498079	0.829661594	1.041348288
family.BacteroidalesS24.7group.id.11173	finngen_R7_I9_ISCHHEART	Ischemic heart diseases	BacteroidalesS24	Inverse variance weighted	8	0.048725949	0.035656537	0.171770718	-0.021160863	0.11861276	1.049932576	0.979061457	1.125933828
family.BacteroidalesS24.7group.id.11173	finngen_R7_I9_ISCHHEART	Ischemic heart diseases	BacteroidalesS24	MR Egger	8	0.149214465	0.142254974	0.334615651	-0.129605283	0.428034214	1.16092194	0.878442098	1.534238573
family.BacteroidalesS24.7group.id.11173	finngen_R7_I9_ISCHHEART	Ischemic heart diseases	BacteroidalesS24	Weighted median	8	0.06778291	0.046473683	0.144696592	-0.023305509	0.158871329	1.070132968	0.976963967	1.17218711
family.BacteroidalesS24.7group.id.11173	finngen_R7_I9_ISCHHEART	Ischemic heart diseases	BacteroidalesS24	Weighted mode	8	0.086960712	0.072060308	0.266712382	-0.054277492	0.228198916	1.090853821	0.947169238	1.256335205
family.BacteroidalesS24.7group.id.11173	finngen_R7_I9_ISCHHEART	Ischemic heart diseases	BacteroidalesS24	Maximum likelihood	8	0.049234663	0.036003067	0.171464557	-0.021331348	0.119800673	1.050466827	0.978894556	1.127272133
family.BacteroidalesS24.7group.id.11173	finngen_R7_I9_ISCHHEART	Ischemic heart diseases	BacteroidalesS24	cML-MA-BIC	8	0.049468649	0.036023184	0.169676257	-0.02113679	0.120074089	1.050712651	0.979085026	1.12758039
family.Bifidobacteriaceae.id.433	finngen_R7_I9_ISCHHEART	Ischemic heart diseases	Bifidobacteriaceae	Inverse variance weighted	11	-0.108758389	0.048067129	0.023658173	-0.202969962	-0.014546815	0.896947104	0.816302761	0.985558478
family.Bifidobacteriaceae.id.433	finngen_R7_I9_ISCHHEART	Ischemic heart diseases	Bifidobacteriaceae	MR Egger	11	0.078213833	0.151709262	0.618592396	-0.219136321	0.375563987	1.081353863	0.803212216	1.455812242
family.Bifidobacteriaceae.id.433	finngen_R7_I9_ISCHHEART	Ischemic heart diseases	Bifidobacteriaceae	Weighted median	11	-0.102127178	0.05386578	0.057965791	-0.207704106	0.003449751	0.902914714	0.812447399	1.003455708
family.Bifidobacteriaceae.id.433	finngen_R7_I9_ISCHHEART	Ischemic heart diseases	Bifidobacteriaceae	Weighted mode	11	-0.09338996	0.065812835	0.186300914	-0.222383115	0.035603196	0.910838241	0.80060858	1.036244579
family.Bifidobacteriaceae.id.433	finngen_R7_I9_ISCHHEART	Ischemic heart diseases	Bifidobacteriaceae	Maximum likelihood	11	-0.111412648	0.0401205	0.005487151	-0.190048829	-0.032776468	0.89456953	0.826918755	0.96775486
family.Bifidobacteriaceae.id.433	finngen_R7_I9_ISCHHEART	Ischemic heart diseases	Bifidobacteriaceae	cML-MA-BIC	11	-0.114579264	0.040475627	0.004642866	-0.193911493	-0.035247035	0.891741253	0.823730807	0.965366907
family.Christensenellaceae.id.1866	finngen_R7_I9_ISCHHEART	Ischemic heart diseases	Christensenellaceae	Inverse variance weighted	11	0.006308969	0.041365631	0.878779049	-0.074767668	0.087385606	1.006328912	0.927959056	1.091317417
family.Christensenellaceae.id.1866	finngen_R7_I9_ISCHHEART	Ischemic heart diseases	Christensenellaceae	MR Egger	11	0.0035009	0.084313822	0.967786115	-0.16175419	0.168755991	1.003507035	0.850650277	1.183831238
family.Christensenellaceae.id.1866	finngen_R7_I9_ISCHHEART	Ischemic heart diseases	Christensenellaceae	Weighted median	11	0.02356988	0.053061083	0.656895997	-0.080429844	0.127569603	1.023849845	0.922719636	1.136063939
family.Christensenellaceae.id.1866	finngen_R7_I9_ISCHHEART	Ischemic heart diseases	Christensenellaceae	Weighted mode	11	0.023416804	0.065426134	0.727848484	-0.10481842	0.151652027	1.02369313	0.900488018	1.163755211
family.Christensenellaceae.id.1866	finngen_R7_I9_ISCHHEART	Ischemic heart diseases	Christensenellaceae	Maximum likelihood	11	0.006630679	0.03721593	0.858591233	-0.066312543	0.0795739	1.00665271	0.935838329	1.082825578
family.Christensenellaceae.id.1866	finngen_R7_I9_ISCHHEART	Ischemic heart diseases	Christensenellaceae	cML-MA-BIC	11	0.006228059	0.037343799	0.867546093	-0.066965786	0.079421905	1.006247494	0.935227198	1.082661006
family.Clostridiaceae1.id.1869	finngen_R7_I9_ISCHHEART	Ischemic heart diseases	Clostridiaceae1	Inverse variance weighted	10	-0.007360979	0.043909582	0.866866927	-0.093423759	0.078701802	0.992666047	0.910807456	1.081881659
family.Clostridiaceae1.id.1869	finngen_R7_I9_ISCHHEART	Ischemic heart diseases	Clostridiaceae1	MR Egger	10	0.094115728	0.127956497	0.483021413	-0.156679007	0.344910463	1.098686887	0.854978457	1.4118635
family.Clostridiaceae1.id.1869	finngen_R7_I9_ISCHHEART	Ischemic heart diseases	Clostridiaceae1	Weighted median	10	0.006516253	0.058027637	0.91058897	-0.107217915	0.120250421	1.00653753	0.898329892	1.127779235
family.Clostridiaceae1.id.1869	finngen_R7_I9_ISCHHEART	Ischemic heart diseases	Clostridiaceae1	Weighted mode	10	0.06431166	0.092071292	0.502513463	-0.116148071	0.244771392	1.066424709	0.890343379	1.277329272
family.Clostridiaceae1.id.1869	finngen_R7_I9_ISCHHEART	Ischemic heart diseases	Clostridiaceae1	Maximum likelihood	10	-0.007604106	0.04452952	0.864408152	-0.094881966	0.079673754	0.992424732	0.909480278	1.082933707
family.Clostridiaceae1.id.1869	finngen_R7_I9_ISCHHEART	Ischemic heart diseases	Clostridiaceae1	cML-MA-BIC	10	-0.007667217	0.044580825	0.86344961	-0.095045635	0.079711201	0.992362101	0.909331437	1.08297426
family.ClostridialesvadinBB60group.id.11286	finngen_R7_I9_ISCHHEART	Ischemic heart diseases	ClostridialesvadinBB60group	Inverse variance weighted	15	0.003966578	0.036749375	0.914046525	-0.068062197	0.075995352	1.003974455	0.934202367	1.078957559
family.ClostridialesvadinBB60group.id.11286	finngen_R7_I9_ISCHHEART	Ischemic heart diseases	ClostridialesvadinBB60group	MR Egger	15	0.063877516	0.102586368	0.544269461	-0.137191765	0.264946798	1.065961828	0.871803029	1.303361632
family.ClostridialesvadinBB60group.id.11286	finngen_R7_I9_ISCHHEART	Ischemic heart diseases	ClostridialesvadinBB60group	Weighted median	15	0.001649141	0.044040372	0.970129298	-0.084669987	0.08796827	1.001650502	0.918815455	1.091953473
family.ClostridialesvadinBB60group.id.11286	finngen_R7_I9_ISCHHEART	Ischemic heart diseases	ClostridialesvadinBB60group	Weighted mode	15	0.012158737	0.064052817	0.852172086	-0.113384784	0.137702257	1.012232955	0.892807056	1.1476338
family.ClostridialesvadinBB60group.id.11286	finngen_R7_I9_ISCHHEART	Ischemic heart diseases	ClostridialesvadinBB60group	Maximum likelihood	15	0.004245037	0.031618581	0.893198828	-0.057727383	0.066217457	1.00425406	0.943907238	1.068459035
family.ClostridialesvadinBB60group.id.11286	finngen_R7_I9_ISCHHEART	Ischemic heart diseases	ClostridialesvadinBB60group	cML-MA-BIC	15	0.003324388	0.031930445	0.917079329	-0.059259284	0.065908061	1.00332992	0.942462372	1.06812851
family.Coriobacteriaceae.id.811	finngen_R7_I9_ISCHHEART	Ischemic heart diseases	Coriobacteriaceae	Inverse variance weighted	13	-0.091967414	0.061334829	0.13376156	-0.212183679	0.028248851	0.912134872	0.808816121	1.028651633
family.Coriobacteriaceae.id.811	finngen_R7_I9_ISCHHEART	Ischemic heart diseases	Coriobacteriaceae	MR Egger	13	-0.163904917	0.270736827	0.55719516	-0.694549098	0.366739263	0.848822726	0.499299532	1.443021621
family.Coriobacteriaceae.id.811	finngen_R7_I9_ISCHHEART	Ischemic heart diseases	Coriobacteriaceae	Weighted median	13	-0.037961142	0.064671814	0.557216309	-0.164717898	0.088795615	0.962750351	0.848132931	1.092857269
family.Coriobacteriaceae.id.811	finngen_R7_I9_ISCHHEART	Ischemic heart diseases	Coriobacteriaceae	Weighted mode	13	-0.01969682	0.094055762	0.837636242	-0.204046113	0.164652472	0.980495895	0.815424769	1.178983318
family.Coriobacteriaceae.id.811	finngen_R7_I9_ISCHHEART	Ischemic heart diseases	Coriobacteriaceae	Maximum likelihood	13	-0.094530102	0.046354639	0.041422062	-0.185385195	-0.003675009	0.909800347	0.830784208	0.996331735
family.Coriobacteriaceae.id.811	finngen_R7_I9_ISCHHEART	Ischemic heart diseases	Coriobacteriaceae	cML-MA-BIC	13	-0.095501029	0.048002109	0.046644128	-0.189585162	-0.001416895	0.908917427	0.82730226	0.998584108
family.Defluviitaleaceae.id.1924	finngen_R7_I9_ISCHHEART	Ischemic heart diseases	Defluviitaleaceae	Inverse variance weighted	11	-0.050217653	0.036830756	0.172734239	-0.122405934	0.021970628	0.951022409	0.884789129	1.02221376
family.Defluviitaleaceae.id.1924	finngen_R7_I9_ISCHHEART	Ischemic heart diseases	Defluviitaleaceae	MR Egger	11	-0.156879568	0.127325847	0.249125966	-0.406438228	0.092679093	0.854806999	0.666018235	1.097109608
family.Defluviitaleaceae.id.1924	finngen_R7_I9_ISCHHEART	Ischemic heart diseases	Defluviitaleaceae	Weighted median	11	-0.00545408	0.049513586	0.912287871	-0.10250071	0.091592549	0.994560766	0.902577509	1.095918198
family.Defluviitaleaceae.id.1924	finngen_R7_I9_ISCHHEART	Ischemic heart diseases	Defluviitaleaceae	Weighted mode	11	0.01556838	0.073995758	0.837584028	-0.129463305	0.160600066	1.015690199	0.878566826	1.174215267
family.Defluviitaleaceae.id.1924	finngen_R7_I9_ISCHHEART	Ischemic heart diseases	Defluviitaleaceae	Maximum likelihood	11	-0.052508876	0.035109637	0.134766068	-0.121323765	0.016306012	0.948845899	0.88574714	1.016439681
family.Defluviitaleaceae.id.1924	finngen_R7_I9_ISCHHEART	Ischemic heart diseases	Defluviitaleaceae	cML-MA-BIC	11	-0.052515041	0.035295127	0.136781593	-0.121693491	0.016663408	0.948840049	0.885419716	1.016803017
family.Desulfovibrionaceae.id.3169	finngen_R7_I9_ISCHHEART	Ischemic heart diseases	Desulfovibrionaceae	Inverse variance weighted	8	-0.083827714	0.070941152	0.237344035	-0.222872371	0.055216943	0.919589675	0.800216974	1.056769849
family.Desulfovibrionaceae.id.3169	finngen_R7_I9_ISCHHEART	Ischemic heart diseases	Desulfovibrionaceae	MR Egger	8	-0.785734071	0.250597586	0.020184482	-1.276905339	-0.294562803	0.455785	0.278899064	0.744857166
family.Desulfovibrionaceae.id.3169	finngen_R7_I9_ISCHHEART	Ischemic heart diseases	Desulfovibrionaceae	Weighted median	8	-0.019579681	0.077708255	0.80106891	-0.171887861	0.132728499	0.980610756	0.842073597	1.141939919
family.Desulfovibrionaceae.id.3169	finngen_R7_I9_ISCHHEART	Ischemic heart diseases	Desulfovibrionaceae	Weighted mode	8	0.047387371	0.122991986	0.711464031	-0.193676921	0.288451664	1.0485281	0.823924054	1.33435985
family.Desulfovibrionaceae.id.3169	finngen_R7_I9_ISCHHEART	Ischemic heart diseases	Desulfovibrionaceae	Maximum likelihood	8	-0.090463597	0.054522699	0.097077217	-0.197328088	0.016400893	0.913507587	0.820921255	1.016536126
family.Desulfovibrionaceae.id.3169	finngen_R7_I9_ISCHHEART	Ischemic heart diseases	Desulfovibrionaceae	cML-MA-BIC	8	-0.088734974	0.055355404	0.108933611	-0.197231565	0.019761617	0.915088064	0.821000496	1.019958171
family.Enterobacteriaceae.id.3469	finngen_R7_I9_ISCHHEART	Ischemic heart diseases	Enterobacteriaceae	Inverse variance weighted	7	-0.026644723	0.055157777	0.629050465	-0.134753965	0.081464519	0.973707116	0.873930902	1.084874725
family.Enterobacteriaceae.id.3469	finngen_R7_I9_ISCHHEART	Ischemic heart diseases	Enterobacteriaceae	MR Egger	7	0.317601744	0.329483295	0.379348048	-0.328185514	0.963389003	1.373829017	0.720229394	2.620562535
family.Enterobacteriaceae.id.3469	finngen_R7_I9_ISCHHEART	Ischemic heart diseases	Enterobacteriaceae	Weighted median	7	-0.00165112	0.07268663	0.981877135	-0.144116915	0.140814675	0.998350242	0.865786518	1.15121128
family.Enterobacteriaceae.id.3469	finngen_R7_I9_ISCHHEART	Ischemic heart diseases	Enterobacteriaceae	Weighted mode	7	0.001704991	0.114149032	0.988567096	-0.222027112	0.225437093	1.001706445	0.80089365	1.252870218
family.Enterobacteriaceae.id.3469	finngen_R7_I9_ISCHHEART	Ischemic heart diseases	Enterobacteriaceae	Maximum likelihood	7	-0.027185029	0.055812626	0.626203988	-0.136577777	0.082207719	0.973181158	0.87233847	1.085681303
family.Enterobacteriaceae.id.3469	finngen_R7_I9_ISCHHEART	Ischemic heart diseases	Enterobacteriaceae	cML-MA-BIC	7	-0.027080733	0.055884493	0.627971443	-0.136614339	0.082452873	0.973282662	0.872306576	1.085947495
family.Erysipelotrichaceae.id.2149	finngen_R7_I9_ISCHHEART	Ischemic heart diseases	Erysipelotrichaceae	Inverse variance weighted	13	0.001192941	0.05607013	0.983025591	-0.108704514	0.111090396	1.001193653	0.896995428	1.117495919
family.Erysipelotrichaceae.id.2149	finngen_R7_I9_ISCHHEART	Ischemic heart diseases	Erysipelotrichaceae	MR Egger	13	0.249305932	0.241987455	0.325016721	-0.224989479	0.723601343	1.283134525	0.79852462	2.061845268
family.Erysipelotrichaceae.id.2149	finngen_R7_I9_ISCHHEART	Ischemic heart diseases	Erysipelotrichaceae	Weighted median	13	-0.085232738	0.068711299	0.214810036	-0.219906883	0.049441408	0.918298537	0.802593529	1.050684029
family.Erysipelotrichaceae.id.2149	finngen_R7_I9_ISCHHEART	Ischemic heart diseases	Erysipelotrichaceae	Weighted mode	13	-0.129065709	0.114186069	0.280431687	-0.352870405	0.094738987	0.878916211	0.70266825	1.099371867
family.Erysipelotrichaceae.id.2149	finngen_R7_I9_ISCHHEART	Ischemic heart diseases	Erysipelotrichaceae	Maximum likelihood	13	0.001252051	0.047514011	0.978977219	-0.09187541	0.094379512	1.001252835	0.912218796	1.098976742
family.Erysipelotrichaceae.id.2149	finngen_R7_I9_ISCHHEART	Ischemic heart diseases	Erysipelotrichaceae	cML-MA-BIC	13	0.000794784	0.047677825	0.986699977	-0.092653754	0.094243321	1.0007951	0.911509052	1.098827082
family.FamilyXI.id.1936	finngen_R7_I9_ISCHHEART	Ischemic heart diseases	FamilyXI	Inverse variance weighted	8	0.022262354	0.023942597	0.352463229	-0.024665135	0.069189844	1.02251201	0.975636563	1.071639635
family.FamilyXI.id.1936	finngen_R7_I9_ISCHHEART	Ischemic heart diseases	FamilyXI	MR Egger	8	-0.021283395	0.16363977	0.900767882	-0.342017345	0.299450555	0.978941498	0.710335884	1.349117338
family.FamilyXI.id.1936	finngen_R7_I9_ISCHHEART	Ischemic heart diseases	FamilyXI	Weighted median	8	0.002914291	0.03014823	0.922992111	-0.056176239	0.062004821	1.002918542	0.945372509	1.063967474
family.FamilyXI.id.1936	finngen_R7_I9_ISCHHEART	Ischemic heart diseases	FamilyXI	Weighted mode	8	-0.005031459	0.042497844	0.909081867	-0.088327232	0.078264315	0.994981178	0.915461259	1.081408453
family.FamilyXI.id.1936	finngen_R7_I9_ISCHHEART	Ischemic heart diseases	FamilyXI	Maximum likelihood	8	0.023113226	0.024096113	0.337453113	-0.024115156	0.070341608	1.023382406	0.976173291	1.072874621
family.FamilyXI.id.1936	finngen_R7_I9_ISCHHEART	Ischemic heart diseases	FamilyXI	cML-MA-BIC	8	0.02263064	0.024303283	0.351762401	-0.025003794	0.070265074	1.022888655	0.975306211	1.072792513
family.FamilyXIII.id.1957	finngen_R7_I9_ISCHHEART	Ischemic heart diseases	FamilyXIII	Inverse variance weighted	7	-0.099410735	0.060280367	0.099119053	-0.217560254	0.018738783	0.905370764	0.80447913	1.018915456
family.FamilyXIII.id.1957	finngen_R7_I9_ISCHHEART	Ischemic heart diseases	FamilyXIII	MR Egger	7	-0.404648409	0.22579811	0.133107915	-0.847212705	0.037915886	0.667211355	0.428607925	1.038643865
family.FamilyXIII.id.1957	finngen_R7_I9_ISCHHEART	Ischemic heart diseases	FamilyXIII	Weighted median	7	-0.026156736	0.082712228	0.751821989	-0.188272702	0.13595923	0.974182388	0.828388773	1.145635185
family.FamilyXIII.id.1957	finngen_R7_I9_ISCHHEART	Ischemic heart diseases	FamilyXIII	Weighted mode	7	0.002304998	0.115908501	0.984778848	-0.224875663	0.229485659	1.002307657	0.79861551	1.257952827
family.FamilyXIII.id.1957	finngen_R7_I9_ISCHHEART	Ischemic heart diseases	FamilyXIII	Maximum likelihood	7	-0.102566533	0.061734388	0.09662982	-0.223565934	0.018432868	0.902518101	0.799662165	1.018603802
family.FamilyXIII.id.1957	finngen_R7_I9_ISCHHEART	Ischemic heart diseases	FamilyXIII	cML-MA-BIC	7	-0.102099585	0.061942444	0.099291607	-0.223506775	0.019307605	0.902939628	0.799709474	1.019495203
family.Lachnospiraceae.id.1987	finngen_R7_I9_ISCHHEART	Ischemic heart diseases	Lachnospiraceae	Inverse variance weighted	16	-0.037701088	0.064842821	0.5609556	-0.164793017	0.089390841	0.96300075	0.848069222	1.09350796
family.Lachnospiraceae.id.1987	finngen_R7_I9_ISCHHEART	Ischemic heart diseases	Lachnospiraceae	MR Egger	16	-0.175489014	0.230927442	0.459902096	-0.6281068	0.277128772	0.839046615	0.533601059	1.319336254
family.Lachnospiraceae.id.1987	finngen_R7_I9_ISCHHEART	Ischemic heart diseases	Lachnospiraceae	Weighted median	16	0.019091493	0.063985497	0.765419109	-0.106320082	0.144503068	1.019274901	0.899136805	1.15546524
family.Lachnospiraceae.id.1987	finngen_R7_I9_ISCHHEART	Ischemic heart diseases	Lachnospiraceae	Weighted mode	16	0.050502818	0.097284952	0.611249675	-0.140175689	0.241181325	1.051799827	0.869205512	1.272751796
family.Lachnospiraceae.id.1987	finngen_R7_I9_ISCHHEART	Ischemic heart diseases	Lachnospiraceae	Maximum likelihood	16	-0.039575705	0.044452869	0.373313083	-0.126703327	0.047551918	0.961197184	0.880995001	1.048700646
family.Lachnospiraceae.id.1987	finngen_R7_I9_ISCHHEART	Ischemic heart diseases	Lachnospiraceae	cML-MA-BIC	16	-0.073786785	0.049291756	0.134408956	-0.170398628	0.022825057	0.928869721	0.843328576	1.023087542
family.Lactobacillaceae.id.1836	finngen_R7_I9_ISCHHEART	Ischemic heart diseases	Lactobacillaceae	Inverse variance weighted	8	-0.042970084	0.048876589	0.379317397	-0.138768198	0.052828031	0.957940048	0.870429772	1.054248332
family.Lactobacillaceae.id.1836	finngen_R7_I9_ISCHHEART	Ischemic heart diseases	Lactobacillaceae	MR Egger	8	-0.011620349	0.13126031	0.932337163	-0.268890557	0.24564986	0.988446907	0.76422689	1.278451858
family.Lactobacillaceae.id.1836	finngen_R7_I9_ISCHHEART	Ischemic heart diseases	Lactobacillaceae	Weighted median	8	-0.06358859	0.047508934	0.180748026	-0.156706102	0.029528921	0.938390983	0.854955292	1.029969223
family.Lactobacillaceae.id.1836	finngen_R7_I9_ISCHHEART	Ischemic heart diseases	Lactobacillaceae	Weighted mode	8	-0.059956637	0.057537492	0.332037244	-0.172730122	0.052816848	0.941805372	0.84136465	1.054236542
family.Lactobacillaceae.id.1836	finngen_R7_I9_ISCHHEART	Ischemic heart diseases	Lactobacillaceae	Maximum likelihood	8	-0.046552982	0.033150709	0.160234553	-0.111528371	0.018422408	0.954513988	0.894466014	1.018593147
family.Lactobacillaceae.id.1836	finngen_R7_I9_ISCHHEART	Ischemic heart diseases	Lactobacillaceae	cML-MA-BIC	8	-0.048136798	0.033888301	0.155475327	-0.114557867	0.018284271	0.953003409	0.891760333	1.018452452
family.Methanobacteriaceae.id.121	finngen_R7_I9_ISCHHEART	Ischemic heart diseases	Methanobacteriaceae	Inverse variance weighted	8	-0.012678512	0.028916576	0.661059123	-0.069355	0.043997977	0.987401522	0.932995408	1.04498024
family.Methanobacteriaceae.id.121	finngen_R7_I9_ISCHHEART	Ischemic heart diseases	Methanobacteriaceae	MR Egger	8	0.112296211	0.110519452	0.3488006	-0.104321915	0.328914336	1.118844225	0.900935226	1.389458824
family.Methanobacteriaceae.id.121	finngen_R7_I9_ISCHHEART	Ischemic heart diseases	Methanobacteriaceae	Weighted median	8	0.009690672	0.034623203	0.779562272	-0.058170807	0.07755215	1.009737778	0.94348878	1.080638586
family.Methanobacteriaceae.id.121	finngen_R7_I9_ISCHHEART	Ischemic heart diseases	Methanobacteriaceae	Weighted mode	8	0.013401397	0.041078496	0.753780549	-0.067112455	0.093915248	1.013491598	0.93509004	1.098466645
family.Methanobacteriaceae.id.121	finngen_R7_I9_ISCHHEART	Ischemic heart diseases	Methanobacteriaceae	Maximum likelihood	8	-0.013223209	0.026689452	0.620284618	-0.065534535	0.039088116	0.986863833	0.936566702	1.039862109
family.Methanobacteriaceae.id.121	finngen_R7_I9_ISCHHEART	Ischemic heart diseases	Methanobacteriaceae	cML-MA-BIC	8	-0.012664313	0.02696078	0.638547237	-0.065507442	0.040178815	0.987415542	0.936592077	1.040996904
family.Oxalobacteraceae.id.2966	finngen_R7_I9_ISCHHEART	Ischemic heart diseases	Oxalobacteraceae	Inverse variance weighted	14	0.012834979	0.032056076	0.688868218	-0.049994931	0.075664888	1.012917701	0.951234247	1.078601062
family.Oxalobacteraceae.id.2966	finngen_R7_I9_ISCHHEART	Ischemic heart diseases	Oxalobacteraceae	MR Egger	14	-0.196758842	0.112669868	0.106275752	-0.417591784	0.024074099	0.821388694	0.658631037	1.02436622
family.Oxalobacteraceae.id.2966	finngen_R7_I9_ISCHHEART	Ischemic heart diseases	Oxalobacteraceae	Weighted median	14	-0.010886215	0.031955703	0.733355179	-0.073519393	0.051746962	0.989172825	0.929118127	1.053109232
family.Oxalobacteraceae.id.2966	finngen_R7_I9_ISCHHEART	Ischemic heart diseases	Oxalobacteraceae	Weighted mode	14	-0.020215097	0.046894096	0.67347232	-0.112127525	0.071697332	0.979987858	0.893930252	1.074330129
family.Oxalobacteraceae.id.2966	finngen_R7_I9_ISCHHEART	Ischemic heart diseases	Oxalobacteraceae	Maximum likelihood	14	0.013623367	0.023154829	0.556290901	-0.031760097	0.059006831	1.013716588	0.968738958	1.060782487
family.Oxalobacteraceae.id.2966	finngen_R7_I9_ISCHHEART	Ischemic heart diseases	Oxalobacteraceae	cML-MA-BIC	14	0.003389933	0.025630671	0.894778011	-0.046846182	0.053626048	1.003395685	0.954234165	1.055089975
family.Pasteurellaceae.id.3689	finngen_R7_I9_ISCHHEART	Ischemic heart diseases	Pasteurellaceae	Inverse variance weighted	13	-0.011335656	0.036974283	0.759161419	-0.083805251	0.061133938	0.98872835	0.919610332	1.063041286
family.Pasteurellaceae.id.3689	finngen_R7_I9_ISCHHEART	Ischemic heart diseases	Pasteurellaceae	MR Egger	13	0.074537592	0.07736073	0.355996816	-0.077089439	0.226164623	1.077385844	0.925807046	1.25378205
family.Pasteurellaceae.id.3689	finngen_R7_I9_ISCHHEART	Ischemic heart diseases	Pasteurellaceae	Weighted median	13	-0.017538658	0.040030608	0.661291187	-0.095998648	0.060921333	0.982614249	0.908465244	1.062815303
family.Pasteurellaceae.id.3689	finngen_R7_I9_ISCHHEART	Ischemic heart diseases	Pasteurellaceae	Weighted mode	13	-0.008988379	0.050708329	0.862263687	-0.108376704	0.090399947	0.991051896	0.89728952	1.094611983
family.Pasteurellaceae.id.3689	finngen_R7_I9_ISCHHEART	Ischemic heart diseases	Pasteurellaceae	Maximum likelihood	13	-0.011695978	0.029035822	0.687086527	-0.06860619	0.045214234	0.988372154	0.933694306	1.046251979
family.Pasteurellaceae.id.3689	finngen_R7_I9_ISCHHEART	Ischemic heart diseases	Pasteurellaceae	cML-MA-BIC	13	-0.010256419	0.029563731	0.72864712	-0.068201331	0.047688494	0.989795999	0.934072396	1.048843883
family.Peptococcaceae.id.2024	finngen_R7_I9_ISCHHEART	Ischemic heart diseases	Peptococcaceae	Inverse variance weighted	9	-0.001180516	0.038288061	0.975403136	-0.076225115	0.073864083	0.998820181	0.92660759	1.07666046
family.Peptococcaceae.id.2024	finngen_R7_I9_ISCHHEART	Ischemic heart diseases	Peptococcaceae	MR Egger	9	-0.028787842	0.106469915	0.794662744	-0.237468875	0.179893191	0.97162258	0.788621437	1.197089496
family.Peptococcaceae.id.2024	finngen_R7_I9_ISCHHEART	Ischemic heart diseases	Peptococcaceae	Weighted median	9	0.017441501	0.0490044	0.721902689	-0.078607122	0.113490125	1.017594492	0.924403031	1.120180827
family.Peptococcaceae.id.2024	finngen_R7_I9_ISCHHEART	Ischemic heart diseases	Peptococcaceae	Weighted mode	9	0.02446107	0.071463086	0.740951975	-0.115606578	0.164528718	1.024762696	0.890825624	1.178837423
family.Peptococcaceae.id.2024	finngen_R7_I9_ISCHHEART	Ischemic heart diseases	Peptococcaceae	Maximum likelihood	9	-0.001201028	0.038590041	0.975171652	-0.076837508	0.074435452	0.998799693	0.926040316	1.077275805
family.Peptococcaceae.id.2024	finngen_R7_I9_ISCHHEART	Ischemic heart diseases	Peptococcaceae	cML-MA-BIC	9	-0.001119986	0.038614318	0.976861059	-0.07680405	0.074564077	0.998880641	0.9260713	1.077414379
family.Peptostreptococcaceae.id.2042	finngen_R7_I9_ISCHHEART	Ischemic heart diseases	Peptostreptococcaceae	Inverse variance weighted	13	0.0441755	0.038241988	0.248026144	-0.030778797	0.119129797	1.045165765	0.969690048	1.126516127
family.Peptostreptococcaceae.id.2042	finngen_R7_I9_ISCHHEART	Ischemic heart diseases	Peptostreptococcaceae	MR Egger	13	0.00236491	0.090143089	0.979539749	-0.174315545	0.179045364	1.002367708	0.840031788	1.196075002
family.Peptostreptococcaceae.id.2042	finngen_R7_I9_ISCHHEART	Ischemic heart diseases	Peptostreptococcaceae	Weighted median	13	0.023760111	0.049190238	0.629078042	-0.072652756	0.120172978	1.024044631	0.929923684	1.1276919
family.Peptostreptococcaceae.id.2042	finngen_R7_I9_ISCHHEART	Ischemic heart diseases	Peptostreptococcaceae	Weighted mode	13	0.009200752	0.075574481	0.905116597	-0.13892523	0.157326734	1.009243209	0.870293098	1.170377954
family.Peptostreptococcaceae.id.2042	finngen_R7_I9_ISCHHEART	Ischemic heart diseases	Peptostreptococcaceae	Maximum likelihood	13	0.046540828	0.036892008	0.207113535	-0.025767508	0.118849164	1.047640852	0.974561641	1.126200034
family.Peptostreptococcaceae.id.2042	finngen_R7_I9_ISCHHEART	Ischemic heart diseases	Peptostreptococcaceae	cML-MA-BIC	13	0.047108498	0.037291633	0.206500869	-0.025983103	0.1202001	1.048235735	0.974351553	1.127722486
family.Porphyromonadaceae.id.943	finngen_R7_I9_ISCHHEART	Ischemic heart diseases	Porphyromonadaceae	Inverse variance weighted	9	0.076465265	0.061403375	0.213023636	-0.04388535	0.19681588	1.079464695	0.957063679	1.21751985
family.Porphyromonadaceae.id.943	finngen_R7_I9_ISCHHEART	Ischemic heart diseases	Porphyromonadaceae	MR Egger	9	0.098999212	0.291734484	0.744301767	-0.472800375	0.6707988	1.10406543	0.623254476	1.955798989
family.Porphyromonadaceae.id.943	finngen_R7_I9_ISCHHEART	Ischemic heart diseases	Porphyromonadaceae	Weighted median	9	0.134948834	0.079212436	0.088449876	-0.020307541	0.290205208	1.144478224	0.979897268	1.336701762
family.Porphyromonadaceae.id.943	finngen_R7_I9_ISCHHEART	Ischemic heart diseases	Porphyromonadaceae	Weighted mode	9	0.181963344	0.12551499	0.185176383	-0.064046035	0.427972724	1.199570222	0.937961819	1.534144235
family.Porphyromonadaceae.id.943	finngen_R7_I9_ISCHHEART	Ischemic heart diseases	Porphyromonadaceae	Maximum likelihood	9	0.080648833	0.05908142	0.172238718	-0.035150751	0.196448416	1.083990168	0.965459862	1.217072538
family.Porphyromonadaceae.id.943	finngen_R7_I9_ISCHHEART	Ischemic heart diseases	Porphyromonadaceae	cML-MA-BIC	9	0.081259646	0.059307521	0.170642998	-0.034983095	0.197502387	1.084652486	0.96562174	1.218355974
family.Prevotellaceae.id.960	finngen_R7_I9_ISCHHEART	Ischemic heart diseases	Prevotellaceae	Inverse variance weighted	15	-0.03714138	0.040773062	0.362332585	-0.117056581	0.042773821	0.963539901	0.889534861	1.043701805
family.Prevotellaceae.id.960	finngen_R7_I9_ISCHHEART	Ischemic heart diseases	Prevotellaceae	MR Egger	15	0.037628551	0.150092201	0.805962566	-0.256552163	0.331809265	1.038345469	0.773714634	1.393487036
family.Prevotellaceae.id.960	finngen_R7_I9_ISCHHEART	Ischemic heart diseases	Prevotellaceae	Weighted median	15	-0.000565616	0.048864236	0.990764496	-0.096339519	0.095208288	0.999434544	0.908155628	1.099887924
family.Prevotellaceae.id.960	finngen_R7_I9_ISCHHEART	Ischemic heart diseases	Prevotellaceae	Weighted mode	15	0.002103226	0.071527363	0.976957052	-0.138090406	0.142296858	1.002105439	0.871019943	1.152918851
family.Prevotellaceae.id.960	finngen_R7_I9_ISCHHEART	Ischemic heart diseases	Prevotellaceae	Maximum likelihood	15	-0.037459507	0.037891764	0.322862652	-0.111727365	0.036808351	0.963233421	0.894288039	1.037494168
family.Prevotellaceae.id.960	finngen_R7_I9_ISCHHEART	Ischemic heart diseases	Prevotellaceae	cML-MA-BIC	15	-0.037611917	0.038197835	0.32479063	-0.112479673	0.037255839	0.963086626	0.893615512	1.037958537
family.Rhodospirillaceae.id.2717	finngen_R7_I9_ISCHHEART	Ischemic heart diseases	Rhodospirillaceae	Inverse variance weighted	15	0.05811377	0.027728594	0.036099349	0.003765727	0.112461813	1.059835566	1.003772826	1.119029524
family.Rhodospirillaceae.id.2717	finngen_R7_I9_ISCHHEART	Ischemic heart diseases	Rhodospirillaceae	MR Egger	15	0.037149219	0.117491783	0.756880969	-0.193134676	0.267433115	1.037847876	0.824370944	1.306606234
family.Rhodospirillaceae.id.2717	finngen_R7_I9_ISCHHEART	Ischemic heart diseases	Rhodospirillaceae	Weighted median	15	0.050447531	0.039439147	0.200853648	-0.026853197	0.12774826	1.051741679	0.973504144	1.136266923
family.Rhodospirillaceae.id.2717	finngen_R7_I9_ISCHHEART	Ischemic heart diseases	Rhodospirillaceae	Weighted mode	15	0.052233445	0.064844793	0.433991386	-0.074862349	0.179329239	1.053621676	0.9278712	1.196414586
family.Rhodospirillaceae.id.2717	finngen_R7_I9_ISCHHEART	Ischemic heart diseases	Rhodospirillaceae	Maximum likelihood	15	0.0604823	0.028811942	0.035798444	0.004010894	0.116953706	1.062348793	1.004018948	1.12406739
family.Rhodospirillaceae.id.2717	finngen_R7_I9_ISCHHEART	Ischemic heart diseases	Rhodospirillaceae	cML-MA-BIC	15	0.061109767	0.028923515	0.034617406	0.004419676	0.117799857	1.063015591	1.004429458	1.125018924
family.Rikenellaceae.id.967	finngen_R7_I9_ISCHHEART	Ischemic heart diseases	Rikenellaceae	Inverse variance weighted	16	-0.007777043	0.052882323	0.88308215	-0.111426396	0.095872311	0.99225312	0.894557232	1.100618518
family.Rikenellaceae.id.967	finngen_R7_I9_ISCHHEART	Ischemic heart diseases	Rikenellaceae	MR Egger	16	0.068161386	0.166749097	0.688895428	-0.258666844	0.394989617	1.070538065	0.772080203	1.484368778
family.Rikenellaceae.id.967	finngen_R7_I9_ISCHHEART	Ischemic heart diseases	Rikenellaceae	Weighted median	16	-0.001679456	0.059481	0.977474594	-0.118262215	0.114903304	0.998321954	0.888463054	1.121764962
family.Rikenellaceae.id.967	finngen_R7_I9_ISCHHEART	Ischemic heart diseases	Rikenellaceae	Weighted mode	16	0.041021486	0.105997923	0.704189465	-0.166734443	0.248777415	1.041874491	0.846424355	1.282456546
family.Rikenellaceae.id.967	finngen_R7_I9_ISCHHEART	Ischemic heart diseases	Rikenellaceae	Maximum likelihood	16	-0.008524411	0.040158304	0.831896237	-0.087234687	0.070185864	0.991511818	0.916461989	1.072707541
family.Rikenellaceae.id.967	finngen_R7_I9_ISCHHEART	Ischemic heart diseases	Rikenellaceae	cML-MA-BIC	16	-0.013898449	0.042080562	0.741186953	-0.09637635	0.068579453	0.986197689	0.90812218	1.070985714
family.Ruminococcaceae.id.2050	finngen_R7_I9_ISCHHEART	Ischemic heart diseases	Ruminococcaceae	Inverse variance weighted	9	-0.058316602	0.046107978	0.205949014	-0.148688239	0.032055036	0.943351234	0.86183776	1.032574332
family.Ruminococcaceae.id.2050	finngen_R7_I9_ISCHHEART	Ischemic heart diseases	Ruminococcaceae	MR Egger	9	-0.045606893	0.103717442	0.673393926	-0.248893079	0.157679292	0.955417469	0.779663332	1.170790653
family.Ruminococcaceae.id.2050	finngen_R7_I9_ISCHHEART	Ischemic heart diseases	Ruminococcaceae	Weighted median	9	-0.083391788	0.058319268	0.152740472	-0.197697554	0.030913977	0.919990635	0.820618009	1.031396777
family.Ruminococcaceae.id.2050	finngen_R7_I9_ISCHHEART	Ischemic heart diseases	Ruminococcaceae	Weighted mode	9	-0.100625724	0.07746012	0.230109079	-0.252447559	0.051196111	0.904271416	0.776896953	1.052529285
family.Ruminococcaceae.id.2050	finngen_R7_I9_ISCHHEART	Ischemic heart diseases	Ruminococcaceae	Maximum likelihood	9	-0.058808672	0.046451587	0.205505658	-0.149853782	0.032236438	0.942887153	0.860833837	1.03276166
family.Ruminococcaceae.id.2050	finngen_R7_I9_ISCHHEART	Ischemic heart diseases	Ruminococcaceae	cML-MA-BIC	9	-0.058847928	0.04643823	0.205072986	-0.149866858	0.032171002	0.94285014	0.860822581	1.032694083
family.Streptococcaceae.id.1850	finngen_R7_I9_ISCHHEART	Ischemic heart diseases	Streptococcaceae	Inverse variance weighted	11	0.004527084	0.046572995	0.922564354	-0.086755986	0.095810154	1.004537346	0.916900805	1.100550109
family.Streptococcaceae.id.1850	finngen_R7_I9_ISCHHEART	Ischemic heart diseases	Streptococcaceae	MR Egger	11	-0.113234099	0.19234452	0.570537114	-0.490229358	0.263761161	0.892941599	0.612485899	1.301817234
family.Streptococcaceae.id.1850	finngen_R7_I9_ISCHHEART	Ischemic heart diseases	Streptococcaceae	Weighted median	11	-0.014429952	0.062746383	0.818113023	-0.137412863	0.108552959	0.985673661	0.871610296	1.114663939
family.Streptococcaceae.id.1850	finngen_R7_I9_ISCHHEART	Ischemic heart diseases	Streptococcaceae	Weighted mode	11	-0.02891522	0.099472902	0.777231998	-0.223882107	0.166051667	0.971498825	0.799409374	1.1806341
family.Streptococcaceae.id.1850	finngen_R7_I9_ISCHHEART	Ischemic heart diseases	Streptococcaceae	Maximum likelihood	11	0.004725493	0.047350275	0.920504192	-0.088081046	0.097532032	1.004736676	0.915686661	1.102446754
family.Streptococcaceae.id.1850	finngen_R7_I9_ISCHHEART	Ischemic heart diseases	Streptococcaceae	cML-MA-BIC	11	0.004860763	0.047416151	0.918349636	-0.088074893	0.09779642	1.004872596	0.915692295	1.102738267
family.Veillonellaceae.id.2172	finngen_R7_I9_ISCHHEART	Ischemic heart diseases	Veillonellaceae	Inverse variance weighted	19	0.03247954	0.042165773	0.441132577	-0.050165376	0.115124456	1.033012758	0.951072127	1.12201307
family.Veillonellaceae.id.2172	finngen_R7_I9_ISCHHEART	Ischemic heart diseases	Veillonellaceae	MR Egger	19	0.01532389	0.087578627	0.863167938	-0.15633022	0.186977999	1.015441902	0.855276714	1.205600761
family.Veillonellaceae.id.2172	finngen_R7_I9_ISCHHEART	Ischemic heart diseases	Veillonellaceae	Weighted median	19	-0.010272237	0.046007929	0.823324588	-0.100447778	0.079903304	0.989780342	0.904432342	1.083182324
family.Veillonellaceae.id.2172	finngen_R7_I9_ISCHHEART	Ischemic heart diseases	Veillonellaceae	Weighted mode	19	-0.004222163	0.048483764	0.931566157	-0.09925034	0.090806014	0.995786738	0.905515993	1.095056559
family.Veillonellaceae.id.2172	finngen_R7_I9_ISCHHEART	Ischemic heart diseases	Veillonellaceae	Maximum likelihood	19	0.03467505	0.031956716	0.277893759	-0.027960114	0.097310213	1.035283239	0.972427153	1.102202238
family.Veillonellaceae.id.2172	finngen_R7_I9_ISCHHEART	Ischemic heart diseases	Veillonellaceae	cML-MA-BIC	19	0.024793707	0.033256674	0.455953942	-0.040389373	0.089976787	1.025103627	0.960415406	1.094148885
family.Verrucomicrobiaceae.id.4036	finngen_R7_I9_ISCHHEART	Ischemic heart diseases	Verrucomicrobiaceae	Inverse variance weighted	11	0.017253065	0.044453445	0.697930669	-0.069875688	0.104381817	1.017402758	0.932509735	1.1100242
family.Verrucomicrobiaceae.id.4036	finngen_R7_I9_ISCHHEART	Ischemic heart diseases	Verrucomicrobiaceae	MR Egger	11	0.044143635	0.157780395	0.785970827	-0.265105939	0.353393208	1.045132461	0.767124678	1.423890919
family.Verrucomicrobiaceae.id.4036	finngen_R7_I9_ISCHHEART	Ischemic heart diseases	Verrucomicrobiaceae	Weighted median	11	-0.011717408	0.052102742	0.82206452	-0.113838781	0.090403966	0.988350974	0.892401816	1.094616382
family.Verrucomicrobiaceae.id.4036	finngen_R7_I9_ISCHHEART	Ischemic heart diseases	Verrucomicrobiaceae	Weighted mode	11	-0.010743343	0.069622524	0.880436377	-0.147203489	0.125716803	0.989314161	0.863118324	1.133960989
family.Verrucomicrobiaceae.id.4036	finngen_R7_I9_ISCHHEART	Ischemic heart diseases	Verrucomicrobiaceae	Maximum likelihood	11	0.018281978	0.039462191	0.64316488	-0.059063916	0.095627871	1.018450116	0.942646517	1.100349516
family.Verrucomicrobiaceae.id.4036	finngen_R7_I9_ISCHHEART	Ischemic heart diseases	Verrucomicrobiaceae	cML-MA-BIC	11	0.022163085	0.0408615	0.587546221	-0.057925455	0.102251625	1.022410511	0.943720295	1.107662152
family.Victivallaceae.id.2255	finngen_R7_I9_ISCHHEART	Ischemic heart diseases	Victivallaceae	Inverse variance weighted	12	0.011835448	0.025656559	0.644581204	-0.038451406	0.062122303	1.011905765	0.962278464	1.064092479
family.Victivallaceae.id.2255	finngen_R7_I9_ISCHHEART	Ischemic heart diseases	Victivallaceae	MR Egger	12	-0.029770845	0.12743498	0.81999604	-0.279543405	0.220001715	0.970667941	0.756128907	1.246078868
family.Victivallaceae.id.2255	finngen_R7_I9_ISCHHEART	Ischemic heart diseases	Victivallaceae	Weighted median	12	0.019892756	0.029776849	0.50409457	-0.038469869	0.07825538	1.020091935	0.962260698	1.081398791
family.Victivallaceae.id.2255	finngen_R7_I9_ISCHHEART	Ischemic heart diseases	Victivallaceae	Weighted mode	12	0.016210791	0.049748981	0.750651275	-0.081297211	0.113718793	1.016342898	0.921919646	1.120437005
family.Victivallaceae.id.2255	finngen_R7_I9_ISCHHEART	Ischemic heart diseases	Victivallaceae	Maximum likelihood	12	0.012606694	0.021534516	0.558266677	-0.029600957	0.054814345	1.012686493	0.97083286	1.05634448
family.Victivallaceae.id.2255	finngen_R7_I9_ISCHHEART	Ischemic heart diseases	Victivallaceae	cML-MA-BIC	12	0.012179592	0.021676413	0.57419624	-0.030306177	0.05466536	1.012254065	0.970148451	1.056187114
genus..Clostridiuminnocuumgroup.id.14397	finngen_R7_I9_ISCHHEART	Ischemic heart diseases	Clostridiuminnocuumgroup	Inverse variance weighted	7	0.005164162	0.033112107	0.876064613	-0.059735568	0.070063891	1.005177519	0.942013599	1.072576707
genus..Clostridiuminnocuumgroup.id.14397	finngen_R7_I9_ISCHHEART	Ischemic heart diseases	Clostridiuminnocuumgroup	MR Egger	7	-0.176369216	0.158144499	0.315459982	-0.486332435	0.133594003	0.838308409	0.614877367	1.1429287
genus..Clostridiuminnocuumgroup.id.14397	finngen_R7_I9_ISCHHEART	Ischemic heart diseases	Clostridiuminnocuumgroup	Weighted median	7	0.021356371	0.039297904	0.586821328	-0.055667522	0.098380264	1.02158605	0.945853559	1.103382281
genus..Clostridiuminnocuumgroup.id.14397	finngen_R7_I9_ISCHHEART	Ischemic heart diseases	Clostridiuminnocuumgroup	Weighted mode	7	0.019363304	0.055818451	0.740511033	-0.09004086	0.128767468	1.019551989	0.913893843	1.137425605
genus..Clostridiuminnocuumgroup.id.14397	finngen_R7_I9_ISCHHEART	Ischemic heart diseases	Clostridiuminnocuumgroup	Maximum likelihood	7	0.005310773	0.028744162	0.853417247	-0.051027785	0.061649331	1.0053249	0.950252267	1.063589312
genus..Clostridiuminnocuumgroup.id.14397	finngen_R7_I9_ISCHHEART	Ischemic heart diseases	Clostridiuminnocuumgroup	cML-MA-BIC	7	0.00584337	0.028906918	0.839803892	-0.05081419	0.062500929	1.005860475	0.950455258	1.064495448
genus..Eubacteriumbrachygroup.id.11296	finngen_R7_I9_ISCHHEART	Ischemic heart diseases	Eubacteriumbrachygroup	Inverse variance weighted	10	-0.006080617	0.024675913	0.805357788	-0.054445407	0.042284173	0.993937832	0.947010207	1.043190883
genus..Eubacteriumbrachygroup.id.11296	finngen_R7_I9_ISCHHEART	Ischemic heart diseases	Eubacteriumbrachygroup	MR Egger	10	0.098273518	0.09916436	0.350701309	-0.096088628	0.292635663	1.103264506	0.908383505	1.339954507
genus..Eubacteriumbrachygroup.id.11296	finngen_R7_I9_ISCHHEART	Ischemic heart diseases	Eubacteriumbrachygroup	Weighted median	10	-0.035867946	0.032507553	0.269865356	-0.099582751	0.027846858	0.964767686	0.905215039	1.028238206
genus..Eubacteriumbrachygroup.id.11296	finngen_R7_I9_ISCHHEART	Ischemic heart diseases	Eubacteriumbrachygroup	Weighted mode	10	-0.047557665	0.052626667	0.389712306	-0.150705933	0.055590603	0.953555485	0.860100589	1.057164795
genus..Eubacteriumbrachygroup.id.11296	finngen_R7_I9_ISCHHEART	Ischemic heart diseases	Eubacteriumbrachygroup	Maximum likelihood	10	-0.006226649	0.025248208	0.805204306	-0.055713137	0.04325984	0.993792697	0.945810415	1.044209187
genus..Eubacteriumbrachygroup.id.11296	finngen_R7_I9_ISCHHEART	Ischemic heart diseases	Eubacteriumbrachygroup	cML-MA-BIC	10	-0.006610057	0.025330164	0.794126466	-0.056257179	0.043037064	0.993411741	0.945295994	1.043976588
genus..Eubacteriumcoprostanoligenesgroup.id.11375	finngen_R7_I9_ISCHHEART	Ischemic heart diseases	Eubacteriumcoprostanoligenesgroup	Inverse variance weighted	13	0.05979566	0.064833524	0.356374522	-0.067278048	0.186869368	1.061619593	0.934935209	1.205469802
genus..Eubacteriumcoprostanoligenesgroup.id.11375	finngen_R7_I9_ISCHHEART	Ischemic heart diseases	Eubacteriumcoprostanoligenesgroup	MR Egger	13	0.362314507	0.248001888	0.172001444	-0.123769194	0.848398207	1.436650707	0.883583754	2.335902221
genus..Eubacteriumcoprostanoligenesgroup.id.11375	finngen_R7_I9_ISCHHEART	Ischemic heart diseases	Eubacteriumcoprostanoligenesgroup	Weighted median	13	0.086561548	0.062406584	0.165424095	-0.035755357	0.208878453	1.090418479	0.964876315	1.232295208
genus..Eubacteriumcoprostanoligenesgroup.id.11375	finngen_R7_I9_ISCHHEART	Ischemic heart diseases	Eubacteriumcoprostanoligenesgroup	Weighted mode	13	0.047727113	0.087684977	0.596202944	-0.124135441	0.219589668	1.04888439	0.883260203	1.24556553
genus..Eubacteriumcoprostanoligenesgroup.id.11375	finngen_R7_I9_ISCHHEART	Ischemic heart diseases	Eubacteriumcoprostanoligenesgroup	Maximum likelihood	13	0.064875066	0.047746891	0.174232607	-0.02870884	0.158458973	1.067025709	0.971699343	1.171703852
genus..Eubacteriumcoprostanoligenesgroup.id.11375	finngen_R7_I9_ISCHHEART	Ischemic heart diseases	Eubacteriumcoprostanoligenesgroup	cML-MA-BIC	13	0.106703431	0.051314863	0.037581846	0.006126299	0.207280563	1.112604241	1.006145103	1.230327708
genus..Eubacteriumeligensgroup.id.14372	finngen_R7_I9_ISCHHEART	Ischemic heart diseases	Eubacteriumeligensgroup	Inverse variance weighted	6	-0.020965795	0.079159759	0.791121779	-0.176118922	0.134187332	0.979252459	0.838518259	1.143607034
genus..Eubacteriumeligensgroup.id.14372	finngen_R7_I9_ISCHHEART	Ischemic heart diseases	Eubacteriumeligensgroup	MR Egger	6	-0.486821087	0.226083769	0.097622036	-0.929945275	-0.0436969	0.614576979	0.394575303	0.957244055
genus..Eubacteriumeligensgroup.id.14372	finngen_R7_I9_ISCHHEART	Ischemic heart diseases	Eubacteriumeligensgroup	Weighted median	6	-0.046220248	0.082719701	0.576327272	-0.208350863	0.115910366	0.954831639	0.811922114	1.122895218
genus..Eubacteriumeligensgroup.id.14372	finngen_R7_I9_ISCHHEART	Ischemic heart diseases	Eubacteriumeligensgroup	Weighted mode	6	-0.105869449	0.125074257	0.435928006	-0.351014992	0.139276094	0.899542076	0.7039732	1.14944141
genus..Eubacteriumeligensgroup.id.14372	finngen_R7_I9_ISCHHEART	Ischemic heart diseases	Eubacteriumeligensgroup	Maximum likelihood	6	-0.022297229	0.061183443	0.715535148	-0.142216776	0.097622319	0.977949517	0.867433197	1.102546296
genus..Eubacteriumeligensgroup.id.14372	finngen_R7_I9_ISCHHEART	Ischemic heart diseases	Eubacteriumeligensgroup	cML-MA-BIC	6	-0.023721265	0.061633957	0.700331274	-0.144523821	0.09708129	0.976557872	0.865434297	1.101949947
genus..Eubacteriumfissicatenagroup.id.14373	finngen_R7_I9_ISCHHEART	Ischemic heart diseases	Eubacteriumfissicatenagroup	Inverse variance weighted	9	-0.012944275	0.031686771	0.682901327	-0.075050346	0.049161796	0.987139142	0.927696779	1.050390286
genus..Eubacteriumfissicatenagroup.id.14373	finngen_R7_I9_ISCHHEART	Ischemic heart diseases	Eubacteriumfissicatenagroup	MR Egger	9	0.058035224	0.173810337	0.748235105	-0.282633036	0.398703483	1.059752323	0.753796353	1.489891775
genus..Eubacteriumfissicatenagroup.id.14373	finngen_R7_I9_ISCHHEART	Ischemic heart diseases	Eubacteriumfissicatenagroup	Weighted median	9	-0.045567218	0.03607984	0.206605315	-0.116283705	0.025149269	0.955455376	0.890222627	1.025468179
genus..Eubacteriumfissicatenagroup.id.14373	finngen_R7_I9_ISCHHEART	Ischemic heart diseases	Eubacteriumfissicatenagroup	Weighted mode	9	-0.059731993	0.049067538	0.258161493	-0.155904367	0.03644038	0.942016967	0.855641014	1.03711247
genus..Eubacteriumfissicatenagroup.id.14373	finngen_R7_I9_ISCHHEART	Ischemic heart diseases	Eubacteriumfissicatenagroup	Maximum likelihood	9	-0.013403453	0.02702896	0.619970408	-0.066380215	0.039573309	0.986685973	0.935775001	1.040366764
genus..Eubacteriumfissicatenagroup.id.14373	finngen_R7_I9_ISCHHEART	Ischemic heart diseases	Eubacteriumfissicatenagroup	cML-MA-BIC	9	-0.016056154	0.027911921	0.565126566	-0.070763518	0.038651211	0.984072059	0.931682192	1.039407887
genus..Eubacteriumhalliigroup.id.11338	finngen_R7_I9_ISCHHEART	Ischemic heart diseases	Eubacteriumhalliigroup	Inverse variance weighted	15	0.056229462	0.045123212	0.212716072	-0.032212034	0.144670958	1.05784039	0.968301248	1.155659247
genus..Eubacteriumhalliigroup.id.11338	finngen_R7_I9_ISCHHEART	Ischemic heart diseases	Eubacteriumhalliigroup	MR Egger	15	0.045167192	0.098186168	0.65310415	-0.147277698	0.237612082	1.046202762	0.863054276	1.268217134
genus..Eubacteriumhalliigroup.id.11338	finngen_R7_I9_ISCHHEART	Ischemic heart diseases	Eubacteriumhalliigroup	Weighted median	15	0.030672649	0.052425006	0.558496153	-0.072080363	0.133425661	1.031147901	0.930456119	1.142736313
genus..Eubacteriumhalliigroup.id.11338	finngen_R7_I9_ISCHHEART	Ischemic heart diseases	Eubacteriumhalliigroup	Weighted mode	15	-0.024660702	0.09361234	0.796053518	-0.208140889	0.158819484	0.975640888	0.812092614	1.17212634
genus..Eubacteriumhalliigroup.id.11338	finngen_R7_I9_ISCHHEART	Ischemic heart diseases	Eubacteriumhalliigroup	Maximum likelihood	15	0.058659936	0.037420736	0.116979565	-0.014684707	0.132004579	1.060414571	0.985422588	1.141113544
genus..Eubacteriumhalliigroup.id.11338	finngen_R7_I9_ISCHHEART	Ischemic heart diseases	Eubacteriumhalliigroup	cML-MA-BIC	15	0.059971959	0.037804102	0.112651414	-0.014124082	0.134067999	1.061806771	0.985975195	1.143470572
genus..Eubacteriumnodatumgroup.id.11297	finngen_R7_I9_ISCHHEART	Ischemic heart diseases	Eubacteriumnodatumgroup	Inverse variance weighted	11	-0.012541129	0.021506089	0.559796918	-0.054693063	0.029610805	0.987537183	0.946775704	1.030053564
genus..Eubacteriumnodatumgroup.id.11297	finngen_R7_I9_ISCHHEART	Ischemic heart diseases	Eubacteriumnodatumgroup	MR Egger	11	-0.101575587	0.095860009	0.316923793	-0.289461204	0.08631003	0.90341289	0.748666837	1.090144253
genus..Eubacteriumnodatumgroup.id.11297	finngen_R7_I9_ISCHHEART	Ischemic heart diseases	Eubacteriumnodatumgroup	Weighted median	11	-0.015529514	0.027709313	0.575176737	-0.069839766	0.038780739	0.984590448	0.932543233	1.039542528
genus..Eubacteriumnodatumgroup.id.11297	finngen_R7_I9_ISCHHEART	Ischemic heart diseases	Eubacteriumnodatumgroup	Weighted mode	11	-0.014345792	0.041327702	0.735693376	-0.095348087	0.066656504	0.985756619	0.909056449	1.068928242
genus..Eubacteriumnodatumgroup.id.11297	finngen_R7_I9_ISCHHEART	Ischemic heart diseases	Eubacteriumnodatumgroup	Maximum likelihood	11	-0.012975388	0.021847901	0.552581458	-0.055797274	0.029846498	0.987108429	0.945730841	1.030296369
genus..Eubacteriumnodatumgroup.id.11297	finngen_R7_I9_ISCHHEART	Ischemic heart diseases	Eubacteriumnodatumgroup	cML-MA-BIC	11	-0.013045729	0.021887355	0.551148798	-0.055944945	0.029853486	0.987038997	0.945591194	1.030303569
genus..Eubacteriumoxidoreducensgroup.id.11339	finngen_R7_I9_ISCHHEART	Ischemic heart diseases	Eubacteriumoxidoreducensgroup	Inverse variance weighted	5	-0.027940629	0.039441015	0.478687234	-0.105245018	0.049363761	0.972446101	0.900103954	1.050602449
genus..Eubacteriumoxidoreducensgroup.id.11339	finngen_R7_I9_ISCHHEART	Ischemic heart diseases	Eubacteriumoxidoreducensgroup	MR Egger	5	0.133252912	0.146951012	0.431368754	-0.154771071	0.421276896	1.142538924	0.856611258	1.523906183
genus..Eubacteriumoxidoreducensgroup.id.11339	finngen_R7_I9_ISCHHEART	Ischemic heart diseases	Eubacteriumoxidoreducensgroup	Weighted median	5	-0.026570049	0.053435668	0.619023814	-0.131303957	0.07816386	0.97377983	0.876951178	1.081299826
genus..Eubacteriumoxidoreducensgroup.id.11339	finngen_R7_I9_ISCHHEART	Ischemic heart diseases	Eubacteriumoxidoreducensgroup	Weighted mode	5	-0.016257286	0.070157684	0.82812346	-0.153766346	0.121251775	0.983874151	0.857472349	1.128909107
genus..Eubacteriumoxidoreducensgroup.id.11339	finngen_R7_I9_ISCHHEART	Ischemic heart diseases	Eubacteriumoxidoreducensgroup	Maximum likelihood	5	-0.02884079	0.040135404	0.472395267	-0.107506182	0.049824602	0.971571136	0.89807097	1.051086722
genus..Eubacteriumoxidoreducensgroup.id.11339	finngen_R7_I9_ISCHHEART	Ischemic heart diseases	Eubacteriumoxidoreducensgroup	cML-MA-BIC	5	-0.02862131	0.040232224	0.476834774	-0.107476469	0.05023385	0.9717844	0.898097655	1.051516964
genus..Eubacteriumrectalegroup.id.14374	finngen_R7_I9_ISCHHEART	Ischemic heart diseases	Eubacteriumrectalegroup	Inverse variance weighted	8	-0.026722984	0.062147443	0.667200511	-0.148531972	0.095086004	0.973630915	0.861972448	1.099753434
genus..Eubacteriumrectalegroup.id.14374	finngen_R7_I9_ISCHHEART	Ischemic heart diseases	Eubacteriumrectalegroup	MR Egger	8	0.194391209	0.226916015	0.424517032	-0.250364181	0.639146599	1.214571341	0.77851721	1.894863111
genus..Eubacteriumrectalegroup.id.14374	finngen_R7_I9_ISCHHEART	Ischemic heart diseases	Eubacteriumrectalegroup	Weighted median	8	0.050985519	0.076413524	0.504624199	-0.098784987	0.200756025	1.052307655	0.905937475	1.222326518
genus..Eubacteriumrectalegroup.id.14374	finngen_R7_I9_ISCHHEART	Ischemic heart diseases	Eubacteriumrectalegroup	Weighted mode	8	0.092600467	0.118581159	0.46044759	-0.139818604	0.325019538	1.097023351	0.869515948	1.384057687
genus..Eubacteriumrectalegroup.id.14374	finngen_R7_I9_ISCHHEART	Ischemic heart diseases	Eubacteriumrectalegroup	Maximum likelihood	8	-0.028298862	0.056111876	0.614030009	-0.138278138	0.081680415	0.972097801	0.870856439	1.08510897
genus..Eubacteriumrectalegroup.id.14374	finngen_R7_I9_ISCHHEART	Ischemic heart diseases	Eubacteriumrectalegroup	cML-MA-BIC	8	-0.028044763	0.056219475	0.617889096	-0.138234934	0.082145408	0.972344841	0.870894065	1.085613655
genus..Eubacteriumruminantiumgroup.id.11340	finngen_R7_I9_ISCHHEART	Ischemic heart diseases	Eubacteriumruminantiumgroup	Inverse variance weighted	18	0.002648782	0.025851292	0.918389765	-0.04801975	0.053317313	1.002652293	0.953114963	1.054764283
genus..Eubacteriumruminantiumgroup.id.11340	finngen_R7_I9_ISCHHEART	Ischemic heart diseases	Eubacteriumruminantiumgroup	MR Egger	18	-0.059967189	0.087534191	0.503103572	-0.231534202	0.111599825	0.941795435	0.793315562	1.118065349
genus..Eubacteriumruminantiumgroup.id.11340	finngen_R7_I9_ISCHHEART	Ischemic heart diseases	Eubacteriumruminantiumgroup	Weighted median	18	-0.000697046	0.033685539	0.983490774	-0.066720702	0.065326611	0.999303197	0.935456436	1.067507627
genus..Eubacteriumruminantiumgroup.id.11340	finngen_R7_I9_ISCHHEART	Ischemic heart diseases	Eubacteriumruminantiumgroup	Weighted mode	18	0.005184441	0.047841436	0.914973234	-0.088584774	0.098953655	1.005197903	0.91522552	1.104015133
genus..Eubacteriumruminantiumgroup.id.11340	finngen_R7_I9_ISCHHEART	Ischemic heart diseases	Eubacteriumruminantiumgroup	Maximum likelihood	18	0.002734215	0.02435927	0.910628857	-0.045009954	0.050478384	1.002737957	0.955987966	1.051774128
genus..Eubacteriumruminantiumgroup.id.11340	finngen_R7_I9_ISCHHEART	Ischemic heart diseases	Eubacteriumruminantiumgroup	cML-MA-BIC	18	0.003307777	0.024510971	0.892650715	-0.044733727	0.051349281	1.003313254	0.956252072	1.052690514
genus..Eubacteriumventriosumgroup.id.11341	finngen_R7_I9_ISCHHEART	Ischemic heart diseases	Eubacteriumventriosumgroup	Inverse variance weighted	15	-0.082178521	0.048306737	0.088908938	-0.176859726	0.012502684	0.921107507	0.837897311	1.01258117
genus..Eubacteriumventriosumgroup.id.11341	finngen_R7_I9_ISCHHEART	Ischemic heart diseases	Eubacteriumventriosumgroup	MR Egger	15	0.050448391	0.220672484	0.822727358	-0.382069679	0.482966461	1.051742583	0.6824475	1.620875541
genus..Eubacteriumventriosumgroup.id.11341	finngen_R7_I9_ISCHHEART	Ischemic heart diseases	Eubacteriumventriosumgroup	Weighted median	15	-0.038258061	0.056375158	0.497370224	-0.148753372	0.07223725	0.962464534	0.861781629	1.074910336
genus..Eubacteriumventriosumgroup.id.11341	finngen_R7_I9_ISCHHEART	Ischemic heart diseases	Eubacteriumventriosumgroup	Weighted mode	15	-0.020177252	0.095680137	0.836017721	-0.207710321	0.167355816	0.980024946	0.81244235	1.182174827
genus..Eubacteriumventriosumgroup.id.11341	finngen_R7_I9_ISCHHEART	Ischemic heart diseases	Eubacteriumventriosumgroup	Maximum likelihood	15	-0.084138799	0.039761459	0.034337211	-0.162071258	-0.006206339	0.919303649	0.850380606	0.99381288
genus..Eubacteriumventriosumgroup.id.11341	finngen_R7_I9_ISCHHEART	Ischemic heart diseases	Eubacteriumventriosumgroup	cML-MA-BIC	15	-0.087443331	0.039951447	0.028615739	-0.165748167	-0.009138496	0.916270794	0.847259576	0.990903133
genus..Eubacteriumxylanophilumgroup.id.14375	finngen_R7_I9_ISCHHEART	Ischemic heart diseases	Eubacteriumxylanophilumgroup	Inverse variance weighted	9	-0.05779202	0.042099053	0.169826054	-0.140306163	0.024722124	0.943846228	0.86909211	1.025030249
genus..Eubacteriumxylanophilumgroup.id.14375	finngen_R7_I9_ISCHHEART	Ischemic heart diseases	Eubacteriumxylanophilumgroup	MR Egger	9	0.031551994	0.125969208	0.809413489	-0.215347654	0.278451642	1.032055035	0.806261092	1.321082719
genus..Eubacteriumxylanophilumgroup.id.14375	finngen_R7_I9_ISCHHEART	Ischemic heart diseases	Eubacteriumxylanophilumgroup	Weighted median	9	-0.059364102	0.053827799	0.270091397	-0.164866588	0.046138385	0.942363591	0.848006831	1.04721932
genus..Eubacteriumxylanophilumgroup.id.14375	finngen_R7_I9_ISCHHEART	Ischemic heart diseases	Eubacteriumxylanophilumgroup	Weighted mode	9	-0.038348312	0.081137351	0.649099488	-0.19737752	0.120680895	0.962377674	0.820880676	1.12826482
genus..Eubacteriumxylanophilumgroup.id.14375	finngen_R7_I9_ISCHHEART	Ischemic heart diseases	Eubacteriumxylanophilumgroup	Maximum likelihood	9	-0.059219778	0.042984336	0.16829408	-0.143469077	0.025029521	0.942499606	0.866347589	1.02534539
genus..Eubacteriumxylanophilumgroup.id.14375	finngen_R7_I9_ISCHHEART	Ischemic heart diseases	Eubacteriumxylanophilumgroup	cML-MA-BIC	9	-0.059422898	0.043000234	0.166996165	-0.143703357	0.024857561	0.942308185	0.866144646	1.025169086
genus..Ruminococcusgauvreauiigroup.id.11342	finngen_R7_I9_ISCHHEART	Ischemic heart diseases	Ruminococcusgauvreauiigroup	Inverse variance weighted	11	0.009923134	0.05495392	0.856703604	-0.097786549	0.117632818	1.009972532	0.90684245	1.124831018
genus..Ruminococcusgauvreauiigroup.id.11342	finngen_R7_I9_ISCHHEART	Ischemic heart diseases	Ruminococcusgauvreauiigroup	MR Egger	11	0.121133342	0.234805267	0.618365827	-0.339084983	0.581351666	1.128775415	0.712421903	1.78845419
genus..Ruminococcusgauvreauiigroup.id.11342	finngen_R7_I9_ISCHHEART	Ischemic heart diseases	Ruminococcusgauvreauiigroup	Weighted median	11	0.032546135	0.057565535	0.571818479	-0.080282313	0.145374583	1.033081553	0.922855776	1.156472684
genus..Ruminococcusgauvreauiigroup.id.11342	finngen_R7_I9_ISCHHEART	Ischemic heart diseases	Ruminococcusgauvreauiigroup	Weighted mode	11	0.029820881	0.086348111	0.736980811	-0.139421417	0.199063179	1.030269976	0.869861377	1.220259059
genus..Ruminococcusgauvreauiigroup.id.11342	finngen_R7_I9_ISCHHEART	Ischemic heart diseases	Ruminococcusgauvreauiigroup	Maximum likelihood	11	0.010662798	0.042340447	0.801168761	-0.072324478	0.093650074	1.010719848	0.930229008	1.098175399
genus..Ruminococcusgauvreauiigroup.id.11342	finngen_R7_I9_ISCHHEART	Ischemic heart diseases	Ruminococcusgauvreauiigroup	cML-MA-BIC	11	0.016724646	0.044791589	0.708859629	-0.071066869	0.10451616	1.016865285	0.931399608	1.110173335
genus..Ruminococcusgnavusgroup.id.14376	finngen_R7_I9_ISCHHEART	Ischemic heart diseases	Ruminococcusgnavusgroup	Inverse variance weighted	11	0.001985853	0.034386203	0.953946601	-0.065411104	0.069382811	1.001987827	0.93668231	1.071846445
genus..Ruminococcusgnavusgroup.id.14376	finngen_R7_I9_ISCHHEART	Ischemic heart diseases	Ruminococcusgnavusgroup	MR Egger	11	0.318494176	0.13780982	0.04615229	0.048386929	0.588601424	1.375055613	1.049576688	1.801467164
genus..Ruminococcusgnavusgroup.id.14376	finngen_R7_I9_ISCHHEART	Ischemic heart diseases	Ruminococcusgnavusgroup	Weighted median	11	-0.000442072	0.04216382	0.991634632	-0.08308316	0.082199016	0.999558026	0.920274614	1.085671854
genus..Ruminococcusgnavusgroup.id.14376	finngen_R7_I9_ISCHHEART	Ischemic heart diseases	Ruminococcusgnavusgroup	Weighted mode	11	-0.011236889	0.062517214	0.860946043	-0.133770629	0.11129685	0.988826009	0.874790693	1.117726655
genus..Ruminococcusgnavusgroup.id.14376	finngen_R7_I9_ISCHHEART	Ischemic heart diseases	Ruminococcusgnavusgroup	Maximum likelihood	11	0.00208912	0.029532157	0.943604283	-0.055793908	0.059972148	1.002091303	0.945734024	1.061806972
genus..Ruminococcusgnavusgroup.id.14376	finngen_R7_I9_ISCHHEART	Ischemic heart diseases	Ruminococcusgnavusgroup	cML-MA-BIC	11	0.001750021	0.029645589	0.952927102	-0.056355335	0.059855376	1.001751553	0.945203213	1.06168299
genus..Ruminococcustorquesgroup.id.14377	finngen_R7_I9_ISCHHEART	Ischemic heart diseases	Ruminococcustorquesgroup	Inverse variance weighted	7	-0.089157046	0.064086565	0.164165657	-0.214766713	0.036452622	0.914701912	0.806729617	1.037125166
genus..Ruminococcustorquesgroup.id.14377	finngen_R7_I9_ISCHHEART	Ischemic heart diseases	Ruminococcustorquesgroup	MR Egger	7	0.117228648	0.19473962	0.573443101	-0.264461008	0.498918304	1.124376486	0.767619579	1.646938819
genus..Ruminococcustorquesgroup.id.14377	finngen_R7_I9_ISCHHEART	Ischemic heart diseases	Ruminococcustorquesgroup	Weighted median	7	-0.082036492	0.084661743	0.332549535	-0.247973509	0.083900525	0.92123834	0.780380616	1.087520707
genus..Ruminococcustorquesgroup.id.14377	finngen_R7_I9_ISCHHEART	Ischemic heart diseases	Ruminococcustorquesgroup	Weighted mode	7	-0.058231552	0.10325959	0.593235929	-0.260620348	0.144157245	0.943431469	0.770573414	1.155065722
genus..Ruminococcustorquesgroup.id.14377	finngen_R7_I9_ISCHHEART	Ischemic heart diseases	Ruminococcustorquesgroup	Maximum likelihood	7	-0.092501645	0.065348244	0.156916545	-0.220584204	0.035580914	0.911647711	0.8020501	1.036221489
genus..Ruminococcustorquesgroup.id.14377	finngen_R7_I9_ISCHHEART	Ischemic heart diseases	Ruminococcustorquesgroup	cML-MA-BIC	7	-0.091279156	0.065842084	0.165644774	-0.220329641	0.03777133	0.912762872	0.802254298	1.038493733
genus.Actinomyces.id.423	finngen_R7_I9_ISCHHEART	Ischemic heart diseases	Actinomyces	Inverse variance weighted	7	-0.011523922	0.037142304	0.756360164	-0.084322838	0.061274995	0.988542224	0.919134476	1.063191246
genus.Actinomyces.id.423	finngen_R7_I9_ISCHHEART	Ischemic heart diseases	Actinomyces	MR Egger	7	0.016380877	0.090615089	0.863643795	-0.161224697	0.193986451	1.016515779	0.85110081	1.214079833
genus.Actinomyces.id.423	finngen_R7_I9_ISCHHEART	Ischemic heart diseases	Actinomyces	Weighted median	7	-0.009856586	0.048176053	0.837888452	-0.104281649	0.084568477	0.990191831	0.900971504	1.088247361
genus.Actinomyces.id.423	finngen_R7_I9_ISCHHEART	Ischemic heart diseases	Actinomyces	Weighted mode	7	-0.006423661	0.05544171	0.911541426	-0.115089413	0.102242091	0.993596927	0.891286448	1.107651592
genus.Actinomyces.id.423	finngen_R7_I9_ISCHHEART	Ischemic heart diseases	Actinomyces	Maximum likelihood	7	-0.011387501	0.037423037	0.760906047	-0.084736655	0.061961652	0.988677091	0.918754202	1.063921545
genus.Actinomyces.id.423	finngen_R7_I9_ISCHHEART	Ischemic heart diseases	Actinomyces	cML-MA-BIC	7	-0.011729362	0.037422562	0.753953825	-0.085077583	0.061618859	0.988339159	0.918441027	1.063556902
genus.Adlercreutzia.id.812	finngen_R7_I9_ISCHHEART	Ischemic heart diseases	Adlercreutzia	Inverse variance weighted	8	0.006934237	0.039859655	0.861891943	-0.071190687	0.085059161	1.006958334	0.931284291	1.088781478
genus.Adlercreutzia.id.812	finngen_R7_I9_ISCHHEART	Ischemic heart diseases	Adlercreutzia	MR Egger	8	-0.205756407	0.178598661	0.293123513	-0.555809783	0.144296968	0.814031344	0.573607575	1.155227124
genus.Adlercreutzia.id.812	finngen_R7_I9_ISCHHEART	Ischemic heart diseases	Adlercreutzia	Weighted median	8	0.044487262	0.051375577	0.386532729	-0.056208869	0.145183393	1.045491659	0.945341663	1.1562516
genus.Adlercreutzia.id.812	finngen_R7_I9_ISCHHEART	Ischemic heart diseases	Adlercreutzia	Weighted mode	8	0.068645586	0.07822535	0.409301327	-0.0846761	0.221967273	1.071056545	0.918809838	1.248530517
genus.Adlercreutzia.id.812	finngen_R7_I9_ISCHHEART	Ischemic heart diseases	Adlercreutzia	Maximum likelihood	8	0.00738021	0.040487434	0.85535988	-0.071975161	0.086735582	1.007407511	0.930554009	1.090608265
genus.Adlercreutzia.id.812	finngen_R7_I9_ISCHHEART	Ischemic heart diseases	Adlercreutzia	cML-MA-BIC	8	0.007355956	0.040560842	0.856088077	-0.072143295	0.086855207	1.007383078	0.930397565	1.090738737
genus.Akkermansia.id.4037	finngen_R7_I9_ISCHHEART	Ischemic heart diseases	Akkermansia	Inverse variance weighted	11	0.01725197	0.044436845	0.697841615	-0.069844247	0.104348187	1.017401645	0.932539054	1.10998687
genus.Akkermansia.id.4037	finngen_R7_I9_ISCHHEART	Ischemic heart diseases	Akkermansia	MR Egger	11	0.044169892	0.157683309	0.785719062	-0.264889393	0.353229178	1.045159905	0.767290813	1.423657377
genus.Akkermansia.id.4037	finngen_R7_I9_ISCHHEART	Ischemic heart diseases	Akkermansia	Weighted median	11	-0.011717023	0.053353716	0.826174713	-0.116290306	0.092856261	0.988351354	0.89021675	1.097303999
genus.Akkermansia.id.4037	finngen_R7_I9_ISCHHEART	Ischemic heart diseases	Akkermansia	Weighted mode	11	-0.010754362	0.071166741	0.882889934	-0.150241175	0.128732452	0.98930326	0.86050042	1.137385778
genus.Akkermansia.id.4037	finngen_R7_I9_ISCHHEART	Ischemic heart diseases	Akkermansia	Maximum likelihood	11	0.018363545	0.039439485	0.641492383	-0.058937845	0.095664936	1.018533192	0.942765364	1.100390301
genus.Akkermansia.id.4037	finngen_R7_I9_ISCHHEART	Ischemic heart diseases	Akkermansia	cML-MA-BIC	11	0.022176398	0.040854148	0.587254584	-0.057897731	0.102250528	1.022424123	0.943746458	1.107660937
genus.Alistipes.id.968	finngen_R7_I9_ISCHHEART	Ischemic heart diseases	Alistipes	Inverse variance weighted	12	-0.063080025	0.06566946	0.336769094	-0.191792168	0.065632117	0.938868337	0.825478411	1.067833807
genus.Alistipes.id.968	finngen_R7_I9_ISCHHEART	Ischemic heart diseases	Alistipes	MR Egger	12	-0.553936717	0.286812165	0.08224949	-1.11608856	0.008215126	0.574682987	0.327558518	1.008248963
genus.Alistipes.id.968	finngen_R7_I9_ISCHHEART	Ischemic heart diseases	Alistipes	Weighted median	12	0.009651979	0.075463004	0.898225377	-0.13825551	0.157559467	1.00969871	0.870876146	1.170650371
genus.Alistipes.id.968	finngen_R7_I9_ISCHHEART	Ischemic heart diseases	Alistipes	Weighted mode	12	0.052546202	0.117176952	0.66254424	-0.177120624	0.282213028	1.053951256	0.837678735	1.326061178
genus.Alistipes.id.968	finngen_R7_I9_ISCHHEART	Ischemic heart diseases	Alistipes	Maximum likelihood	12	-0.06600937	0.052191989	0.205964038	-0.168305669	0.036286928	0.936122093	0.845095476	1.036953335
genus.Alistipes.id.968	finngen_R7_I9_ISCHHEART	Ischemic heart diseases	Alistipes	cML-MA-BIC	12	-0.067704478	0.052338448	0.195807179	-0.170287836	0.03487888	0.934536609	0.843422015	1.035494282
genus.Allisonella.id.2174	finngen_R7_I9_ISCHHEART	Ischemic heart diseases	Allisonella	Inverse variance weighted	8	0.004797262	0.02810426	0.86446346	-0.050287089	0.059881612	1.004808787	0.950956376	1.061710845
genus.Allisonella.id.2174	finngen_R7_I9_ISCHHEART	Ischemic heart diseases	Allisonella	MR Egger	8	0.1665532	0.194326094	0.424304904	-0.214325945	0.547432345	1.181226375	0.807085277	1.72880833
genus.Allisonella.id.2174	finngen_R7_I9_ISCHHEART	Ischemic heart diseases	Allisonella	Weighted median	8	-0.026213411	0.031448595	0.404544741	-0.087852657	0.035425835	0.974127178	0.915895817	1.036060806
genus.Allisonella.id.2174	finngen_R7_I9_ISCHHEART	Ischemic heart diseases	Allisonella	Weighted mode	8	-0.030830367	0.041683805	0.483588335	-0.112530624	0.050869891	0.969640042	0.893569982	1.052185986
genus.Allisonella.id.2174	finngen_R7_I9_ISCHHEART	Ischemic heart diseases	Allisonella	Maximum likelihood	8	0.005184934	0.024224243	0.83051661	-0.042294582	0.052664449	1.005198399	0.958587357	1.05407589
genus.Allisonella.id.2174	finngen_R7_I9_ISCHHEART	Ischemic heart diseases	Allisonella	cML-MA-BIC	8	0.002619982	0.0253895	0.917810936	-0.047143437	0.052383402	1.002623417	0.953950556	1.053779686
genus.Alloprevotella.id.961	finngen_R7_I9_ISCHHEART	Ischemic heart diseases	Alloprevotella	Inverse variance weighted	5	-0.038307776	0.03235531	0.236424201	-0.101724183	0.025108631	0.962416686	0.903278657	1.025426507
genus.Alloprevotella.id.961	finngen_R7_I9_ISCHHEART	Ischemic heart diseases	Alloprevotella	MR Egger	5	0.154301619	0.304503768	0.64724043	-0.442525767	0.751129005	1.166842776	0.642411788	2.119391469
genus.Alloprevotella.id.961	finngen_R7_I9_ISCHHEART	Ischemic heart diseases	Alloprevotella	Weighted median	5	-0.042604315	0.042299926	0.313840614	-0.12551217	0.040303541	0.958290496	0.88204503	1.04112675
genus.Alloprevotella.id.961	finngen_R7_I9_ISCHHEART	Ischemic heart diseases	Alloprevotella	Weighted mode	5	-0.079706977	0.063452599	0.277418894	-0.204074072	0.044660117	0.92338688	0.815401971	1.045672393
genus.Alloprevotella.id.961	finngen_R7_I9_ISCHHEART	Ischemic heart diseases	Alloprevotella	Maximum likelihood	5	-0.040220618	0.030878578	0.192731461	-0.100742631	0.020301394	0.960577495	0.904165707	1.020508869
genus.Alloprevotella.id.961	finngen_R7_I9_ISCHHEART	Ischemic heart diseases	Alloprevotella	cML-MA-BIC	5	-0.040385757	0.030961528	0.192102295	-0.101070352	0.020298837	0.960418879	0.903869442	1.02050626
genus.Anaerofilum.id.2053	finngen_R7_I9_ISCHHEART	Ischemic heart diseases	Anaerofilum	Inverse variance weighted	11	0.049704097	0.035460132	0.161007972	-0.019797762	0.119205956	1.050960068	0.980396926	1.126601925
genus.Anaerofilum.id.2053	finngen_R7_I9_ISCHHEART	Ischemic heart diseases	Anaerofilum	MR Egger	11	0.246487128	0.191979379	0.231234996	-0.129792455	0.622766711	1.279522713	0.878277694	1.86407828
genus.Anaerofilum.id.2053	finngen_R7_I9_ISCHHEART	Ischemic heart diseases	Anaerofilum	Weighted median	11	0.0207448	0.03897666	0.594562219	-0.055649453	0.097139054	1.020961469	0.94587065	1.102013603
genus.Anaerofilum.id.2053	finngen_R7_I9_ISCHHEART	Ischemic heart diseases	Anaerofilum	Weighted mode	11	-0.013101995	0.067634378	0.850275054	-0.145665375	0.119461385	0.986983462	0.86444692	1.126889729
genus.Anaerofilum.id.2053	finngen_R7_I9_ISCHHEART	Ischemic heart diseases	Anaerofilum	Maximum likelihood	11	0.053618398	0.027790982	0.053688017	-0.000851926	0.108088723	1.055081904	0.999148437	1.114146591
genus.Anaerofilum.id.2053	finngen_R7_I9_ISCHHEART	Ischemic heart diseases	Anaerofilum	cML-MA-BIC	11	0.053370478	0.027928695	0.056010374	-0.001369765	0.10811072	1.05482036	0.998631173	1.1141711
genus.Anaerostipes.id.1991	finngen_R7_I9_ISCHHEART	Ischemic heart diseases	Anaerostipes	Inverse variance weighted	13	-0.012048862	0.064980135	0.852896664	-0.139409926	0.115312202	0.988023435	0.869871373	1.122223744
genus.Anaerostipes.id.1991	finngen_R7_I9_ISCHHEART	Ischemic heart diseases	Anaerostipes	MR Egger	13	0.195767553	0.237218507	0.426757667	-0.26918072	0.660715827	1.21624416	0.764005172	1.936177806
genus.Anaerostipes.id.1991	finngen_R7_I9_ISCHHEART	Ischemic heart diseases	Anaerostipes	Weighted median	13	-0.000392008	0.06732652	0.995354354	-0.132351987	0.131567972	0.999608069	0.876032588	1.140615435
genus.Anaerostipes.id.1991	finngen_R7_I9_ISCHHEART	Ischemic heart diseases	Anaerostipes	Weighted mode	13	0.014205627	0.101441258	0.890953033	-0.184619238	0.213030492	1.014307006	0.831420797	1.237422382
genus.Anaerostipes.id.1991	finngen_R7_I9_ISCHHEART	Ischemic heart diseases	Anaerostipes	Maximum likelihood	13	-0.012040691	0.046746014	0.796733493	-0.10366288	0.079581497	0.988031508	0.90152917	1.082833803
genus.Anaerostipes.id.1991	finngen_R7_I9_ISCHHEART	Ischemic heart diseases	Anaerostipes	cML-MA-BIC	13	0.028406756	0.052081506	0.585458603	-0.073672996	0.130486508	1.028814076	0.928975423	1.139382567
genus.Anaerotruncus.id.2054	finngen_R7_I9_ISCHHEART	Ischemic heart diseases	Anaerotruncus	Inverse variance weighted	13	-0.021577781	0.048312796	0.655144664	-0.116270862	0.073115299	0.978653353	0.89023406	1.075854575
genus.Anaerotruncus.id.2054	finngen_R7_I9_ISCHHEART	Ischemic heart diseases	Anaerotruncus	MR Egger	13	0.272357256	0.125244812	0.052355811	0.026877425	0.517837087	1.313056015	1.027241881	1.678393502
genus.Anaerotruncus.id.2054	finngen_R7_I9_ISCHHEART	Ischemic heart diseases	Anaerotruncus	Weighted median	13	-0.040656957	0.059431436	0.493912957	-0.157142572	0.075828657	0.960158449	0.854582211	1.078777717
genus.Anaerotruncus.id.2054	finngen_R7_I9_ISCHHEART	Ischemic heart diseases	Anaerotruncus	Weighted mode	13	-0.034683408	0.088059063	0.700589574	-0.207279171	0.137912355	0.965911168	0.81279271	1.147874941
genus.Anaerotruncus.id.2054	finngen_R7_I9_ISCHHEART	Ischemic heart diseases	Anaerotruncus	Maximum likelihood	13	-0.022361864	0.044771087	0.617447542	-0.110113195	0.065389467	0.977886309	0.895732737	1.067574728
genus.Anaerotruncus.id.2054	finngen_R7_I9_ISCHHEART	Ischemic heart diseases	Anaerotruncus	cML-MA-BIC	13	-0.033429832	0.049253579	0.497309596	-0.129966846	0.063107183	0.96712277	0.878124543	1.065140998
genus.Bacteroides.id.918	finngen_R7_I9_ISCHHEART	Ischemic heart diseases	Bacteroides	Inverse variance weighted	7	-0.072234176	0.05749455	0.208983445	-0.184923494	0.040455143	0.930313014	0.831167871	1.0412846
genus.Bacteroides.id.918	finngen_R7_I9_ISCHHEART	Ischemic heart diseases	Bacteroides	MR Egger	7	-0.291425578	0.285580902	0.354317369	-0.851164145	0.26831299	0.74719762	0.426917648	1.307756391
genus.Bacteroides.id.918	finngen_R7_I9_ISCHHEART	Ischemic heart diseases	Bacteroides	Weighted median	7	-0.105856348	0.072230804	0.142776608	-0.247428723	0.035716027	0.899553862	0.780805872	1.036361506
genus.Bacteroides.id.918	finngen_R7_I9_ISCHHEART	Ischemic heart diseases	Bacteroides	Weighted mode	7	-0.13022553	0.104955749	0.261004845	-0.335938798	0.075487738	0.877897416	0.714666843	1.078410004
genus.Bacteroides.id.918	finngen_R7_I9_ISCHHEART	Ischemic heart diseases	Bacteroides	Maximum likelihood	7	-0.072657303	0.057945151	0.209879121	-0.186229799	0.040915193	0.929919456	0.830082821	1.041763753
genus.Bacteroides.id.918	finngen_R7_I9_ISCHHEART	Ischemic heart diseases	Bacteroides	cML-MA-BIC	7	-0.073110538	0.057972879	0.207266974	-0.18673738	0.040516304	0.929498079	0.829661594	1.041348288
genus.Barnesiella.id.944	finngen_R7_I9_ISCHHEART	Ischemic heart diseases	Barnesiella	Inverse variance weighted	12	-0.035442742	0.068972076	0.607342255	-0.170628011	0.099742526	0.965177996	0.843135152	1.104886402
genus.Barnesiella.id.944	finngen_R7_I9_ISCHHEART	Ischemic heart diseases	Barnesiella	MR Egger	12	-0.154464093	0.293984574	0.61074555	-0.730673859	0.421745673	0.856874259	0.481584361	1.524620723
genus.Barnesiella.id.944	finngen_R7_I9_ISCHHEART	Ischemic heart diseases	Barnesiella	Weighted median	12	0.041749819	0.065317477	0.522703913	-0.086272437	0.169772074	1.042633599	0.917344279	1.185034721
genus.Barnesiella.id.944	finngen_R7_I9_ISCHHEART	Ischemic heart diseases	Barnesiella	Weighted mode	12	0.049150793	0.084911087	0.574351667	-0.117274937	0.215576524	1.050378729	0.889340647	1.240576913
genus.Barnesiella.id.944	finngen_R7_I9_ISCHHEART	Ischemic heart diseases	Barnesiella	Maximum likelihood	12	-0.040063091	0.044435577	0.36726969	-0.127156822	0.04703064	0.960728824	0.880595565	1.048154124
genus.Barnesiella.id.944	finngen_R7_I9_ISCHHEART	Ischemic heart diseases	Barnesiella	cML-MA-BIC	12	-0.050001661	0.048013799	0.297689073	-0.144108708	0.044105386	0.951227845	0.865793625	1.045092487
genus.Bifidobacterium.id.436	finngen_R7_I9_ISCHHEART	Ischemic heart diseases	Bifidobacterium	Inverse variance weighted	12	-0.074968429	0.043336314	0.08364427	-0.159907605	0.009970747	0.927772776	0.852222527	1.01002062
genus.Bifidobacterium.id.436	finngen_R7_I9_ISCHHEART	Ischemic heart diseases	Bifidobacterium	MR Egger	12	0.007327487	0.10951653	0.947974089	-0.207324912	0.221979886	1.007354399	0.812755533	1.248546264
genus.Bifidobacterium.id.436	finngen_R7_I9_ISCHHEART	Ischemic heart diseases	Bifidobacterium	Weighted median	12	-0.018664078	0.049957739	0.70870391	-0.116581246	0.079253089	0.981509017	0.889957788	1.082478251
genus.Bifidobacterium.id.436	finngen_R7_I9_ISCHHEART	Ischemic heart diseases	Bifidobacterium	Weighted mode	12	-0.014172608	0.063764679	0.828181024	-0.13915138	0.110806163	0.98592735	0.870096304	1.117178335
genus.Bifidobacterium.id.436	finngen_R7_I9_ISCHHEART	Ischemic heart diseases	Bifidobacterium	Maximum likelihood	12	-0.07808488	0.037020804	0.034925926	-0.150645656	-0.005524103	0.924885919	0.860152434	0.994491127
genus.Bifidobacterium.id.436	finngen_R7_I9_ISCHHEART	Ischemic heart diseases	Bifidobacterium	cML-MA-BIC	12	-0.079375345	0.037171807	0.032731276	-0.152232087	-0.006518603	0.923693156	0.858788944	0.993502597
genus.Bilophila.id.3170	finngen_R7_I9_ISCHHEART	Ischemic heart diseases	Bilophila	Inverse variance weighted	13	0.011490451	0.039782821	0.772711881	-0.066483878	0.08946478	1.01155672	0.935678001	1.093588816
genus.Bilophila.id.3170	finngen_R7_I9_ISCHHEART	Ischemic heart diseases	Bilophila	MR Egger	13	-0.144417351	0.195811358	0.476236896	-0.528207613	0.239372912	0.865526445	0.589660924	1.270452215
genus.Bilophila.id.3170	finngen_R7_I9_ISCHHEART	Ischemic heart diseases	Bilophila	Weighted median	13	-0.002045184	0.049966902	0.967351086	-0.099980311	0.095889944	0.997956906	0.904855233	1.100637925
genus.Bilophila.id.3170	finngen_R7_I9_ISCHHEART	Ischemic heart diseases	Bilophila	Weighted mode	13	-0.014047209	0.085091021	0.871625846	-0.180825611	0.152731192	0.986050992	0.834580888	1.165011773
genus.Bilophila.id.3170	finngen_R7_I9_ISCHHEART	Ischemic heart diseases	Bilophila	Maximum likelihood	13	0.011668219	0.04006358	0.770865829	-0.066856397	0.090192835	1.011736558	0.935329507	1.094385299
genus.Bilophila.id.3170	finngen_R7_I9_ISCHHEART	Ischemic heart diseases	Bilophila	cML-MA-BIC	13	0.011603319	0.040073119	0.772157711	-0.066939994	0.090146631	1.011670898	0.935251321	1.094334736
genus.Blautia.id.1992	finngen_R7_I9_ISCHHEART	Ischemic heart diseases	Blautia	Inverse variance weighted	12	0.029243188	0.051682474	0.571513376	-0.072054461	0.130540838	1.029674969	0.930480219	1.139444472
genus.Blautia.id.1992	finngen_R7_I9_ISCHHEART	Ischemic heart diseases	Blautia	MR Egger	12	-0.076496864	0.134505401	0.582087857	-0.34012745	0.187133723	0.92635582	0.711679613	1.205788516
genus.Blautia.id.1992	finngen_R7_I9_ISCHHEART	Ischemic heart diseases	Blautia	Weighted median	12	0.03552303	0.065546759	0.587853329	-0.092948618	0.163994678	1.036161511	0.91124032	1.178208045
genus.Blautia.id.1992	finngen_R7_I9_ISCHHEART	Ischemic heart diseases	Blautia	Weighted mode	12	0.065619393	0.101379571	0.530736485	-0.133084566	0.264323351	1.06782022	0.875391061	1.302549309
genus.Blautia.id.1992	finngen_R7_I9_ISCHHEART	Ischemic heart diseases	Blautia	Maximum likelihood	12	0.03091015	0.048098461	0.520455636	-0.063362834	0.125183134	1.031392829	0.938602854	1.13335599
genus.Blautia.id.1992	finngen_R7_I9_ISCHHEART	Ischemic heart diseases	Blautia	cML-MA-BIC	12	0.031389679	0.04830133	0.515774949	-0.063280928	0.126060285	1.03188753	0.938679736	1.13435055
genus.Butyricicoccus.id.2055	finngen_R7_I9_ISCHHEART	Ischemic heart diseases	Butyricicoccus	Inverse variance weighted	8	0.017215141	0.048910219	0.724857521	-0.078648888	0.11307917	1.017364175	0.924364423	1.119720577
genus.Butyricicoccus.id.2055	finngen_R7_I9_ISCHHEART	Ischemic heart diseases	Butyricicoccus	MR Egger	8	0.139245729	0.096361764	0.198575511	-0.049623329	0.328114787	1.149406508	0.951587793	1.388348327
genus.Butyricicoccus.id.2055	finngen_R7_I9_ISCHHEART	Ischemic heart diseases	Butyricicoccus	Weighted median	8	0.042512858	0.063770139	0.504990763	-0.082476614	0.16750233	1.043429473	0.920832972	1.182348045
genus.Butyricicoccus.id.2055	finngen_R7_I9_ISCHHEART	Ischemic heart diseases	Butyricicoccus	Weighted mode	8	0.046407591	0.079872214	0.579443195	-0.110141948	0.20295713	1.047501276	0.895706982	1.225019951
genus.Butyricicoccus.id.2055	finngen_R7_I9_ISCHHEART	Ischemic heart diseases	Butyricicoccus	Maximum likelihood	8	0.017694781	0.049551174	0.721016088	-0.07942552	0.114815082	1.017852261	0.923646811	1.121666002
genus.Butyricicoccus.id.2055	finngen_R7_I9_ISCHHEART	Ischemic heart diseases	Butyricicoccus	cML-MA-BIC	8	0.017936806	0.04963215	0.717804263	-0.079342209	0.11521582	1.018098636	0.923723764	1.122115586
genus.Butyricimonas.id.945	finngen_R7_I9_ISCHHEART	Ischemic heart diseases	Butyricimonas	Inverse variance weighted	13	-0.030304416	0.042360158	0.474362512	-0.113330325	0.052721494	0.97015016	0.892855679	1.054136021
genus.Butyricimonas.id.945	finngen_R7_I9_ISCHHEART	Ischemic heart diseases	Butyricimonas	MR Egger	13	-0.102364972	0.155473922	0.523818554	-0.407093858	0.202363915	0.902700032	0.665581717	1.224293465
genus.Butyricimonas.id.945	finngen_R7_I9_ISCHHEART	Ischemic heart diseases	Butyricimonas	Weighted median	13	0.005600763	0.054119887	0.917575619	-0.100474217	0.111675742	1.005616476	0.904408431	1.118150233
genus.Butyricimonas.id.945	finngen_R7_I9_ISCHHEART	Ischemic heart diseases	Butyricimonas	Weighted mode	13	0.032259826	0.097691843	0.746927227	-0.159216186	0.223735837	1.032785815	0.852811973	1.250740576
genus.Butyricimonas.id.945	finngen_R7_I9_ISCHHEART	Ischemic heart diseases	Butyricimonas	Maximum likelihood	13	-0.032149555	0.038005339	0.397596221	-0.106640019	0.042340909	0.968361748	0.898849183	1.043250072
genus.Butyricimonas.id.945	finngen_R7_I9_ISCHHEART	Ischemic heart diseases	Butyricimonas	cML-MA-BIC	13	-0.032502299	0.038092698	0.393524977	-0.107163987	0.042159388	0.968020224	0.898378339	1.043060717
genus.Butyrivibrio.id.1993	finngen_R7_I9_ISCHHEART	Ischemic heart diseases	Butyrivibrio	Inverse variance weighted	15	0.004350911	0.020286027	0.830174156	-0.035409701	0.044111523	1.00436039	0.965209887	1.045098901
genus.Butyrivibrio.id.1993	finngen_R7_I9_ISCHHEART	Ischemic heart diseases	Butyrivibrio	MR Egger	15	-0.017375797	0.090599703	0.850872686	-0.194951215	0.160199621	0.982774291	0.822874801	1.173745151
genus.Butyrivibrio.id.1993	finngen_R7_I9_ISCHHEART	Ischemic heart diseases	Butyrivibrio	Weighted median	15	-0.031035982	0.027032487	0.250927526	-0.084019656	0.021947692	0.96944069	0.919413184	1.022190314
genus.Butyrivibrio.id.1993	finngen_R7_I9_ISCHHEART	Ischemic heart diseases	Butyrivibrio	Weighted mode	15	-0.050124203	0.04422725	0.276110249	-0.136809613	0.036561208	0.951111287	0.872136254	1.037237789
genus.Butyrivibrio.id.1993	finngen_R7_I9_ISCHHEART	Ischemic heart diseases	Butyrivibrio	Maximum likelihood	15	0.004615112	0.018430282	0.802270938	-0.031508241	0.040738465	1.004625778	0.968982971	1.04157966
genus.Butyrivibrio.id.1993	finngen_R7_I9_ISCHHEART	Ischemic heart diseases	Butyrivibrio	cML-MA-BIC	15	0.004477357	0.018465275	0.80841256	-0.031714582	0.040669296	1.004487396	0.968783051	1.041507618
genus.CandidatusSoleaferrea.id.11350	finngen_R7_I9_ISCHHEART	Ischemic heart diseases	CandidatusSoleaferrea	Inverse variance weighted	9	-0.044836822	0.035482047	0.206356357	-0.114381634	0.02470799	0.956153493	0.891917505	1.025015762
genus.CandidatusSoleaferrea.id.11350	finngen_R7_I9_ISCHHEART	Ischemic heart diseases	CandidatusSoleaferrea	MR Egger	9	-0.025839533	0.387191258	0.948658096	-0.784734399	0.733055333	0.974491451	0.456240864	2.081430366
genus.CandidatusSoleaferrea.id.11350	finngen_R7_I9_ISCHHEART	Ischemic heart diseases	CandidatusSoleaferrea	Weighted median	9	-0.045168353	0.045037941	0.315911237	-0.133442719	0.043106012	0.95583655	0.875077593	1.044048571
genus.CandidatusSoleaferrea.id.11350	finngen_R7_I9_ISCHHEART	Ischemic heart diseases	CandidatusSoleaferrea	Weighted mode	9	-0.075612266	0.06843171	0.301310053	-0.209738419	0.058513886	0.927175634	0.810796307	1.060259708
genus.CandidatusSoleaferrea.id.11350	finngen_R7_I9_ISCHHEART	Ischemic heart diseases	CandidatusSoleaferrea	Maximum likelihood	9	-0.047738321	0.032462736	0.141410823	-0.111365284	0.015888643	0.953383235	0.894611902	1.016015538
genus.CandidatusSoleaferrea.id.11350	finngen_R7_I9_ISCHHEART	Ischemic heart diseases	CandidatusSoleaferrea	cML-MA-BIC	9	-0.048106481	0.03279395	0.142394669	-0.112382623	0.016169661	0.953032302	0.893702241	1.016301098
genus.Catenibacterium.id.2153	finngen_R7_I9_ISCHHEART	Ischemic heart diseases	Catenibacterium	Inverse variance weighted	4	0.05743058	0.060401458	0.341698564	-0.060956277	0.175817438	1.059111745	0.940864376	1.192220384
genus.Catenibacterium.id.2153	finngen_R7_I9_ISCHHEART	Ischemic heart diseases	Catenibacterium	MR Egger	4	0.071480529	0.926161377	0.94550705	-1.743795769	1.886756827	1.074097237	0.174855429	6.5979357
genus.Catenibacterium.id.2153	finngen_R7_I9_ISCHHEART	Ischemic heart diseases	Catenibacterium	Weighted median	4	0.011295174	0.046101626	0.806451807	-0.079064013	0.101654361	1.011359205	0.923980775	1.107000783
genus.Catenibacterium.id.2153	finngen_R7_I9_ISCHHEART	Ischemic heart diseases	Catenibacterium	Weighted mode	4	-0.025254026	0.061494081	0.708882271	-0.145782425	0.095274372	0.975062189	0.864345743	1.099960612
genus.Catenibacterium.id.2153	finngen_R7_I9_ISCHHEART	Ischemic heart diseases	Catenibacterium	Maximum likelihood	4	0.063759994	0.038128048	0.09447314	-0.010970979	0.138490967	1.065836561	0.989088983	1.148539307
genus.Catenibacterium.id.2153	finngen_R7_I9_ISCHHEART	Ischemic heart diseases	Catenibacterium	cML-MA-BIC	4	0.062279474	0.038939671	0.109735378	-0.014042281	0.13860123	1.064259736	0.986055852	1.148665955
genus.ChristensenellaceaeR.7group.id.11283	finngen_R7_I9_ISCHHEART	Ischemic heart diseases	ChristensenellaceaeR	Inverse variance weighted	8	-0.035302117	0.068855314	0.608161217	-0.170258533	0.099654299	0.965313735	0.84344673	1.104788925
genus.ChristensenellaceaeR.7group.id.11283	finngen_R7_I9_ISCHHEART	Ischemic heart diseases	ChristensenellaceaeR	MR Egger	8	-0.184457117	0.253482989	0.494208664	-0.681283776	0.312369542	0.831555599	0.505967027	1.366659638
genus.ChristensenellaceaeR.7group.id.11283	finngen_R7_I9_ISCHHEART	Ischemic heart diseases	ChristensenellaceaeR	Weighted median	8	0.018179171	0.077768378	0.815170953	-0.134246851	0.170605193	1.018345418	0.874374198	1.186022407
genus.ChristensenellaceaeR.7group.id.11283	finngen_R7_I9_ISCHHEART	Ischemic heart diseases	ChristensenellaceaeR	Weighted mode	8	0.014759548	0.107012327	0.894184263	-0.194984613	0.22450371	1.014869008	0.822847319	1.251701355
genus.ChristensenellaceaeR.7group.id.11283	finngen_R7_I9_ISCHHEART	Ischemic heart diseases	ChristensenellaceaeR	Maximum likelihood	8	-0.037057862	0.058997479	0.529921281	-0.152692921	0.078577198	0.963620377	0.858393276	1.081746861
genus.ChristensenellaceaeR.7group.id.11283	finngen_R7_I9_ISCHHEART	Ischemic heart diseases	ChristensenellaceaeR	cML-MA-BIC	8	-0.037492573	0.05912338	0.525988655	-0.153374399	0.078389252	0.963201571	0.857808499	1.08154357
genus.Clostridiumsensustricto1.id.1873	finngen_R7_I9_ISCHHEART	Ischemic heart diseases	Clostridiumsensustricto1	Inverse variance weighted	7	0.011152799	0.046224112	0.809340698	-0.079446459	0.101752058	1.011215224	0.92362747	1.107108939
genus.Clostridiumsensustricto1.id.1873	finngen_R7_I9_ISCHHEART	Ischemic heart diseases	Clostridiumsensustricto1	MR Egger	7	0.250415784	0.117751654	0.086772195	0.019622543	0.481209025	1.284559405	1.019816331	1.618029459
genus.Clostridiumsensustricto1.id.1873	finngen_R7_I9_ISCHHEART	Ischemic heart diseases	Clostridiumsensustricto1	Weighted median	7	0.016465218	0.058471718	0.778255722	-0.098139349	0.131069785	1.016601517	0.906522572	1.140047337
genus.Clostridiumsensustricto1.id.1873	finngen_R7_I9_ISCHHEART	Ischemic heart diseases	Clostridiumsensustricto1	Weighted mode	7	0.025885357	0.085019538	0.771058464	-0.140752938	0.192523652	1.026223292	0.868703909	1.212305177
genus.Clostridiumsensustricto1.id.1873	finngen_R7_I9_ISCHHEART	Ischemic heart diseases	Clostridiumsensustricto1	Maximum likelihood	7	0.011604428	0.046609933	0.80338477	-0.079751041	0.102959897	1.011672021	0.923346193	1.108446956
genus.Clostridiumsensustricto1.id.1873	finngen_R7_I9_ISCHHEART	Ischemic heart diseases	Clostridiumsensustricto1	cML-MA-BIC	7	0.011393622	0.046652455	0.807057797	-0.08004519	0.102832434	1.011458776	0.923074631	1.108305679
genus.Collinsella.id.815	finngen_R7_I9_ISCHHEART	Ischemic heart diseases	Collinsella	Inverse variance weighted	9	0.091943595	0.069894834	0.188356617	-0.045050279	0.228937468	1.096302983	0.955949416	1.257263418
genus.Collinsella.id.815	finngen_R7_I9_ISCHHEART	Ischemic heart diseases	Collinsella	MR Egger	9	0.250943522	0.272238628	0.387310717	-0.282644188	0.784531233	1.285237495	0.753787947	2.191379453
genus.Collinsella.id.815	finngen_R7_I9_ISCHHEART	Ischemic heart diseases	Collinsella	Weighted median	9	0.059133602	0.069855788	0.397268469	-0.077783743	0.196050946	1.060916972	0.925164478	1.216588885
genus.Collinsella.id.815	finngen_R7_I9_ISCHHEART	Ischemic heart diseases	Collinsella	Weighted mode	9	0.04772226	0.104259718	0.659325557	-0.156626788	0.252071308	1.048879299	0.855023104	1.286687785
genus.Collinsella.id.815	finngen_R7_I9_ISCHHEART	Ischemic heart diseases	Collinsella	Maximum likelihood	9	0.096494097	0.05440928	0.076148205	-0.010148091	0.203136286	1.101303081	0.989903227	1.22523944
genus.Collinsella.id.815	finngen_R7_I9_ISCHHEART	Ischemic heart diseases	Collinsella	cML-MA-BIC	9	0.097375852	0.055318264	0.078359677	-0.011047946	0.20579965	1.102274588	0.989012858	1.228507048
genus.Coprobacter.id.949	finngen_R7_I9_ISCHHEART	Ischemic heart diseases	Coprobacter	Inverse variance weighted	10	0.007271797	0.045875212	0.874052921	-0.082643618	0.097187213	1.007298301	0.920679203	1.102066675
genus.Coprobacter.id.949	finngen_R7_I9_ISCHHEART	Ischemic heart diseases	Coprobacter	MR Egger	10	0.049866219	0.181640487	0.79063157	-0.306149136	0.405881573	1.051130465	0.736276806	1.500624827
genus.Coprobacter.id.949	finngen_R7_I9_ISCHHEART	Ischemic heart diseases	Coprobacter	Weighted median	10	0.004455269	0.043947707	0.919251511	-0.081682237	0.090592775	1.004465209	0.921564752	1.094823075
genus.Coprobacter.id.949	finngen_R7_I9_ISCHHEART	Ischemic heart diseases	Coprobacter	Weighted mode	10	-0.01499476	0.075329794	0.846644136	-0.162641156	0.132651635	0.985117101	0.849896114	1.141852148
genus.Coprobacter.id.949	finngen_R7_I9_ISCHHEART	Ischemic heart diseases	Coprobacter	Maximum likelihood	10	0.007957428	0.032741311	0.807974882	-0.056215541	0.072130398	1.007989173	0.945335355	1.074795486
genus.Coprobacter.id.949	finngen_R7_I9_ISCHHEART	Ischemic heart diseases	Coprobacter	cML-MA-BIC	10	0.011244748	0.034054615	0.741250749	-0.055502297	0.077991793	1.011308208	0.94600985	1.081113786
genus.Coprococcus1.id.11301	finngen_R7_I9_ISCHHEART	Ischemic heart diseases	Coprococcus1	Inverse variance weighted	11	-0.081196724	0.056311188	0.149322459	-0.191566653	0.029173205	0.922012291	0.82566459	1.029602911
genus.Coprococcus1.id.11301	finngen_R7_I9_ISCHHEART	Ischemic heart diseases	Coprococcus1	MR Egger	11	-0.006461408	0.143656395	0.965106836	-0.288027943	0.275105126	0.993559422	0.749740642	1.316669084
genus.Coprococcus1.id.11301	finngen_R7_I9_ISCHHEART	Ischemic heart diseases	Coprococcus1	Weighted median	11	-0.103671597	0.066863839	0.121024369	-0.234724721	0.027381527	0.901521311	0.790788507	1.027759846
genus.Coprococcus1.id.11301	finngen_R7_I9_ISCHHEART	Ischemic heart diseases	Coprococcus1	Weighted mode	11	-0.114977367	0.091095467	0.235531711	-0.293524483	0.063569749	0.891386318	0.745630967	1.06563381
genus.Coprococcus1.id.11301	finngen_R7_I9_ISCHHEART	Ischemic heart diseases	Coprococcus1	Maximum likelihood	11	-0.086090837	0.044555901	0.053335031	-0.173420403	0.001238728	0.917510883	0.840784072	1.001239496
genus.Coprococcus1.id.11301	finngen_R7_I9_ISCHHEART	Ischemic heart diseases	Coprococcus1	cML-MA-BIC	11	-0.087138937	0.044796832	0.051750539	-0.174940728	0.000662854	0.916549744	0.839506779	1.000663074
genus.Coprococcus2.id.11302	finngen_R7_I9_ISCHHEART	Ischemic heart diseases	Coprococcus2	Inverse variance weighted	8	0.07201483	0.054339179	0.185077062	-0.034489961	0.17851962	1.074671281	0.966098039	1.195446338
genus.Coprococcus2.id.11302	finngen_R7_I9_ISCHHEART	Ischemic heart diseases	Coprococcus2	MR Egger	8	-0.266127138	0.443226557	0.570187015	-1.13485119	0.602596913	0.76634169	0.321469956	1.826856834
genus.Coprococcus2.id.11302	finngen_R7_I9_ISCHHEART	Ischemic heart diseases	Coprococcus2	Weighted median	8	0.070436384	0.065125586	0.279453852	-0.057209765	0.198082533	1.072976309	0.944395948	1.219063003
genus.Coprococcus2.id.11302	finngen_R7_I9_ISCHHEART	Ischemic heart diseases	Coprococcus2	Weighted mode	8	0.063600135	0.094328359	0.521793312	-0.121283448	0.248483719	1.065666191	0.885782851	1.282079948
genus.Coprococcus2.id.11302	finngen_R7_I9_ISCHHEART	Ischemic heart diseases	Coprococcus2	Maximum likelihood	8	0.076209761	0.048411862	0.115442134	-0.018677488	0.171097009	1.079188922	0.981495856	1.186605855
genus.Coprococcus2.id.11302	finngen_R7_I9_ISCHHEART	Ischemic heart diseases	Coprococcus2	cML-MA-BIC	8	0.077289725	0.048855802	0.113650289	-0.018467647	0.173047097	1.080355037	0.981701835	1.188922099
genus.Coprococcus3.id.11303	finngen_R7_I9_ISCHHEART	Ischemic heart diseases	Coprococcus3	Inverse variance weighted	9	-0.008224551	0.052863034	0.876362299	-0.111836097	0.095386995	0.991809178	0.894190806	1.1000845
genus.Coprococcus3.id.11303	finngen_R7_I9_ISCHHEART	Ischemic heart diseases	Coprococcus3	MR Egger	9	-0.127263507	0.295432479	0.679588722	-0.706311166	0.451784152	0.880501623	0.49346114	1.57111279
genus.Coprococcus3.id.11303	finngen_R7_I9_ISCHHEART	Ischemic heart diseases	Coprococcus3	Weighted median	9	-0.049162183	0.064701049	0.447352645	-0.175976239	0.077651872	0.952026714	0.83863791	1.080746355
genus.Coprococcus3.id.11303	finngen_R7_I9_ISCHHEART	Ischemic heart diseases	Coprococcus3	Weighted mode	9	-0.094615808	0.115630379	0.436900569	-0.321251352	0.132019735	0.909722375	0.725240937	1.141130839
genus.Coprococcus3.id.11303	finngen_R7_I9_ISCHHEART	Ischemic heart diseases	Coprococcus3	Maximum likelihood	9	-0.008446208	0.053442977	0.8744241	-0.113194444	0.096302028	0.991589361	0.892977009	1.101091574
genus.Coprococcus3.id.11303	finngen_R7_I9_ISCHHEART	Ischemic heart diseases	Coprococcus3	cML-MA-BIC	9	-0.00845636	0.053459522	0.874313	-0.113237023	0.096324302	0.991579294	0.892938988	1.101116101
genus.DefluviitaleaceaeUCG011.id.11287	finngen_R7_I9_ISCHHEART	Ischemic heart diseases	DefluviitaleaceaeUCG011	Inverse variance weighted	9	-0.065200272	0.049091405	0.184131777	-0.161419426	0.031018883	0.936879814	0.850935092	1.031504981
genus.DefluviitaleaceaeUCG011.id.11287	finngen_R7_I9_ISCHHEART	Ischemic heart diseases	DefluviitaleaceaeUCG011	MR Egger	9	-0.041408384	0.189298005	0.83308805	-0.412432473	0.329615705	0.959437231	0.662037901	1.39043369
genus.DefluviitaleaceaeUCG011.id.11287	finngen_R7_I9_ISCHHEART	Ischemic heart diseases	DefluviitaleaceaeUCG011	Weighted median	9	-0.004307882	0.052834402	0.935016061	-0.107863309	0.099247546	0.995701384	0.897750303	1.10433964
genus.DefluviitaleaceaeUCG011.id.11287	finngen_R7_I9_ISCHHEART	Ischemic heart diseases	DefluviitaleaceaeUCG011	Weighted mode	9	0.012339482	0.070018933	0.86449219	-0.124897627	0.149576592	1.012415928	0.882587251	1.161342417
genus.DefluviitaleaceaeUCG011.id.11287	finngen_R7_I9_ISCHHEART	Ischemic heart diseases	DefluviitaleaceaeUCG011	Maximum likelihood	9	-0.070285852	0.039988965	0.078810282	-0.148664223	0.008092519	0.932127331	0.861858459	1.008125352
genus.DefluviitaleaceaeUCG011.id.11287	finngen_R7_I9_ISCHHEART	Ischemic heart diseases	DefluviitaleaceaeUCG011	cML-MA-BIC	9	-0.068730817	0.040541735	0.090016587	-0.148192618	0.010730983	0.933577949	0.862265011	1.010788766
genus.Desulfovibrio.id.3173	finngen_R7_I9_ISCHHEART	Ischemic heart diseases	Desulfovibrio	Inverse variance weighted	10	-0.082516804	0.038108103	0.030362048	-0.157208685	-0.007824923	0.920795965	0.854525714	0.992205612
genus.Desulfovibrio.id.3173	finngen_R7_I9_ISCHHEART	Ischemic heart diseases	Desulfovibrio	MR Egger	10	-0.154603982	0.116517386	0.221171104	-0.38297806	0.073770095	0.8567544	0.681827858	1.076559271
genus.Desulfovibrio.id.3173	finngen_R7_I9_ISCHHEART	Ischemic heart diseases	Desulfovibrio	Weighted median	10	-0.078680821	0.053758845	0.143306446	-0.184048156	0.026686515	0.924334906	0.831895742	1.027045788
genus.Desulfovibrio.id.3173	finngen_R7_I9_ISCHHEART	Ischemic heart diseases	Desulfovibrio	Weighted mode	10	-0.054014891	0.085492719	0.543226056	-0.221580621	0.113550839	0.947417999	0.801251322	1.12024884
genus.Desulfovibrio.id.3173	finngen_R7_I9_ISCHHEART	Ischemic heart diseases	Desulfovibrio	Maximum likelihood	10	-0.087807945	0.038268559	0.021760692	-0.16281432	-0.012801569	0.91593677	0.849748955	0.987280023
genus.Desulfovibrio.id.3173	finngen_R7_I9_ISCHHEART	Ischemic heart diseases	Desulfovibrio	cML-MA-BIC	10	-0.086323861	0.038337477	0.024342287	-0.161465316	-0.011182406	0.917297106	0.850896043	0.988879885
genus.Dialister.id.2183	finngen_R7_I9_ISCHHEART	Ischemic heart diseases	Dialister	Inverse variance weighted	11	-0.02778553	0.039973353	0.486991815	-0.106133301	0.050562242	0.972596938	0.899304762	1.051862331
genus.Dialister.id.2183	finngen_R7_I9_ISCHHEART	Ischemic heart diseases	Dialister	MR Egger	11	-0.153503459	0.164235784	0.374364453	-0.475405596	0.168398678	0.857697797	0.621632874	1.183408315
genus.Dialister.id.2183	finngen_R7_I9_ISCHHEART	Ischemic heart diseases	Dialister	Weighted median	11	-0.014683351	0.053210652	0.782588331	-0.118976229	0.089609528	0.985423924	0.887828905	1.093747123
genus.Dialister.id.2183	finngen_R7_I9_ISCHHEART	Ischemic heart diseases	Dialister	Weighted mode	11	0.013899646	0.086810686	0.875978973	-0.156249299	0.184048591	1.013996695	0.855345927	1.202074232
genus.Dialister.id.2183	finngen_R7_I9_ISCHHEART	Ischemic heart diseases	Dialister	Maximum likelihood	11	-0.028352146	0.040534397	0.484265274	-0.107799564	0.051095273	0.972046005	0.897807531	1.052423155
genus.Dialister.id.2183	finngen_R7_I9_ISCHHEART	Ischemic heart diseases	Dialister	cML-MA-BIC	11	-0.028424757	0.040563497	0.483460799	-0.107929212	0.051079698	0.971975426	0.89769114	1.052406765
genus.Dorea.id.1997	finngen_R7_I9_ISCHHEART	Ischemic heart diseases	Dorea	Inverse variance weighted	10	-0.012268949	0.053284536	0.817894823	-0.11670664	0.092168742	0.987806008	0.8898462	1.096549841
genus.Dorea.id.1997	finngen_R7_I9_ISCHHEART	Ischemic heart diseases	Dorea	MR Egger	10	-0.04300942	0.156673847	0.790644082	-0.35009016	0.264071319	0.957902366	0.704624558	1.302221066
genus.Dorea.id.1997	finngen_R7_I9_ISCHHEART	Ischemic heart diseases	Dorea	Weighted median	10	0.006211315	0.071189534	0.930472477	-0.13332017	0.145742801	1.006230646	0.875184839	1.156898597
genus.Dorea.id.1997	finngen_R7_I9_ISCHHEART	Ischemic heart diseases	Dorea	Weighted mode	10	-0.005255054	0.088742438	0.954073357	-0.179190233	0.168680125	0.99475873	0.835946859	1.183741429
genus.Dorea.id.1997	finngen_R7_I9_ISCHHEART	Ischemic heart diseases	Dorea	Maximum likelihood	10	-0.012731898	0.052370153	0.807917367	-0.115377399	0.089913602	0.987348809	0.891029807	1.094079753
genus.Dorea.id.1997	finngen_R7_I9_ISCHHEART	Ischemic heart diseases	Dorea	cML-MA-BIC	10	-0.014066077	0.052851466	0.790128648	-0.117654951	0.089522797	0.986032388	0.889002749	1.093652265
genus.Eggerthella.id.819	finngen_R7_I9_ISCHHEART	Ischemic heart diseases	Eggerthella	Inverse variance weighted	10	-0.046072732	0.028313973	0.103692862	-0.101568119	0.009422655	0.954972503	0.903419637	1.009467188
genus.Eggerthella.id.819	finngen_R7_I9_ISCHHEART	Ischemic heart diseases	Eggerthella	MR Egger	10	0.007887843	0.130751135	0.953374916	-0.248384381	0.264160067	1.007919034	0.780060045	1.302336641
genus.Eggerthella.id.819	finngen_R7_I9_ISCHHEART	Ischemic heart diseases	Eggerthella	Weighted median	10	-0.055916193	0.036737881	0.12800131	-0.127922439	0.016090052	0.945618382	0.879921624	1.016220194
genus.Eggerthella.id.819	finngen_R7_I9_ISCHHEART	Ischemic heart diseases	Eggerthella	Weighted mode	10	-0.068332641	0.062769368	0.304607588	-0.191360602	0.05469532	0.933949752	0.825834737	1.056218756
genus.Eggerthella.id.819	finngen_R7_I9_ISCHHEART	Ischemic heart diseases	Eggerthella	Maximum likelihood	10	-0.047451113	0.028942732	0.101112736	-0.104178868	0.009276642	0.953657093	0.901064111	1.009319803
genus.Eggerthella.id.819	finngen_R7_I9_ISCHHEART	Ischemic heart diseases	Eggerthella	cML-MA-BIC	10	-0.04770381	0.028962014	0.099534117	-0.104469358	0.009061739	0.953416138	0.900802399	1.00910292
genus.Eisenbergiella.id.11304	finngen_R7_I9_ISCHHEART	Ischemic heart diseases	Eisenbergiella	Inverse variance weighted	11	0.006379731	0.031563777	0.839821424	-0.055485271	0.068244733	1.006400124	0.946025957	1.070627294
genus.Eisenbergiella.id.11304	finngen_R7_I9_ISCHHEART	Ischemic heart diseases	Eisenbergiella	MR Egger	11	0.077952053	0.244778754	0.757402605	-0.401814304	0.55771841	1.081070823	0.669104984	1.746682737
genus.Eisenbergiella.id.11304	finngen_R7_I9_ISCHHEART	Ischemic heart diseases	Eisenbergiella	Weighted median	11	0.01708356	0.039379651	0.664421369	-0.060100556	0.094267676	1.017230319	0.941669838	1.098853844
genus.Eisenbergiella.id.11304	finngen_R7_I9_ISCHHEART	Ischemic heart diseases	Eisenbergiella	Weighted mode	11	0.040322382	0.065511058	0.551971178	-0.088079291	0.168724055	1.041146367	0.915688268	1.183793432
genus.Eisenbergiella.id.11304	finngen_R7_I9_ISCHHEART	Ischemic heart diseases	Eisenbergiella	Maximum likelihood	11	0.00678467	0.028104125	0.809235912	-0.048299416	0.061868755	1.006807738	0.952848446	1.063822715
genus.Eisenbergiella.id.11304	finngen_R7_I9_ISCHHEART	Ischemic heart diseases	Eisenbergiella	cML-MA-BIC	11	0.006320148	0.028274372	0.823123649	-0.049097621	0.061737917	1.006340162	0.952088182	1.063683535
genus.Enterorhabdus.id.820	finngen_R7_I9_ISCHHEART	Ischemic heart diseases	Enterorhabdus	Inverse variance weighted	6	0.002579558	0.043512664	0.952726761	-0.082705263	0.087864379	1.002582888	0.920622449	1.091840035
genus.Enterorhabdus.id.820	finngen_R7_I9_ISCHHEART	Ischemic heart diseases	Enterorhabdus	MR Egger	6	-0.019213754	0.114856168	0.875262121	-0.244331844	0.205904336	0.980969654	0.783227682	1.228635662
genus.Enterorhabdus.id.820	finngen_R7_I9_ISCHHEART	Ischemic heart diseases	Enterorhabdus	Weighted median	6	0.001084541	0.053415006	0.983800822	-0.10360887	0.105777952	1.001085129	0.901577863	1.111575026
genus.Enterorhabdus.id.820	finngen_R7_I9_ISCHHEART	Ischemic heart diseases	Enterorhabdus	Weighted mode	6	-0.002989675	0.065715033	0.96547423	-0.13179114	0.12581179	0.99701479	0.876524047	1.134068705
genus.Enterorhabdus.id.820	finngen_R7_I9_ISCHHEART	Ischemic heart diseases	Enterorhabdus	Maximum likelihood	6	0.00259199	0.043593974	0.95258769	-0.082852198	0.088036178	1.002595352	0.920487187	1.092027629
genus.Enterorhabdus.id.820	finngen_R7_I9_ISCHHEART	Ischemic heart diseases	Enterorhabdus	cML-MA-BIC	6	0.002604929	0.0436007	0.952358645	-0.082852444	0.088062301	1.002608324	0.920486961	1.092056156
genus.Erysipelatoclostridium.id.11381	finngen_R7_I9_ISCHHEART	Ischemic heart diseases	Erysipelatoclostridium	Inverse variance weighted	15	0.006744753	0.030253872	0.823583375	-0.052552836	0.066042342	1.00676755	0.948804189	1.068271948
genus.Erysipelatoclostridium.id.11381	finngen_R7_I9_ISCHHEART	Ischemic heart diseases	Erysipelatoclostridium	MR Egger	15	0.10384844	0.118402384	0.396362187	-0.128220233	0.335917112	1.109432296	0.879659628	1.399223041
genus.Erysipelatoclostridium.id.11381	finngen_R7_I9_ISCHHEART	Ischemic heart diseases	Erysipelatoclostridium	Weighted median	15	-0.010677542	0.044304236	0.809551241	-0.097513846	0.076158761	0.98937926	0.907089782	1.079133885
genus.Erysipelatoclostridium.id.11381	finngen_R7_I9_ISCHHEART	Ischemic heart diseases	Erysipelatoclostridium	Weighted mode	15	-0.011746376	0.075917835	0.879246715	-0.160545333	0.137052582	0.988322344	0.851679213	1.146888452
genus.Erysipelatoclostridium.id.11381	finngen_R7_I9_ISCHHEART	Ischemic heart diseases	Erysipelatoclostridium	Maximum likelihood	15	0.007025727	0.030876897	0.820003918	-0.053492991	0.067544445	1.007050466	0.947912585	1.069877809
genus.Erysipelatoclostridium.id.11381	finngen_R7_I9_ISCHHEART	Ischemic heart diseases	Erysipelatoclostridium	cML-MA-BIC	15	0.007191664	0.030923201	0.816098959	-0.05341781	0.067801138	1.007217586	0.947983853	1.070152474
genus.ErysipelotrichaceaeUCG003.id.11384	finngen_R7_I9_ISCHHEART	Ischemic heart diseases	ErysipelotrichaceaeUCG003	Inverse variance weighted	16	-0.044835148	0.038792944	0.247781283	-0.120869317	0.031199021	0.956155093	0.886149756	1.031690812
genus.ErysipelotrichaceaeUCG003.id.11384	finngen_R7_I9_ISCHHEART	Ischemic heart diseases	ErysipelotrichaceaeUCG003	MR Egger	16	-0.110062429	0.108303554	0.326756687	-0.322337396	0.102212537	0.895778211	0.724453721	1.107618857
genus.ErysipelotrichaceaeUCG003.id.11384	finngen_R7_I9_ISCHHEART	Ischemic heart diseases	ErysipelotrichaceaeUCG003	Weighted median	16	-0.013829447	0.047504668	0.770961353	-0.106938596	0.079279703	0.986265741	0.898580847	1.08250706
genus.ErysipelotrichaceaeUCG003.id.11384	finngen_R7_I9_ISCHHEART	Ischemic heart diseases	ErysipelotrichaceaeUCG003	Weighted mode	16	-0.006098799	0.070403334	0.932114154	-0.144089334	0.131891737	0.993919761	0.865810398	1.140984786
genus.ErysipelotrichaceaeUCG003.id.11384	finngen_R7_I9_ISCHHEART	Ischemic heart diseases	ErysipelotrichaceaeUCG003	Maximum likelihood	16	-0.043638119	0.035566448	0.219842797	-0.113348357	0.026072118	0.957300323	0.892839579	1.026414969
genus.ErysipelotrichaceaeUCG003.id.11384	finngen_R7_I9_ISCHHEART	Ischemic heart diseases	ErysipelotrichaceaeUCG003	cML-MA-BIC	16	-0.045225224	0.036305998	0.212886257	-0.11638498	0.025934531	0.955782192	0.890132474	1.026273757
genus.Escherichia.Shigella.id.3504	finngen_R7_I9_ISCHHEART	Ischemic heart diseases	Escherichia	Inverse variance weighted	10	-0.01806054	0.044155868	0.682526535	-0.104606042	0.068484962	0.982101574	0.900679283	1.070884521
genus.Escherichia.Shigella.id.3504	finngen_R7_I9_ISCHHEART	Ischemic heart diseases	Escherichia	MR Egger	10	0.065796736	0.13951531	0.649800061	-0.207653271	0.339246744	1.068009608	0.812488701	1.403889704
genus.Escherichia.Shigella.id.3504	finngen_R7_I9_ISCHHEART	Ischemic heart diseases	Escherichia	Weighted median	10	-0.03246407	0.061235437	0.596006767	-0.152485527	0.087557387	0.968057231	0.85857132	1.091504901
genus.Escherichia.Shigella.id.3504	finngen_R7_I9_ISCHHEART	Ischemic heart diseases	Escherichia	Weighted mode	10	-0.049009461	0.099088588	0.632729192	-0.243223094	0.145204172	0.952172121	0.784096567	1.156275625
genus.Escherichia.Shigella.id.3504	finngen_R7_I9_ISCHHEART	Ischemic heart diseases	Escherichia	Maximum likelihood	10	-0.018598437	0.045136982	0.680306931	-0.107066922	0.069870047	0.981573446	0.898465544	1.072368815
genus.Escherichia.Shigella.id.3504	finngen_R7_I9_ISCHHEART	Ischemic heart diseases	Escherichia	cML-MA-BIC	10	-0.019026987	0.045194125	0.673750882	-0.107607472	0.069553498	0.981152884	0.89798001	1.072029412
genus.Faecalibacterium.id.2057	finngen_R7_I9_ISCHHEART	Ischemic heart diseases	Faecalibacterium	Inverse variance weighted	10	-0.03702308	0.038847732	0.340574521	-0.113164634	0.039118473	0.963653894	0.893003629	1.039893676
genus.Faecalibacterium.id.2057	finngen_R7_I9_ISCHHEART	Ischemic heart diseases	Faecalibacterium	MR Egger	10	-0.017735586	0.075787283	0.820848642	-0.166278661	0.130807488	0.982420764	0.846810229	1.139748345
genus.Faecalibacterium.id.2057	finngen_R7_I9_ISCHHEART	Ischemic heart diseases	Faecalibacterium	Weighted median	10	-0.034710857	0.057814723	0.548252391	-0.148027714	0.078605999	0.965884654	0.862407214	1.081778017
genus.Faecalibacterium.id.2057	finngen_R7_I9_ISCHHEART	Ischemic heart diseases	Faecalibacterium	Weighted mode	10	-0.02734287	0.069264902	0.702213442	-0.163102078	0.108416338	0.973027562	0.849504468	1.114511662
genus.Faecalibacterium.id.2057	finngen_R7_I9_ISCHHEART	Ischemic heart diseases	Faecalibacterium	Maximum likelihood	10	-0.038356081	0.03997905	0.337355	-0.116715019	0.040002857	0.962370198	0.889838744	1.040813748
genus.Faecalibacterium.id.2057	finngen_R7_I9_ISCHHEART	Ischemic heart diseases	Faecalibacterium	cML-MA-BIC	10	-0.038326606	0.040017326	0.338188685	-0.116760565	0.040107353	0.962398564	0.889798217	1.040922514
genus.FamilyXIIIAD3011group.id.11293	finngen_R7_I9_ISCHHEART	Ischemic heart diseases	FamilyXIIIAD3011group	Inverse variance weighted	13	0.042720061	0.054664556	0.43451159	-0.064422468	0.14986259	1.043645697	0.937608806	1.161674606
genus.FamilyXIIIAD3011group.id.11293	finngen_R7_I9_ISCHHEART	Ischemic heart diseases	FamilyXIIIAD3011group	MR Egger	13	-0.347051743	0.243126965	0.181216906	-0.823580594	0.129477108	0.706768757	0.438857467	1.138233055
genus.FamilyXIIIAD3011group.id.11293	finngen_R7_I9_ISCHHEART	Ischemic heart diseases	FamilyXIIIAD3011group	Weighted median	13	0.05342129	0.062179653	0.390260943	-0.068450829	0.17529341	1.05487396	0.933839377	1.191595791
genus.FamilyXIIIAD3011group.id.11293	finngen_R7_I9_ISCHHEART	Ischemic heart diseases	FamilyXIIIAD3011group	Weighted mode	13	0.161564289	0.0989753	0.128547747	-0.032427298	0.355555877	1.175348018	0.968092829	1.426973656
genus.FamilyXIIIAD3011group.id.11293	finngen_R7_I9_ISCHHEART	Ischemic heart diseases	FamilyXIIIAD3011group	Maximum likelihood	13	0.046306748	0.041920646	0.269320517	-0.035857719	0.128471215	1.047395649	0.964777554	1.13708869
genus.FamilyXIIIAD3011group.id.11293	finngen_R7_I9_ISCHHEART	Ischemic heart diseases	FamilyXIIIAD3011group	cML-MA-BIC	13	0.051395814	0.043674101	0.23927413	-0.034205423	0.136997052	1.0527395	0.966372969	1.146824767
genus.FamilyXIIIUCG001.id.11294	finngen_R7_I9_ISCHHEART	Ischemic heart diseases	FamilyXIIIUCG001	Inverse variance weighted	8	-0.072554563	0.061892163	0.241087131	-0.193863202	0.048754076	0.930015001	0.823770587	1.049962108
genus.FamilyXIIIUCG001.id.11294	finngen_R7_I9_ISCHHEART	Ischemic heart diseases	FamilyXIIIUCG001	MR Egger	8	0.149513838	0.1832215	0.445663771	-0.209600302	0.508627979	1.161269541	0.810908299	1.663007947
genus.FamilyXIIIUCG001.id.11294	finngen_R7_I9_ISCHHEART	Ischemic heart diseases	FamilyXIIIUCG001	Weighted median	8	-0.089835804	0.065026647	0.167118234	-0.217288032	0.037616425	0.914081262	0.804698157	1.038332878
genus.FamilyXIIIUCG001.id.11294	finngen_R7_I9_ISCHHEART	Ischemic heart diseases	FamilyXIIIUCG001	Weighted mode	8	-0.096218359	0.091190433	0.326413379	-0.274951608	0.08251489	0.908265666	0.759608881	1.086014844
genus.FamilyXIIIUCG001.id.11294	finngen_R7_I9_ISCHHEART	Ischemic heart diseases	FamilyXIIIUCG001	Maximum likelihood	8	-0.078619474	0.049004365	0.108639978	-0.17466803	0.017429082	0.924391612	0.839735741	1.017581854
genus.FamilyXIIIUCG001.id.11294	finngen_R7_I9_ISCHHEART	Ischemic heart diseases	FamilyXIIIUCG001	cML-MA-BIC	8	-0.076456281	0.049848311	0.125084088	-0.174158971	0.021246409	0.926393414	0.840163325	1.02147372
genus.Flavonifractor.id.2059	finngen_R7_I9_ISCHHEART	Ischemic heart diseases	Flavonifractor	Inverse variance weighted	5	-0.099699736	0.061862664	0.107042438	-0.220950557	0.021551085	0.905109149	0.80175632	1.021784986
genus.Flavonifractor.id.2059	finngen_R7_I9_ISCHHEART	Ischemic heart diseases	Flavonifractor	MR Egger	5	-0.425758313	0.217481091	0.145180608	-0.852021252	0.000504626	0.653274211	0.426551891	1.000504753
genus.Flavonifractor.id.2059	finngen_R7_I9_ISCHHEART	Ischemic heart diseases	Flavonifractor	Weighted median	5	-0.134390081	0.075435195	0.074825867	-0.282243063	0.0134629	0.87424897	0.754090371	1.013553933
genus.Flavonifractor.id.2059	finngen_R7_I9_ISCHHEART	Ischemic heart diseases	Flavonifractor	Weighted mode	5	-0.132616613	0.097093414	0.24373869	-0.322919704	0.057686479	0.875800799	0.724031989	1.059382804
genus.Flavonifractor.id.2059	finngen_R7_I9_ISCHHEART	Ischemic heart diseases	Flavonifractor	Maximum likelihood	5	-0.104055615	0.056564593	0.065828571	-0.214922218	0.006810988	0.901175177	0.806604177	1.006834235
genus.Flavonifractor.id.2059	finngen_R7_I9_ISCHHEART	Ischemic heart diseases	Flavonifractor	cML-MA-BIC	5	-0.10487952	0.056975694	0.065654316	-0.216551881	0.006792841	0.900433	0.805290755	1.006815965
genus.Fusicatenibacter.id.11305	finngen_R7_I9_ISCHHEART	Ischemic heart diseases	Fusicatenibacter	Inverse variance weighted	18	-0.019870758	0.042197371	0.63771188	-0.102577605	0.062836089	0.980325365	0.902508108	1.064852284
genus.Fusicatenibacter.id.11305	finngen_R7_I9_ISCHHEART	Ischemic heart diseases	Fusicatenibacter	MR Egger	18	0.110036347	0.159539262	0.500256528	-0.202660607	0.422733301	1.116318644	0.816555327	1.526127225
genus.Fusicatenibacter.id.11305	finngen_R7_I9_ISCHHEART	Ischemic heart diseases	Fusicatenibacter	Weighted median	18	0.003127604	0.05194122	0.951984965	-0.098677188	0.104932396	1.0031325	0.90603514	1.110635524
genus.Fusicatenibacter.id.11305	finngen_R7_I9_ISCHHEART	Ischemic heart diseases	Fusicatenibacter	Weighted mode	18	0.011402839	0.08562735	0.895624028	-0.156426768	0.179232446	1.011468099	0.855194143	1.196298786
genus.Fusicatenibacter.id.11305	finngen_R7_I9_ISCHHEART	Ischemic heart diseases	Fusicatenibacter	Maximum likelihood	18	-0.020971535	0.038862571	0.589449992	-0.097142174	0.055199104	0.979246839	0.907426984	1.056750998
genus.Fusicatenibacter.id.11305	finngen_R7_I9_ISCHHEART	Ischemic heart diseases	Fusicatenibacter	cML-MA-BIC	18	-0.014198638	0.040751366	0.727523912	-0.094071316	0.065674039	0.985901687	0.910217847	1.067878574
genus.Gordonibacter.id.821	finngen_R7_I9_ISCHHEART	Ischemic heart diseases	Gordonibacter	Inverse variance weighted	10	-0.032704785	0.025091101	0.192424044	-0.081883343	0.016473773	0.967824234	0.921379438	1.016610214
genus.Gordonibacter.id.821	finngen_R7_I9_ISCHHEART	Ischemic heart diseases	Gordonibacter	MR Egger	10	-0.043043298	0.106952758	0.697891104	-0.252670705	0.166584108	0.957869915	0.776723611	1.181262886
genus.Gordonibacter.id.821	finngen_R7_I9_ISCHHEART	Ischemic heart diseases	Gordonibacter	Weighted median	10	-0.038056851	0.032319068	0.23898183	-0.101402224	0.025288523	0.962658212	0.903569522	1.02561099
genus.Gordonibacter.id.821	finngen_R7_I9_ISCHHEART	Ischemic heart diseases	Gordonibacter	Weighted mode	10	-0.063932582	0.053764072	0.264813997	-0.169310163	0.041444999	0.93806824	0.844247009	1.042315832
genus.Gordonibacter.id.821	finngen_R7_I9_ISCHHEART	Ischemic heart diseases	Gordonibacter	Maximum likelihood	10	-0.03422689	0.024223181	0.157661361	-0.081704324	0.013250544	0.966352224	0.921544397	1.013338722
genus.Gordonibacter.id.821	finngen_R7_I9_ISCHHEART	Ischemic heart diseases	Gordonibacter	cML-MA-BIC	10	-0.034402202	0.024261352	0.156195522	-0.081954451	0.013150048	0.966182826	0.921313923	1.01323689
genus.Haemophilus.id.3698	finngen_R7_I9_ISCHHEART	Ischemic heart diseases	Haemophilus	Inverse variance weighted	9	-0.021457989	0.033217631	0.518291075	-0.086564546	0.043648569	0.978770596	0.917076353	1.04461518
genus.Haemophilus.id.3698	finngen_R7_I9_ISCHHEART	Ischemic heart diseases	Haemophilus	MR Egger	9	-0.021612641	0.074152478	0.779145504	-0.166951498	0.123726217	0.978619239	0.846240655	1.131705986
genus.Haemophilus.id.3698	finngen_R7_I9_ISCHHEART	Ischemic heart diseases	Haemophilus	Weighted median	9	-0.036944119	0.043767413	0.39861295	-0.122728249	0.048840011	0.963729988	0.884503995	1.050052341
genus.Haemophilus.id.3698	finngen_R7_I9_ISCHHEART	Ischemic heart diseases	Haemophilus	Weighted mode	9	-0.037066567	0.05550265	0.523034779	-0.145851761	0.071718627	0.963611988	0.864285815	1.074353007
genus.Haemophilus.id.3698	finngen_R7_I9_ISCHHEART	Ischemic heart diseases	Haemophilus	Maximum likelihood	9	-0.021899995	0.033650828	0.515174891	-0.087855617	0.044055626	0.978338068	0.915893106	1.045040485
genus.Haemophilus.id.3698	finngen_R7_I9_ISCHHEART	Ischemic heart diseases	Haemophilus	cML-MA-BIC	9	-0.022039831	0.033669881	0.512734373	-0.088032798	0.043953136	0.978201271	0.915730842	1.044933384
genus.Holdemanella.id.11393	finngen_R7_I9_ISCHHEART	Ischemic heart diseases	Holdemanella	Inverse variance weighted	11	0.031774889	0.032386223	0.326531783	-0.031702109	0.095251886	1.0322851	0.968795134	1.099935879
genus.Holdemanella.id.11393	finngen_R7_I9_ISCHHEART	Ischemic heart diseases	Holdemanella	MR Egger	11	0.120189391	0.092522681	0.226226213	-0.061155064	0.301533847	1.12771041	0.940677363	1.351930873
genus.Holdemanella.id.11393	finngen_R7_I9_ISCHHEART	Ischemic heart diseases	Holdemanella	Weighted median	11	0.032622452	0.040823398	0.424225686	-0.047391408	0.112636311	1.033160398	0.953714034	1.11922481
genus.Holdemanella.id.11393	finngen_R7_I9_ISCHHEART	Ischemic heart diseases	Holdemanella	Weighted mode	11	0.050573578	0.054189225	0.372662792	-0.055637304	0.156784459	1.051874255	0.945882141	1.169743459
genus.Holdemanella.id.11393	finngen_R7_I9_ISCHHEART	Ischemic heart diseases	Holdemanella	Maximum likelihood	11	0.033401112	0.029379988	0.255594273	-0.024183664	0.090985888	1.033965191	0.976106417	1.095253549
genus.Holdemanella.id.11393	finngen_R7_I9_ISCHHEART	Ischemic heart diseases	Holdemanella	cML-MA-BIC	11	0.033548873	0.029378016	0.253465642	-0.024032039	0.091129785	1.034117983	0.976254431	1.095411164
genus.Holdemania.id.2157	finngen_R7_I9_ISCHHEART	Ischemic heart diseases	Holdemania	Inverse variance weighted	14	-0.025726272	0.035785989	0.47220727	-0.09586681	0.044414265	0.974601829	0.908585022	1.045415345
genus.Holdemania.id.2157	finngen_R7_I9_ISCHHEART	Ischemic heart diseases	Holdemania	MR Egger	14	0.045246114	0.107568248	0.681462061	-0.165587652	0.25607988	1.046285334	0.847395584	1.291855918
genus.Holdemania.id.2157	finngen_R7_I9_ISCHHEART	Ischemic heart diseases	Holdemania	Weighted median	14	-0.005920472	0.043315476	0.891281681	-0.090818806	0.078977862	0.994097019	0.913183159	1.082180364
genus.Holdemania.id.2157	finngen_R7_I9_ISCHHEART	Ischemic heart diseases	Holdemania	Weighted mode	14	0.013029345	0.064030317	0.841904944	-0.112470076	0.138528766	1.013114596	0.893624087	1.148582721
genus.Holdemania.id.2157	finngen_R7_I9_ISCHHEART	Ischemic heart diseases	Holdemania	Maximum likelihood	14	-0.025549041	0.031592764	0.418688228	-0.087470858	0.036372776	0.974774574	0.916245573	1.037042359
genus.Holdemania.id.2157	finngen_R7_I9_ISCHHEART	Ischemic heart diseases	Holdemania	cML-MA-BIC	14	-0.026712252	0.031749405	0.400153828	-0.088941087	0.035516582	0.973641364	0.914899472	1.03615483
genus.Howardella.id.2000	finngen_R7_I9_ISCHHEART	Ischemic heart diseases	Howardella	Inverse variance weighted	9	-0.014894269	0.02750045	0.588093451	-0.06879515	0.039006612	0.985216102	0.933517892	1.039777359
genus.Howardella.id.2000	finngen_R7_I9_ISCHHEART	Ischemic heart diseases	Howardella	MR Egger	9	0.006308789	0.116608946	0.95836552	-0.222244746	0.234862323	1.006328731	0.800719368	1.264734632
genus.Howardella.id.2000	finngen_R7_I9_ISCHHEART	Ischemic heart diseases	Howardella	Weighted median	9	-0.03158498	0.031278706	0.312595052	-0.092891244	0.029721283	0.968908615	0.911292604	1.030167369
genus.Howardella.id.2000	finngen_R7_I9_ISCHHEART	Ischemic heart diseases	Howardella	Weighted mode	9	-0.042580782	0.043946824	0.360963796	-0.128716556	0.043554993	0.958313048	0.87922314	1.044517434
genus.Howardella.id.2000	finngen_R7_I9_ISCHHEART	Ischemic heart diseases	Howardella	Maximum likelihood	9	-0.015105529	0.023831385	0.52617857	-0.061815044	0.031603986	0.985007987	0.940056739	1.032108695
genus.Howardella.id.2000	finngen_R7_I9_ISCHHEART	Ischemic heart diseases	Howardella	cML-MA-BIC	9	-0.016257792	0.023938983	0.497052573	-0.063178198	0.030662614	0.983873653	0.938776171	1.031137554
genus.Hungatella.id.11306	finngen_R7_I9_ISCHHEART	Ischemic heart diseases	Hungatella	Inverse variance weighted	5	-0.041171995	0.035304865	0.243539756	-0.11036953	0.02802554	0.959664058	0.895503159	1.02842195
genus.Hungatella.id.11306	finngen_R7_I9_ISCHHEART	Ischemic heart diseases	Hungatella	MR Egger	5	0.011156007	0.214025596	0.961706023	-0.408334162	0.430646176	1.011218467	0.664756705	1.538251183
genus.Hungatella.id.11306	finngen_R7_I9_ISCHHEART	Ischemic heart diseases	Hungatella	Weighted median	5	-0.046884395	0.044141045	0.28816776	-0.133400843	0.039632053	0.954197701	0.875114238	1.040427882
genus.Hungatella.id.11306	finngen_R7_I9_ISCHHEART	Ischemic heart diseases	Hungatella	Weighted mode	5	-0.047155566	0.057259336	0.456466772	-0.159383864	0.065072732	0.953938986	0.852668987	1.067236644
genus.Hungatella.id.11306	finngen_R7_I9_ISCHHEART	Ischemic heart diseases	Hungatella	Maximum likelihood	5	-0.041563035	0.035755398	0.245062119	-0.111643614	0.028517545	0.959288865	0.894362939	1.028928063
genus.Hungatella.id.11306	finngen_R7_I9_ISCHHEART	Ischemic heart diseases	Hungatella	cML-MA-BIC	5	-0.041601161	0.035778081	0.244928706	-0.111726199	0.028523877	0.959252291	0.894289081	1.028934579
genus.Intestinibacter.id.11345	finngen_R7_I9_ISCHHEART	Ischemic heart diseases	Intestinibacter	Inverse variance weighted	15	-0.001642771	0.050365161	0.97397985	-0.100358486	0.097072944	0.998358578	0.904513105	1.101940751
genus.Intestinibacter.id.11345	finngen_R7_I9_ISCHHEART	Ischemic heart diseases	Intestinibacter	MR Egger	15	-0.251280849	0.153721577	0.126093265	-0.55257514	0.050013442	0.777803895	0.575465995	1.051285228
genus.Intestinibacter.id.11345	finngen_R7_I9_ISCHHEART	Ischemic heart diseases	Intestinibacter	Weighted median	15	0.042955018	0.049105536	0.381710503	-0.053291833	0.139201869	1.043890937	0.948103284	1.149356096
genus.Intestinibacter.id.11345	finngen_R7_I9_ISCHHEART	Ischemic heart diseases	Intestinibacter	Weighted mode	15	0.035029263	0.076869607	0.655595746	-0.115635166	0.185693692	1.035650014	0.890800158	1.204053392
genus.Intestinibacter.id.11345	finngen_R7_I9_ISCHHEART	Ischemic heart diseases	Intestinibacter	Maximum likelihood	15	-0.001690748	0.035388964	0.961894648	-0.071053118	0.067671622	0.99831068	0.931412416	1.070013881
genus.Intestinibacter.id.11345	finngen_R7_I9_ISCHHEART	Ischemic heart diseases	Intestinibacter	cML-MA-BIC	15	0.007089428	0.038534726	0.85403304	-0.068438635	0.082617491	1.007114617	0.933850764	1.086126276
genus.Intestinimonas.id.2062	finngen_R7_I9_ISCHHEART	Ischemic heart diseases	Intestinimonas	Inverse variance weighted	16	0.050557311	0.03206761	0.11489106	-0.012295205	0.113409827	1.051857145	0.987780073	1.120090882
genus.Intestinimonas.id.2062	finngen_R7_I9_ISCHHEART	Ischemic heart diseases	Intestinimonas	MR Egger	16	-0.084543313	0.088954453	0.358023321	-0.258894042	0.089807415	0.918931853	0.771904808	1.093963583
genus.Intestinimonas.id.2062	finngen_R7_I9_ISCHHEART	Ischemic heart diseases	Intestinimonas	Weighted median	16	0.033349194	0.044964609	0.458283367	-0.05478144	0.121479827	1.033911511	0.946692034	1.129166588
genus.Intestinimonas.id.2062	finngen_R7_I9_ISCHHEART	Ischemic heart diseases	Intestinimonas	Weighted mode	16	0.037208988	0.068469494	0.594812502	-0.096991219	0.171409196	1.037909909	0.907563975	1.186976356
genus.Intestinimonas.id.2062	finngen_R7_I9_ISCHHEART	Ischemic heart diseases	Intestinimonas	Maximum likelihood	16	0.052781023	0.032916485	0.108828066	-0.011735287	0.117297334	1.054198775	0.988333302	1.124453718
genus.Intestinimonas.id.2062	finngen_R7_I9_ISCHHEART	Ischemic heart diseases	Intestinimonas	cML-MA-BIC	16	0.052446821	0.033028784	0.112306107	-0.012289595	0.117183237	1.053846518	0.987785614	1.124325429
genus.Lachnoclostridium.id.11308	finngen_R7_I9_ISCHHEART	Ischemic heart diseases	Lachnoclostridium	Inverse variance weighted	13	0.020490044	0.046366593	0.658551475	-0.070388478	0.111368567	1.020701406	0.932031675	1.117806818
genus.Lachnoclostridium.id.11308	finngen_R7_I9_ISCHHEART	Ischemic heart diseases	Lachnoclostridium	MR Egger	13	0.117784513	0.161700775	0.481581934	-0.199149006	0.434718032	1.125001662	0.819427785	1.544527491
genus.Lachnoclostridium.id.11308	finngen_R7_I9_ISCHHEART	Ischemic heart diseases	Lachnoclostridium	Weighted median	13	0.023837284	0.060272142	0.692478183	-0.094296115	0.141970684	1.024123663	0.910013254	1.15254286
genus.Lachnoclostridium.id.11308	finngen_R7_I9_ISCHHEART	Ischemic heart diseases	Lachnoclostridium	Weighted mode	13	0.03540657	0.090457824	0.702351723	-0.141890765	0.212703906	1.036040847	0.867716036	1.237018323
genus.Lachnoclostridium.id.11308	finngen_R7_I9_ISCHHEART	Ischemic heart diseases	Lachnoclostridium	Maximum likelihood	13	0.022078848	0.044494257	0.619740653	-0.065129894	0.109287591	1.02232439	0.936945751	1.115483107
genus.Lachnoclostridium.id.11308	finngen_R7_I9_ISCHHEART	Ischemic heart diseases	Lachnoclostridium	cML-MA-BIC	13	0.019543919	0.045235221	0.665704396	-0.069117114	0.108204953	1.019736152	0.933217381	1.114276096
genus.Lachnospira.id.2004	finngen_R7_I9_ISCHHEART	Ischemic heart diseases	Lachnospira	Inverse variance weighted	6	-0.121209023	0.066905699	0.070041881	-0.252344193	0.009926147	0.885848777	0.776977262	1.009975575
genus.Lachnospira.id.2004	finngen_R7_I9_ISCHHEART	Ischemic heart diseases	Lachnospira	MR Egger	6	-0.60264529	0.395156397	0.201928202	-1.377151829	0.171861249	0.547361789	0.252296113	1.187513053
genus.Lachnospira.id.2004	finngen_R7_I9_ISCHHEART	Ischemic heart diseases	Lachnospira	Weighted median	6	-0.181753117	0.084528898	0.031540258	-0.347429756	-0.016076477	0.833807168	0.70650164	0.98405206
genus.Lachnospira.id.2004	finngen_R7_I9_ISCHHEART	Ischemic heart diseases	Lachnospira	Weighted mode	6	-0.197367367	0.119571928	0.159728829	-0.431728347	0.036993612	0.82088901	0.64938576	1.037686393
genus.Lachnospira.id.2004	finngen_R7_I9_ISCHHEART	Ischemic heart diseases	Lachnospira	Maximum likelihood	6	-0.124510577	0.068863152	0.070592946	-0.259482356	0.010461201	0.882928922	0.771450819	1.010516111
genus.Lachnospira.id.2004	finngen_R7_I9_ISCHHEART	Ischemic heart diseases	Lachnospira	cML-MA-BIC	6	-0.124953412	0.069002648	0.07016415	-0.260198603	0.010291779	0.882538017	0.770898468	1.010344921
genus.LachnospiraceaeFCS020group.id.11314	finngen_R7_I9_ISCHHEART	Ischemic heart diseases	LachnospiraceaeFCS020group	Inverse variance weighted	12	0.064503609	0.044232737	0.144764043	-0.022192555	0.151199773	1.066629427	0.978051888	1.163229016
genus.LachnospiraceaeFCS020group.id.11314	finngen_R7_I9_ISCHHEART	Ischemic heart diseases	LachnospiraceaeFCS020group	MR Egger	12	0.128599441	0.121367763	0.314255427	-0.109281375	0.366480256	1.137234503	0.896478136	1.442647917
genus.LachnospiraceaeFCS020group.id.11314	finngen_R7_I9_ISCHHEART	Ischemic heart diseases	LachnospiraceaeFCS020group	Weighted median	12	0.031617281	0.053010054	0.550881769	-0.072282424	0.135516987	1.032122417	0.930268129	1.145128647
genus.LachnospiraceaeFCS020group.id.11314	finngen_R7_I9_ISCHHEART	Ischemic heart diseases	LachnospiraceaeFCS020group	Weighted mode	12	0.01798117	0.081421586	0.829262379	-0.14160514	0.177567479	1.018143804	0.867963913	1.194308646
genus.LachnospiraceaeFCS020group.id.11314	finngen_R7_I9_ISCHHEART	Ischemic heart diseases	LachnospiraceaeFCS020group	Maximum likelihood	12	0.066131734	0.039675702	0.095552802	-0.011632641	0.14389611	1.068367449	0.988434757	1.154764133
genus.LachnospiraceaeFCS020group.id.11314	finngen_R7_I9_ISCHHEART	Ischemic heart diseases	LachnospiraceaeFCS020group	cML-MA-BIC	12	0.067557698	0.03984577	0.089984437	-0.010540011	0.145655407	1.069891989	0.989515341	1.156797496
genus.LachnospiraceaeNC2004group.id.11316	finngen_R7_I9_ISCHHEART	Ischemic heart diseases	LachnospiraceaeNC2004group	Inverse variance weighted	9	-0.019526044	0.031773264	0.538856407	-0.081801641	0.042749552	0.980663354	0.921454719	1.043676476
genus.LachnospiraceaeNC2004group.id.11316	finngen_R7_I9_ISCHHEART	Ischemic heart diseases	LachnospiraceaeNC2004group	MR Egger	9	-0.227704962	0.12918377	0.121333037	-0.480905152	0.025495228	0.796359181	0.618223552	1.025823011
genus.LachnospiraceaeNC2004group.id.11316	finngen_R7_I9_ISCHHEART	Ischemic heart diseases	LachnospiraceaeNC2004group	Weighted median	9	-0.022352156	0.043537652	0.607672753	-0.107685954	0.062981643	0.977895803	0.897909537	1.065007289
genus.LachnospiraceaeNC2004group.id.11316	finngen_R7_I9_ISCHHEART	Ischemic heart diseases	LachnospiraceaeNC2004group	Weighted mode	9	-0.018503369	0.063536626	0.778288208	-0.143035157	0.106028418	0.981666767	0.866723597	1.111853473
genus.LachnospiraceaeNC2004group.id.11316	finngen_R7_I9_ISCHHEART	Ischemic heart diseases	LachnospiraceaeNC2004group	Maximum likelihood	9	-0.020281313	0.032450063	0.531970579	-0.083883436	0.04332081	0.97992297	0.919538435	1.044272854
genus.LachnospiraceaeNC2004group.id.11316	finngen_R7_I9_ISCHHEART	Ischemic heart diseases	LachnospiraceaeNC2004group	cML-MA-BIC	9	-0.020445427	0.032497983	0.529264539	-0.084141474	0.04325062	0.979762164	0.91930119	1.044199559
genus.LachnospiraceaeND3007group.id.11317	finngen_R7_I9_ISCHHEART	Ischemic heart diseases	LachnospiraceaeND3007group	Inverse variance weighted	3	0.006368186	0.089989175	0.943583883	-0.170010597	0.18274697	1.006388506	0.843655876	1.200510604
genus.LachnospiraceaeND3007group.id.11317	finngen_R7_I9_ISCHHEART	Ischemic heart diseases	LachnospiraceaeND3007group	MR Egger	3	0.138835328	1.519211977	0.941982757	-2.838820148	3.116490803	1.148934887	0.05849464	22.56704832
genus.LachnospiraceaeND3007group.id.11317	finngen_R7_I9_ISCHHEART	Ischemic heart diseases	LachnospiraceaeND3007group	Weighted median	3	0.025143177	0.106870346	0.814000696	-0.1843227	0.234609055	1.025461933	0.831667381	1.264414355
genus.LachnospiraceaeND3007group.id.11317	finngen_R7_I9_ISCHHEART	Ischemic heart diseases	LachnospiraceaeND3007group	Weighted mode	3	0.030184633	0.12115616	0.826504302	-0.207281441	0.267650707	1.030644807	0.812790865	1.306890573
genus.LachnospiraceaeND3007group.id.11317	finngen_R7_I9_ISCHHEART	Ischemic heart diseases	LachnospiraceaeND3007group	Maximum likelihood	3	0.006382063	0.090095989	0.943528072	-0.170206076	0.182970202	1.006402472	0.843490976	1.200778626
genus.LachnospiraceaeND3007group.id.11317	finngen_R7_I9_ISCHHEART	Ischemic heart diseases	LachnospiraceaeND3007group	cML-MA-BIC	3	0.006427897	0.090141303	0.943151738	-0.170249058	0.183104852	1.0064486	0.843454721	1.200940322
genus.LachnospiraceaeNK4A136group.id.11319	finngen_R7_I9_ISCHHEART	Ischemic heart diseases	LachnospiraceaeNK4A136group	Inverse variance weighted	15	0.059963904	0.034166282	0.079248896	-0.007002008	0.126929817	1.06179822	0.993022449	1.135337333
genus.LachnospiraceaeNK4A136group.id.11319	finngen_R7_I9_ISCHHEART	Ischemic heart diseases	LachnospiraceaeNK4A136group	MR Egger	15	0.05775231	0.068185687	0.412324521	-0.075891638	0.191396257	1.059452547	0.926916644	1.2109392
genus.LachnospiraceaeNK4A136group.id.11319	finngen_R7_I9_ISCHHEART	Ischemic heart diseases	LachnospiraceaeNK4A136group	Weighted median	15	-0.005789131	0.048361378	0.904716307	-0.100577433	0.08899917	0.994227593	0.904315086	1.093079749
genus.LachnospiraceaeNK4A136group.id.11319	finngen_R7_I9_ISCHHEART	Ischemic heart diseases	LachnospiraceaeNK4A136group	Weighted mode	15	0.000526817	0.058342643	0.992922847	-0.113824764	0.114878397	1.000526956	0.892414326	1.121737023
genus.LachnospiraceaeNK4A136group.id.11319	finngen_R7_I9_ISCHHEART	Ischemic heart diseases	LachnospiraceaeNK4A136group	Maximum likelihood	15	0.063470923	0.036186423	0.079430803	-0.007454466	0.134396312	1.065528503	0.99257325	1.14384605
genus.LachnospiraceaeNK4A136group.id.11319	finngen_R7_I9_ISCHHEART	Ischemic heart diseases	LachnospiraceaeNK4A136group	cML-MA-BIC	15	0.063302809	0.036128549	0.079747199	-0.007509147	0.134114764	1.065349387	0.992518977	1.143524047
genus.LachnospiraceaeUCG001.id.11321	finngen_R7_I9_ISCHHEART	Ischemic heart diseases	LachnospiraceaeUCG001	Inverse variance weighted	12	0.033059268	0.041315263	0.423611825	-0.047918647	0.114037183	1.033611798	0.953211331	1.120793799
genus.LachnospiraceaeUCG001.id.11321	finngen_R7_I9_ISCHHEART	Ischemic heart diseases	LachnospiraceaeUCG001	MR Egger	12	0.2495039	0.16517733	0.161844458	-0.074243666	0.573251467	1.28338857	0.928445436	1.77402587
genus.LachnospiraceaeUCG001.id.11321	finngen_R7_I9_ISCHHEART	Ischemic heart diseases	LachnospiraceaeUCG001	Weighted median	12	0.036603162	0.047018388	0.436282496	-0.055552879	0.128759203	1.037281306	0.945962001	1.137416205
genus.LachnospiraceaeUCG001.id.11321	finngen_R7_I9_ISCHHEART	Ischemic heart diseases	LachnospiraceaeUCG001	Weighted mode	12	0.053615051	0.078450609	0.508478442	-0.100148143	0.207378245	1.055078372	0.904703383	1.230447894
genus.LachnospiraceaeUCG001.id.11321	finngen_R7_I9_ISCHHEART	Ischemic heart diseases	LachnospiraceaeUCG001	Maximum likelihood	12	0.035172591	0.034380048	0.306283065	-0.032212303	0.102557486	1.035798463	0.968300987	1.108000995
genus.LachnospiraceaeUCG001.id.11321	finngen_R7_I9_ISCHHEART	Ischemic heart diseases	LachnospiraceaeUCG001	cML-MA-BIC	12	0.036309407	0.034786841	0.296592526	-0.031872801	0.104491615	1.036976645	0.968629783	1.110146086
genus.LachnospiraceaeUCG004.id.11324	finngen_R7_I9_ISCHHEART	Ischemic heart diseases	LachnospiraceaeUCG004	Inverse variance weighted	12	0.026698768	0.043056765	0.535203146	-0.057692492	0.111090028	1.027058373	0.943940172	1.117495508
genus.LachnospiraceaeUCG004.id.11324	finngen_R7_I9_ISCHHEART	Ischemic heart diseases	LachnospiraceaeUCG004	MR Egger	12	0.213122171	0.178850395	0.260922124	-0.137424604	0.563668945	1.237535832	0.871600063	1.757107419
genus.LachnospiraceaeUCG004.id.11324	finngen_R7_I9_ISCHHEART	Ischemic heart diseases	LachnospiraceaeUCG004	Weighted median	12	0.0262262	0.056025085	0.639702126	-0.083582966	0.136035367	1.026573133	0.91981477	1.145722413
genus.LachnospiraceaeUCG004.id.11324	finngen_R7_I9_ISCHHEART	Ischemic heart diseases	LachnospiraceaeUCG004	Weighted mode	12	0.019674508	0.092223216	0.83496755	-0.161082995	0.200432011	1.019869327	0.851221421	1.221930532
genus.LachnospiraceaeUCG004.id.11324	finngen_R7_I9_ISCHHEART	Ischemic heart diseases	LachnospiraceaeUCG004	Maximum likelihood	12	0.027465052	0.043500387	0.527795423	-0.057795706	0.112725811	1.027845694	0.943842749	1.119324984
genus.LachnospiraceaeUCG004.id.11324	finngen_R7_I9_ISCHHEART	Ischemic heart diseases	LachnospiraceaeUCG004	cML-MA-BIC	12	0.027247293	0.043506973	0.53113513	-0.058026374	0.112520961	1.027621895	0.94362506	1.119095714
genus.LachnospiraceaeUCG008.id.11328	finngen_R7_I9_ISCHHEART	Ischemic heart diseases	LachnospiraceaeUCG008	Inverse variance weighted	10	-0.001712368	0.040713401	0.966451603	-0.081510634	0.078085898	0.998289097	0.921722908	1.081215529
genus.LachnospiraceaeUCG008.id.11328	finngen_R7_I9_ISCHHEART	Ischemic heart diseases	LachnospiraceaeUCG008	MR Egger	10	0.218065767	0.204634577	0.317690564	-0.183018003	0.619149538	1.243668858	0.832753164	1.857347766
genus.LachnospiraceaeUCG008.id.11328	finngen_R7_I9_ISCHHEART	Ischemic heart diseases	LachnospiraceaeUCG008	Weighted median	10	0.017626077	0.045169387	0.69637259	-0.070905923	0.106158076	1.017782333	0.931549526	1.111997643
genus.LachnospiraceaeUCG008.id.11328	finngen_R7_I9_ISCHHEART	Ischemic heart diseases	LachnospiraceaeUCG008	Weighted mode	10	0.036732797	0.078808954	0.652219284	-0.117732753	0.191198346	1.037415783	0.888933585	1.210699566
genus.LachnospiraceaeUCG008.id.11328	finngen_R7_I9_ISCHHEART	Ischemic heart diseases	LachnospiraceaeUCG008	Maximum likelihood	10	-0.001765559	0.031376849	0.955127121	-0.063264183	0.059733064	0.998235998	0.938695454	1.061553142
genus.LachnospiraceaeUCG008.id.11328	finngen_R7_I9_ISCHHEART	Ischemic heart diseases	LachnospiraceaeUCG008	cML-MA-BIC	10	-0.000882804	0.031788267	0.977844506	-0.063187807	0.0614222	0.999117586	0.93876715	1.063347764
genus.LachnospiraceaeUCG010.id.11330	finngen_R7_I9_ISCHHEART	Ischemic heart diseases	LachnospiraceaeUCG010	Inverse variance weighted	10	0.019909757	0.060388161	0.741629399	-0.098451038	0.138270553	1.020109279	0.906240063	1.148286181
genus.LachnospiraceaeUCG010.id.11330	finngen_R7_I9_ISCHHEART	Ischemic heart diseases	LachnospiraceaeUCG010	MR Egger	10	-0.284093999	0.158922381	0.111643247	-0.595581867	0.027393868	0.752695889	0.551241723	1.02777253
genus.LachnospiraceaeUCG010.id.11330	finngen_R7_I9_ISCHHEART	Ischemic heart diseases	LachnospiraceaeUCG010	Weighted median	10	0.006929553	0.067069469	0.91770977	-0.124526606	0.138385711	1.006953618	0.88291477	1.148418423
genus.LachnospiraceaeUCG010.id.11330	finngen_R7_I9_ISCHHEART	Ischemic heart diseases	LachnospiraceaeUCG010	Weighted mode	10	-0.005891528	0.110123797	0.95850293	-0.22173417	0.209951114	0.994125793	0.8011283	1.233617752
genus.LachnospiraceaeUCG010.id.11330	finngen_R7_I9_ISCHHEART	Ischemic heart diseases	LachnospiraceaeUCG010	Maximum likelihood	10	0.02180247	0.047279023	0.644694815	-0.070864416	0.114469356	1.02204188	0.931588192	1.12127828
genus.LachnospiraceaeUCG010.id.11330	finngen_R7_I9_ISCHHEART	Ischemic heart diseases	LachnospiraceaeUCG010	cML-MA-BIC	10	0.027615734	0.04996469	0.580465434	-0.070315059	0.125546527	1.028000583	0.932100107	1.133767918
genus.Lactobacillus.id.1837	finngen_R7_I9_ISCHHEART	Ischemic heart diseases	Lactobacillus	Inverse variance weighted	8	-0.035551237	0.047851381	0.457511275	-0.129339943	0.058237469	0.965073286	0.878675216	1.059966675
genus.Lactobacillus.id.1837	finngen_R7_I9_ISCHHEART	Ischemic heart diseases	Lactobacillus	MR Egger	8	-0.040439485	0.132744864	0.770930024	-0.300619419	0.219740449	0.960367279	0.740359486	1.245753353
genus.Lactobacillus.id.1837	finngen_R7_I9_ISCHHEART	Ischemic heart diseases	Lactobacillus	Weighted median	8	-0.054461863	0.046966414	0.24621509	-0.146516033	0.037592308	0.946994624	0.863711884	1.038307837
genus.Lactobacillus.id.1837	finngen_R7_I9_ISCHHEART	Ischemic heart diseases	Lactobacillus	Weighted mode	8	-0.046238271	0.058082073	0.452130524	-0.160079133	0.067602592	0.954814431	0.852076359	1.069940021
genus.Lactobacillus.id.1837	finngen_R7_I9_ISCHHEART	Ischemic heart diseases	Lactobacillus	Maximum likelihood	8	-0.03817872	0.031905334	0.231452759	-0.100713174	0.024355735	0.962540901	0.904192342	1.024654758
genus.Lactobacillus.id.1837	finngen_R7_I9_ISCHHEART	Ischemic heart diseases	Lactobacillus	cML-MA-BIC	8	-0.039697501	0.032419493	0.220765616	-0.103239707	0.023844705	0.961080121	0.901910753	1.024131263
genus.Lactococcus.id.1851	finngen_R7_I9_ISCHHEART	Ischemic heart diseases	Lactococcus	Inverse variance weighted	9	0.034941337	0.026301383	0.184013609	-0.016609373	0.086492047	1.035558958	0.983527802	1.090342696
genus.Lactococcus.id.1851	finngen_R7_I9_ISCHHEART	Ischemic heart diseases	Lactococcus	MR Egger	9	-0.05672938	0.118066975	0.645535396	-0.288140652	0.174681892	0.94484973	0.749656144	1.190867332
genus.Lactococcus.id.1851	finngen_R7_I9_ISCHHEART	Ischemic heart diseases	Lactococcus	Weighted median	9	0.023446467	0.035404583	0.50781495	-0.045946514	0.092839449	1.023723497	0.955093045	1.097285551
genus.Lactococcus.id.1851	finngen_R7_I9_ISCHHEART	Ischemic heart diseases	Lactococcus	Weighted mode	9	0.013731908	0.051871805	0.797912005	-0.087936831	0.115400646	1.013826623	0.915818726	1.122323002
genus.Lactococcus.id.1851	finngen_R7_I9_ISCHHEART	Ischemic heart diseases	Lactococcus	Maximum likelihood	9	0.036106162	0.026916228	0.179781777	-0.016649646	0.08886197	1.036765906	0.983488194	1.092929788
genus.Lactococcus.id.1851	finngen_R7_I9_ISCHHEART	Ischemic heart diseases	Lactococcus	cML-MA-BIC	9	0.036213645	0.026944315	0.178942562	-0.016597213	0.089024504	1.036877347	0.983539762	1.093107441
genus.Marvinbryantia.id.2005	finngen_R7_I9_ISCHHEART	Ischemic heart diseases	Marvinbryantia	Inverse variance weighted	10	-0.024983069	0.042995251	0.561196128	-0.10925376	0.059287623	0.975326426	0.896502892	1.061080388
genus.Marvinbryantia.id.2005	finngen_R7_I9_ISCHHEART	Ischemic heart diseases	Marvinbryantia	MR Egger	10	0.065675311	0.168494655	0.706873204	-0.264574214	0.395924835	1.067879932	0.767532685	1.485757636
genus.Marvinbryantia.id.2005	finngen_R7_I9_ISCHHEART	Ischemic heart diseases	Marvinbryantia	Weighted median	10	0.003437559	0.055805424	0.950882158	-0.105941072	0.11281619	1.003443475	0.899477651	1.119426153
genus.Marvinbryantia.id.2005	finngen_R7_I9_ISCHHEART	Ischemic heart diseases	Marvinbryantia	Weighted mode	10	0.014323004	0.08872922	0.875325277	-0.159586267	0.188232275	1.01442607	0.852496422	1.207113865
genus.Marvinbryantia.id.2005	finngen_R7_I9_ISCHHEART	Ischemic heart diseases	Marvinbryantia	Maximum likelihood	10	-0.024903198	0.043509595	0.567077388	-0.110182005	0.060375608	0.975404328	0.895671104	1.062235456
genus.Marvinbryantia.id.2005	finngen_R7_I9_ISCHHEART	Ischemic heart diseases	Marvinbryantia	cML-MA-BIC	10	-0.025444475	0.043588628	0.559394496	-0.110878187	0.059989237	0.974876508	0.895047771	1.061825118
genus.Methanobrevibacter.id.123	finngen_R7_I9_ISCHHEART	Ischemic heart diseases	Methanobrevibacter	Inverse variance weighted	6	-0.000143281	0.03202417	0.996430143	-0.062910655	0.062624092	0.999856729	0.939027368	1.064626562
genus.Methanobrevibacter.id.123	finngen_R7_I9_ISCHHEART	Ischemic heart diseases	Methanobrevibacter	MR Egger	6	0.06161285	0.120145947	0.63510058	-0.173873205	0.297098905	1.063550511	0.840403449	1.345948414
genus.Methanobrevibacter.id.123	finngen_R7_I9_ISCHHEART	Ischemic heart diseases	Methanobrevibacter	Weighted median	6	-0.002875764	0.040933022	0.943990418	-0.083104488	0.07735296	0.997128367	0.920254987	1.080423355
genus.Methanobrevibacter.id.123	finngen_R7_I9_ISCHHEART	Ischemic heart diseases	Methanobrevibacter	Weighted mode	6	-0.000378453	0.050763774	0.994339985	-0.09987545	0.099118543	0.999621618	0.904950122	1.104197187
genus.Methanobrevibacter.id.123	finngen_R7_I9_ISCHHEART	Ischemic heart diseases	Methanobrevibacter	Maximum likelihood	6	-0.000147546	0.032281822	0.996353244	-0.063419917	0.063124825	0.999852465	0.938549279	1.06515979
genus.Methanobrevibacter.id.123	finngen_R7_I9_ISCHHEART	Ischemic heart diseases	Methanobrevibacter	cML-MA-BIC	6	-8.91E-05	0.032307568	0.997799806	-0.063411923	0.063233745	0.999910915	0.938556781	1.065275813
genus.Odoribacter.id.952	finngen_R7_I9_ISCHHEART	Ischemic heart diseases	Odoribacter	Inverse variance weighted	7	0.092109819	0.071667596	0.198709611	-0.04835867	0.232578308	1.09648523	0.952791988	1.261849255
genus.Odoribacter.id.952	finngen_R7_I9_ISCHHEART	Ischemic heart diseases	Odoribacter	MR Egger	7	-0.32591344	0.1669161	0.108314776	-0.653068995	0.001242116	0.72186767	0.520446077	1.001242887
genus.Odoribacter.id.952	finngen_R7_I9_ISCHHEART	Ischemic heart diseases	Odoribacter	Weighted median	7	0.024432785	0.07318391	0.738489278	-0.119007678	0.167873249	1.024733712	0.887800984	1.182786681
genus.Odoribacter.id.952	finngen_R7_I9_ISCHHEART	Ischemic heart diseases	Odoribacter	Weighted mode	7	0.009793808	0.093787752	0.920235157	-0.174030186	0.193617801	1.009841924	0.840271533	1.213632346
genus.Odoribacter.id.952	finngen_R7_I9_ISCHHEART	Ischemic heart diseases	Odoribacter	Maximum likelihood	7	0.099299981	0.05644003	0.078511419	-0.011322478	0.209922439	1.104397548	0.98874138	1.233582378
genus.Odoribacter.id.952	finngen_R7_I9_ISCHHEART	Ischemic heart diseases	Odoribacter	cML-MA-BIC	7	0.095150999	0.058583463	0.104334082	-0.019672588	0.209974585	1.099824915	0.980519655	1.233646707
genus.Olsenella.id.822	finngen_R7_I9_ISCHHEART	Ischemic heart diseases	Olsenella	Inverse variance weighted	10	-0.009968487	0.022544151	0.658361709	-0.054155023	0.034218049	0.990081034	0.947285244	1.034810222
genus.Olsenella.id.822	finngen_R7_I9_ISCHHEART	Ischemic heart diseases	Olsenella	MR Egger	10	-0.086514556	0.072243415	0.265370857	-0.22811165	0.055082539	0.917122199	0.796035378	1.056627824
genus.Olsenella.id.822	finngen_R7_I9_ISCHHEART	Ischemic heart diseases	Olsenella	Weighted median	10	-0.019120519	0.029922446	0.522821277	-0.077768514	0.039527476	0.981061118	0.925178568	1.040319082
genus.Olsenella.id.822	finngen_R7_I9_ISCHHEART	Ischemic heart diseases	Olsenella	Weighted mode	10	-0.009270009	0.039661255	0.820424726	-0.087006069	0.068466051	0.990772825	0.916671533	1.07086427
genus.Olsenella.id.822	finngen_R7_I9_ISCHHEART	Ischemic heart diseases	Olsenella	Maximum likelihood	10	-0.01043803	0.022913943	0.648726668	-0.055349358	0.034473297	0.989616257	0.946154543	1.035074389
genus.Olsenella.id.822	finngen_R7_I9_ISCHHEART	Ischemic heart diseases	Olsenella	cML-MA-BIC	10	-0.010984363	0.023126416	0.634808078	-0.056312137	0.034343412	0.989075745	0.945244044	1.034939956
genus.Oscillibacter.id.2063	finngen_R7_I9_ISCHHEART	Ischemic heart diseases	Oscillibacter	Inverse variance weighted	13	0.028054793	0.030499303	0.357650982	-0.03172384	0.087833426	1.028452035	0.968774082	1.091806241
genus.Oscillibacter.id.2063	finngen_R7_I9_ISCHHEART	Ischemic heart diseases	Oscillibacter	MR Egger	13	-0.090695286	0.116519124	0.452767701	-0.31907277	0.137682197	0.913295962	0.726822657	1.147610778
genus.Oscillibacter.id.2063	finngen_R7_I9_ISCHHEART	Ischemic heart diseases	Oscillibacter	Weighted median	13	0.031855798	0.038463724	0.407555151	-0.0435331	0.107244696	1.032368625	0.957400863	1.113206619
genus.Oscillibacter.id.2063	finngen_R7_I9_ISCHHEART	Ischemic heart diseases	Oscillibacter	Weighted mode	13	0.046932739	0.064632387	0.481671402	-0.07974674	0.173612218	1.048051513	0.923350164	1.189594173
genus.Oscillibacter.id.2063	finngen_R7_I9_ISCHHEART	Ischemic heart diseases	Oscillibacter	Maximum likelihood	13	0.028703677	0.030857201	0.352262359	-0.031776436	0.08918379	1.029119597	0.968723129	1.093281572
genus.Oscillibacter.id.2063	finngen_R7_I9_ISCHHEART	Ischemic heart diseases	Oscillibacter	cML-MA-BIC	13	0.02848574	0.030857443	0.355934253	-0.031994848	0.088966328	1.028895338	0.968511572	1.09304385
genus.Oscillospira.id.2064	finngen_R7_I9_ISCHHEART	Ischemic heart diseases	Oscillospira	Inverse variance weighted	8	0.059939946	0.042004034	0.15357859	-0.02238796	0.142267853	1.061772781	0.977860791	1.152885411
genus.Oscillospira.id.2064	finngen_R7_I9_ISCHHEART	Ischemic heart diseases	Oscillospira	MR Egger	8	0.287945626	0.177103629	0.155104561	-0.059177487	0.635068739	1.333684785	0.942539466	1.887151859
genus.Oscillospira.id.2064	finngen_R7_I9_ISCHHEART	Ischemic heart diseases	Oscillospira	Weighted median	8	0.06001007	0.055326687	0.278076866	-0.048430236	0.168450376	1.061847239	0.952723803	1.183469497
genus.Oscillospira.id.2064	finngen_R7_I9_ISCHHEART	Ischemic heart diseases	Oscillospira	Weighted mode	8	0.026438629	0.085138087	0.765193928	-0.140432021	0.193309279	1.02679123	0.868982735	1.213257971
genus.Oscillospira.id.2064	finngen_R7_I9_ISCHHEART	Ischemic heart diseases	Oscillospira	Maximum likelihood	8	0.062376567	0.043135477	0.148159858	-0.022168968	0.146922102	1.064363073	0.978074958	1.158263733
genus.Oscillospira.id.2064	finngen_R7_I9_ISCHHEART	Ischemic heart diseases	Oscillospira	cML-MA-BIC	8	0.061834193	0.043324355	0.153511122	-0.023081542	0.146749928	1.063785947	0.977182799	1.158064327
genus.Oxalobacter.id.2978	finngen_R7_I9_ISCHHEART	Ischemic heart diseases	Oxalobacter	Inverse variance weighted	11	0.03901328	0.033263365	0.240851827	-0.026182914	0.104209475	1.039784292	0.974156886	1.109832913
genus.Oxalobacter.id.2978	finngen_R7_I9_ISCHHEART	Ischemic heart diseases	Oxalobacter	MR Egger	11	-0.119603939	0.155777649	0.462281793	-0.424928131	0.185720252	0.887271781	0.653816773	1.204085373
genus.Oxalobacter.id.2978	finngen_R7_I9_ISCHHEART	Ischemic heart diseases	Oxalobacter	Weighted median	11	0.040870743	0.03283557	0.213238582	-0.023486974	0.105228461	1.041717448	0.976786698	1.110964393
genus.Oxalobacter.id.2978	finngen_R7_I9_ISCHHEART	Ischemic heart diseases	Oxalobacter	Weighted mode	11	0.032621134	0.042908405	0.464651928	-0.051479339	0.116721608	1.033159037	0.949823274	1.123806527
genus.Oxalobacter.id.2978	finngen_R7_I9_ISCHHEART	Ischemic heart diseases	Oxalobacter	Maximum likelihood	11	0.040764401	0.024626715	0.097865314	-0.007503961	0.089032763	1.041606675	0.992524123	1.093116469
genus.Oxalobacter.id.2978	finngen_R7_I9_ISCHHEART	Ischemic heart diseases	Oxalobacter	cML-MA-BIC	11	0.03571533	0.026922933	0.184648805	-0.017053618	0.088484278	1.036360784	0.983090972	1.092517076
genus.Parabacteroides.id.954	finngen_R7_I9_ISCHHEART	Ischemic heart diseases	Parabacteroides	Inverse variance weighted	5	0.105094055	0.079847388	0.188111448	-0.051406825	0.261594935	1.110815083	0.949892152	1.299000257
genus.Parabacteroides.id.954	finngen_R7_I9_ISCHHEART	Ischemic heart diseases	Parabacteroides	MR Egger	5	-0.312600211	0.518940863	0.589406971	-1.329724302	0.70452388	0.731542317	0.264550187	2.022883321
genus.Parabacteroides.id.954	finngen_R7_I9_ISCHHEART	Ischemic heart diseases	Parabacteroides	Weighted median	5	0.064265324	0.0842206	0.445427942	-0.100807051	0.229337699	1.066375297	0.904107463	1.257766714
genus.Parabacteroides.id.954	finngen_R7_I9_ISCHHEART	Ischemic heart diseases	Parabacteroides	Weighted mode	5	0.030155004	0.118876726	0.812258421	-0.20284338	0.263153387	1.030614271	0.816406097	1.301026265
genus.Parabacteroides.id.954	finngen_R7_I9_ISCHHEART	Ischemic heart diseases	Parabacteroides	Maximum likelihood	5	0.111769044	0.070221549	0.111460436	-0.025865191	0.249403279	1.118254563	0.974466447	1.283259441
genus.Parabacteroides.id.954	finngen_R7_I9_ISCHHEART	Ischemic heart diseases	Parabacteroides	cML-MA-BIC	5	0.110950653	0.070485083	0.115464056	-0.027200109	0.249101415	1.117339768	0.973166483	1.282872128
genus.Paraprevotella.id.962	finngen_R7_I9_ISCHHEART	Ischemic heart diseases	Paraprevotella	Inverse variance weighted	13	-0.02260442	0.032991397	0.493242313	-0.087267558	0.042058719	0.977649146	0.916431864	1.042955718
genus.Paraprevotella.id.962	finngen_R7_I9_ISCHHEART	Ischemic heart diseases	Paraprevotella	MR Egger	13	-0.214889428	0.115916749	0.090752103	-0.442086257	0.012307401	0.806630626	0.642694196	1.012383448
genus.Paraprevotella.id.962	finngen_R7_I9_ISCHHEART	Ischemic heart diseases	Paraprevotella	Weighted median	13	-0.064873713	0.037280397	0.081831597	-0.137943292	0.008195865	0.93718581	0.871148092	1.008229543
genus.Paraprevotella.id.962	finngen_R7_I9_ISCHHEART	Ischemic heart diseases	Paraprevotella	Weighted mode	13	-0.084038476	0.063926569	0.2132124	-0.209334551	0.0412576	0.919395881	0.811123828	1.042120521
genus.Paraprevotella.id.962	finngen_R7_I9_ISCHHEART	Ischemic heart diseases	Paraprevotella	Maximum likelihood	13	-0.024258365	0.027186725	0.372239047	-0.077544346	0.029027616	0.976033504	0.925385987	1.029453023
genus.Paraprevotella.id.962	finngen_R7_I9_ISCHHEART	Ischemic heart diseases	Paraprevotella	cML-MA-BIC	13	-0.024371848	0.027221999	0.370626906	-0.077726966	0.028983271	0.975922748	0.925217007	1.029407374
genus.Parasutterella.id.2892	finngen_R7_I9_ISCHHEART	Ischemic heart diseases	Parasutterella	Inverse variance weighted	14	0.035545201	0.039112545	0.363459497	-0.041115389	0.11220579	1.036184483	0.959718383	1.118743063
genus.Parasutterella.id.2892	finngen_R7_I9_ISCHHEART	Ischemic heart diseases	Parasutterella	MR Egger	14	0.189446708	0.102274279	0.08872305	-0.011010879	0.389904295	1.208580714	0.989049519	1.476839446
genus.Parasutterella.id.2892	finngen_R7_I9_ISCHHEART	Ischemic heart diseases	Parasutterella	Weighted median	14	0.06493295	0.045781516	0.156096659	-0.024798822	0.154664722	1.067087474	0.975506143	1.167266536
genus.Parasutterella.id.2892	finngen_R7_I9_ISCHHEART	Ischemic heart diseases	Parasutterella	Weighted mode	14	0.096579338	0.061820951	0.142237578	-0.024589726	0.217748402	1.10139696	0.975710138	1.243274222
genus.Parasutterella.id.2892	finngen_R7_I9_ISCHHEART	Ischemic heart diseases	Parasutterella	Maximum likelihood	14	0.03817901	0.032236893	0.23628379	-0.025005299	0.10136332	1.038917193	0.975304744	1.106678647
genus.Parasutterella.id.2892	finngen_R7_I9_ISCHHEART	Ischemic heart diseases	Parasutterella	cML-MA-BIC	14	0.041355025	0.033204646	0.212963088	-0.023726082	0.106436132	1.042222054	0.976553168	1.112306883
genus.Peptococcus.id.2037	finngen_R7_I9_ISCHHEART	Ischemic heart diseases	Peptococcus	Inverse variance weighted	12	-0.027184602	0.02681985	0.310773622	-0.079751508	0.025382304	0.973181574	0.923345762	1.025707177
genus.Peptococcus.id.2037	finngen_R7_I9_ISCHHEART	Ischemic heart diseases	Peptococcus	MR Egger	12	-0.244959796	0.096226564	0.029079732	-0.433563863	-0.05635573	0.782736007	0.648194896	0.945202839
genus.Peptococcus.id.2037	finngen_R7_I9_ISCHHEART	Ischemic heart diseases	Peptococcus	Weighted median	12	-0.03702077	0.033601169	0.270561544	-0.102879061	0.028837521	0.96365612	0.902236083	1.029257348
genus.Peptococcus.id.2037	finngen_R7_I9_ISCHHEART	Ischemic heart diseases	Peptococcus	Weighted mode	12	-0.039484368	0.047884685	0.427133425	-0.133338351	0.054369615	0.961284981	0.875168928	1.055874797
genus.Peptococcus.id.2037	finngen_R7_I9_ISCHHEART	Ischemic heart diseases	Peptococcus	Maximum likelihood	12	-0.027846796	0.025615614	0.276991537	-0.078053399	0.022359806	0.972537352	0.924915036	1.022611661
genus.Peptococcus.id.2037	finngen_R7_I9_ISCHHEART	Ischemic heart diseases	Peptococcus	cML-MA-BIC	12	-0.030730389	0.026450645	0.245316266	-0.082573653	0.021112876	0.96973699	0.920743619	1.021337329
genus.Phascolarctobacterium.id.2168	finngen_R7_I9_ISCHHEART	Ischemic heart diseases	Phascolarctobacterium	Inverse variance weighted	8	-0.070761198	0.044622832	0.112793278	-0.158221949	0.016699553	0.931684354	0.853660292	1.01683977
genus.Phascolarctobacterium.id.2168	finngen_R7_I9_ISCHHEART	Ischemic heart diseases	Phascolarctobacterium	MR Egger	8	0.234759364	0.207630893	0.301360005	-0.172197187	0.641715915	1.264604423	0.841813162	1.899737872
genus.Phascolarctobacterium.id.2168	finngen_R7_I9_ISCHHEART	Ischemic heart diseases	Phascolarctobacterium	Weighted median	8	-0.047306453	0.061176551	0.439358142	-0.167212493	0.072599587	0.953795059	0.846019819	1.075299886
genus.Phascolarctobacterium.id.2168	finngen_R7_I9_ISCHHEART	Ischemic heart diseases	Phascolarctobacterium	Weighted mode	8	-0.041783382	0.081785744	0.625143239	-0.20208344	0.118516676	0.959077512	0.817026753	1.125825649
genus.Phascolarctobacterium.id.2168	finngen_R7_I9_ISCHHEART	Ischemic heart diseases	Phascolarctobacterium	Maximum likelihood	8	-0.072956711	0.045582481	0.109478223	-0.162298374	0.016384952	0.929641072	0.850187493	1.016519921
genus.Phascolarctobacterium.id.2168	finngen_R7_I9_ISCHHEART	Ischemic heart diseases	Phascolarctobacterium	cML-MA-BIC	8	-0.072613866	0.045721836	0.112248801	-0.162228664	0.017000932	0.92995985	0.850246761	1.01714627
genus.Prevotella7.id.11182	finngen_R7_I9_ISCHHEART	Ischemic heart diseases	Prevotella7	Inverse variance weighted	11	-0.009785997	0.027609134	0.723003313	-0.0638999	0.044327906	0.99026173	0.938098899	1.045325067
genus.Prevotella7.id.11182	finngen_R7_I9_ISCHHEART	Ischemic heart diseases	Prevotella7	MR Egger	11	0.031985149	0.168052315	0.853275523	-0.297397388	0.361367685	1.032502171	0.742748794	1.435291099
genus.Prevotella7.id.11182	finngen_R7_I9_ISCHHEART	Ischemic heart diseases	Prevotella7	Weighted median	11	-0.013393151	0.032885794	0.683815198	-0.077849306	0.051063005	0.986696138	0.925103823	1.052389197
genus.Prevotella7.id.11182	finngen_R7_I9_ISCHHEART	Ischemic heart diseases	Prevotella7	Weighted mode	11	-0.015761961	0.052081336	0.76836482	-0.11784138	0.086317458	0.984361609	0.888837029	1.090152351
genus.Prevotella7.id.11182	finngen_R7_I9_ISCHHEART	Ischemic heart diseases	Prevotella7	Maximum likelihood	11	-0.010322479	0.023078045	0.6546688	-0.055555447	0.034910489	0.989730615	0.945959572	1.035527013
genus.Prevotella7.id.11182	finngen_R7_I9_ISCHHEART	Ischemic heart diseases	Prevotella7	cML-MA-BIC	11	-0.010939676	0.02324735	0.637942597	-0.056504482	0.03462513	0.989119945	0.945062249	1.035231559
genus.Prevotella9.id.11183	finngen_R7_I9_ISCHHEART	Ischemic heart diseases	Prevotella9	Inverse variance weighted	15	-0.074314832	0.034092204	0.029270884	-0.141135551	-0.007494113	0.928379365	0.868371595	0.992533898
genus.Prevotella9.id.11183	finngen_R7_I9_ISCHHEART	Ischemic heart diseases	Prevotella9	MR Egger	15	-0.073189789	0.103448286	0.491744674	-0.275948429	0.129568852	0.929424419	0.758852065	1.138337485
genus.Prevotella9.id.11183	finngen_R7_I9_ISCHHEART	Ischemic heart diseases	Prevotella9	Weighted median	15	-0.042643119	0.045034451	0.343689768	-0.130910642	0.045624405	0.958253312	0.877296164	1.046681208
genus.Prevotella9.id.11183	finngen_R7_I9_ISCHHEART	Ischemic heart diseases	Prevotella9	Weighted mode	15	-0.016845706	0.072768441	0.820277694	-0.159471851	0.125780438	0.983295389	0.852593967	1.13403315
genus.Prevotella9.id.11183	finngen_R7_I9_ISCHHEART	Ischemic heart diseases	Prevotella9	Maximum likelihood	15	-0.074762907	0.030129618	0.013087628	-0.133816957	-0.015708856	0.927963474	0.874750166	0.984413884
genus.Prevotella9.id.11183	finngen_R7_I9_ISCHHEART	Ischemic heart diseases	Prevotella9	cML-MA-BIC	15	-0.079312567	0.030279423	0.008809613	-0.138660235	-0.019964899	0.923751145	0.870523751	0.98023308
genus.RikenellaceaeRC9gutgroup.id.11191	finngen_R7_I9_ISCHHEART	Ischemic heart diseases	RikenellaceaeRC9gutgroup	Inverse variance weighted	11	-0.025026403	0.026779697	0.350031093	-0.07751461	0.027461803	0.975284161	0.925413504	1.027842354
genus.RikenellaceaeRC9gutgroup.id.11191	finngen_R7_I9_ISCHHEART	Ischemic heart diseases	RikenellaceaeRC9gutgroup	MR Egger	11	0.020318099	0.175332253	0.910289435	-0.323333117	0.363969315	1.020525917	0.723732727	1.439030057
genus.RikenellaceaeRC9gutgroup.id.11191	finngen_R7_I9_ISCHHEART	Ischemic heart diseases	RikenellaceaeRC9gutgroup	Weighted median	11	-0.000820517	0.031229492	0.97903896	-0.062030321	0.060389287	0.999179819	0.939854389	1.062249986
genus.RikenellaceaeRC9gutgroup.id.11191	finngen_R7_I9_ISCHHEART	Ischemic heart diseases	RikenellaceaeRC9gutgroup	Weighted mode	11	0.04181182	0.059018981	0.494850393	-0.073865382	0.157489022	1.042698245	0.928796718	1.170567907
genus.RikenellaceaeRC9gutgroup.id.11191	finngen_R7_I9_ISCHHEART	Ischemic heart diseases	RikenellaceaeRC9gutgroup	Maximum likelihood	11	-0.02641541	0.02231239	0.23645671	-0.070147694	0.017316875	0.973930425	0.932256121	1.017467681
genus.RikenellaceaeRC9gutgroup.id.11191	finngen_R7_I9_ISCHHEART	Ischemic heart diseases	RikenellaceaeRC9gutgroup	cML-MA-BIC	11	-0.026644588	0.022349845	0.233198573	-0.070450284	0.017161108	0.973707248	0.931974073	1.017309206
genus.Romboutsia.id.11347	finngen_R7_I9_ISCHHEART	Ischemic heart diseases	Romboutsia	Inverse variance weighted	13	-0.039199317	0.046205853	0.396236075	-0.129762789	0.051364155	0.961559035	0.87830375	1.052706172
genus.Romboutsia.id.11347	finngen_R7_I9_ISCHHEART	Ischemic heart diseases	Romboutsia	MR Egger	13	0.086690222	0.134318963	0.53189575	-0.176574945	0.349955389	1.090558796	0.838135963	1.419004244
genus.Romboutsia.id.11347	finngen_R7_I9_ISCHHEART	Ischemic heart diseases	Romboutsia	Weighted median	13	-0.045359481	0.05673479	0.424000373	-0.156559669	0.065840706	0.95565388	0.855080494	1.068056569
genus.Romboutsia.id.11347	finngen_R7_I9_ISCHHEART	Ischemic heart diseases	Romboutsia	Weighted mode	13	0.097286796	0.111106426	0.398425864	-0.120481799	0.315055391	1.102176428	0.886493222	1.370335213
genus.Romboutsia.id.11347	finngen_R7_I9_ISCHHEART	Ischemic heart diseases	Romboutsia	Maximum likelihood	13	-0.041298371	0.040140324	0.303550189	-0.119973406	0.037376665	0.959542788	0.886944024	1.038083957
genus.Romboutsia.id.11347	finngen_R7_I9_ISCHHEART	Ischemic heart diseases	Romboutsia	cML-MA-BIC	13	-0.041948271	0.040222545	0.296992554	-0.12078446	0.036887918	0.958919383	0.886224956	1.03757672
genus.Roseburia.id.2012	finngen_R7_I9_ISCHHEART	Ischemic heart diseases	Roseburia	Inverse variance weighted	14	0.005754833	0.05501847	0.916694641	-0.102081368	0.113591034	1.005771424	0.902956077	1.120293869
genus.Roseburia.id.2012	finngen_R7_I9_ISCHHEART	Ischemic heart diseases	Roseburia	MR Egger	14	0.221904904	0.163027801	0.198480005	-0.097629585	0.541439394	1.24845265	0.906984802	1.718478651
genus.Roseburia.id.2012	finngen_R7_I9_ISCHHEART	Ischemic heart diseases	Roseburia	Weighted median	14	0.028331893	0.06149996	0.645027141	-0.092208029	0.148871816	1.028737058	0.911915425	1.160524219
genus.Roseburia.id.2012	finngen_R7_I9_ISCHHEART	Ischemic heart diseases	Roseburia	Weighted mode	14	0.15218635	0.128480537	0.257416091	-0.099635502	0.404008202	1.164377198	0.905167289	1.497816232
genus.Roseburia.id.2012	finngen_R7_I9_ISCHHEART	Ischemic heart diseases	Roseburia	Maximum likelihood	14	0.006163737	0.044529731	0.889909709	-0.081114535	0.093442009	1.006182772	0.922088074	1.09794693
genus.Roseburia.id.2012	finngen_R7_I9_ISCHHEART	Ischemic heart diseases	Roseburia	cML-MA-BIC	14	0.007496957	0.044937889	0.867504355	-0.080581305	0.095575219	1.00752513	0.92257989	1.100291582
genus.Ruminiclostridium5.id.11355	finngen_R7_I9_ISCHHEART	Ischemic heart diseases	Ruminiclostridium5	Inverse variance weighted	11	0.047963424	0.047448646	0.312088631	-0.045035923	0.140962771	1.049132282	0.95596314	1.151381783
genus.Ruminiclostridium5.id.11355	finngen_R7_I9_ISCHHEART	Ischemic heart diseases	Ruminiclostridium5	MR Egger	11	0.065990313	0.207596387	0.757829183	-0.340898604	0.472879231	1.068216369	0.71113101	1.604607584
genus.Ruminiclostridium5.id.11355	finngen_R7_I9_ISCHHEART	Ischemic heart diseases	Ruminiclostridium5	Weighted median	11	0.031282524	0.064240548	0.62628727	-0.094628951	0.157193998	1.031776964	0.909710419	1.170222612
genus.Ruminiclostridium5.id.11355	finngen_R7_I9_ISCHHEART	Ischemic heart diseases	Ruminiclostridium5	Weighted mode	11	0.011497318	0.105777223	0.915595529	-0.195826039	0.218820675	1.011563666	0.822155245	1.244608068
genus.Ruminiclostridium5.id.11355	finngen_R7_I9_ISCHHEART	Ischemic heart diseases	Ruminiclostridium5	Maximum likelihood	11	0.05035006	0.048525012	0.299451447	-0.044758964	0.145459084	1.051639169	0.95622794	1.156570411
genus.Ruminiclostridium5.id.11355	finngen_R7_I9_ISCHHEART	Ischemic heart diseases	Ruminiclostridium5	cML-MA-BIC	11	0.050233885	0.048622533	0.30153838	-0.04506628	0.145534049	1.051517001	0.95593412	1.156657117
genus.Ruminiclostridium6.id.11356	finngen_R7_I9_ISCHHEART	Ischemic heart diseases	Ruminiclostridium6	Inverse variance weighted	14	-0.019532449	0.043991529	0.657039136	-0.105755845	0.066690948	0.980657074	0.899644274	1.068965061
genus.Ruminiclostridium6.id.11356	finngen_R7_I9_ISCHHEART	Ischemic heart diseases	Ruminiclostridium6	MR Egger	14	-0.039677798	0.110522001	0.725829732	-0.25630092	0.176945323	0.961099057	0.773909049	1.193565831
genus.Ruminiclostridium6.id.11356	finngen_R7_I9_ISCHHEART	Ischemic heart diseases	Ruminiclostridium6	Weighted median	14	-0.047831855	0.054988814	0.384384025	-0.155609931	0.059946221	0.953294065	0.855892983	1.061779444
genus.Ruminiclostridium6.id.11356	finngen_R7_I9_ISCHHEART	Ischemic heart diseases	Ruminiclostridium6	Weighted mode	14	-0.005783715	0.080331761	0.943699517	-0.163233967	0.151666537	0.994232979	0.849392436	1.163772097
genus.Ruminiclostridium6.id.11356	finngen_R7_I9_ISCHHEART	Ischemic heart diseases	Ruminiclostridium6	Maximum likelihood	14	-0.019660143	0.03900254	0.614209794	-0.096105121	0.056784835	0.980531857	0.908368523	1.058428049
genus.Ruminiclostridium6.id.11356	finngen_R7_I9_ISCHHEART	Ischemic heart diseases	Ruminiclostridium6	cML-MA-BIC	14	-0.020953878	0.039123068	0.592242748	-0.097635091	0.055727334	0.979264129	0.906979809	1.057309352
genus.Ruminiclostridium9.id.11357	finngen_R7_I9_ISCHHEART	Ischemic heart diseases	Ruminiclostridium9	Inverse variance weighted	7	-0.070293878	0.062320829	0.259347142	-0.192442702	0.051854947	0.93211985	0.824941584	1.053222958
genus.Ruminiclostridium9.id.11357	finngen_R7_I9_ISCHHEART	Ischemic heart diseases	Ruminiclostridium9	MR Egger	7	0.124976388	0.29723656	0.691607643	-0.45760727	0.707560046	1.133121697	0.632795945	2.029034463
genus.Ruminiclostridium9.id.11357	finngen_R7_I9_ISCHHEART	Ischemic heart diseases	Ruminiclostridium9	Weighted median	7	0.001444552	0.084062979	0.986289697	-0.163318886	0.16620799	1.001445596	0.849320309	1.180818675
genus.Ruminiclostridium9.id.11357	finngen_R7_I9_ISCHHEART	Ischemic heart diseases	Ruminiclostridium9	Weighted mode	7	0.010468308	0.126773797	0.936875587	-0.238008333	0.25894495	1.010523293	0.788196123	1.295562482
genus.Ruminiclostridium9.id.11357	finngen_R7_I9_ISCHHEART	Ischemic heart diseases	Ruminiclostridium9	Maximum likelihood	7	-0.072911785	0.061854116	0.238489721	-0.194145852	0.048322283	0.929682839	0.823537781	1.04950884
genus.Ruminiclostridium9.id.11357	finngen_R7_I9_ISCHHEART	Ischemic heart diseases	Ruminiclostridium9	cML-MA-BIC	7	-0.072890333	0.062090618	0.24042117	-0.194587944	0.048807278	0.929702782	0.823173782	1.05001797
genus.RuminococcaceaeNK4A214group.id.11358	finngen_R7_I9_ISCHHEART	Ischemic heart diseases	RuminococcaceaeNK4A214group	Inverse variance weighted	13	-0.033377915	0.040225065	0.406663726	-0.112219043	0.045463212	0.967172981	0.893848445	1.046512504
genus.RuminococcaceaeNK4A214group.id.11358	finngen_R7_I9_ISCHHEART	Ischemic heart diseases	RuminococcaceaeNK4A214group	MR Egger	13	-0.166199168	0.132702413	0.236389653	-0.426295898	0.093897561	0.846877546	0.652923115	1.098447216
genus.RuminococcaceaeNK4A214group.id.11358	finngen_R7_I9_ISCHHEART	Ischemic heart diseases	RuminococcaceaeNK4A214group	Weighted median	13	-0.009988447	0.057105939	0.8611497	-0.121916087	0.101939193	0.990061272	0.885222647	1.107316137
genus.RuminococcaceaeNK4A214group.id.11358	finngen_R7_I9_ISCHHEART	Ischemic heart diseases	RuminococcaceaeNK4A214group	Weighted mode	13	0.053919939	0.100272894	0.60059275	-0.142614933	0.250454812	1.055400103	0.867087891	1.28460954
genus.RuminococcaceaeNK4A214group.id.11358	finngen_R7_I9_ISCHHEART	Ischemic heart diseases	RuminococcaceaeNK4A214group	Maximum likelihood	13	-0.03528108	0.041067017	0.390279903	-0.115772434	0.045210274	0.965334042	0.890677888	1.046247836
genus.RuminococcaceaeNK4A214group.id.11358	finngen_R7_I9_ISCHHEART	Ischemic heart diseases	RuminococcaceaeNK4A214group	cML-MA-BIC	13	-0.034409296	0.041276456	0.404489469	-0.11531115	0.046492559	0.966175972	0.891088839	1.047590284
genus.RuminococcaceaeUCG002.id.11360	finngen_R7_I9_ISCHHEART	Ischemic heart diseases	RuminococcaceaeUCG002	Inverse variance weighted	19	-0.00830285	0.043657209	0.849165896	-0.09387098	0.077265281	0.991731524	0.910400214	1.080328629
genus.RuminococcaceaeUCG002.id.11360	finngen_R7_I9_ISCHHEART	Ischemic heart diseases	RuminococcaceaeUCG002	MR Egger	19	0.032820776	0.11409732	0.777087304	-0.190809971	0.256451524	1.033365319	0.826289592	1.292336117
genus.RuminococcaceaeUCG002.id.11360	finngen_R7_I9_ISCHHEART	Ischemic heart diseases	RuminococcaceaeUCG002	Weighted median	19	0.060216162	0.051607226	0.243284492	-0.040934002	0.161366326	1.0620661	0.959892479	1.175115365
genus.RuminococcaceaeUCG002.id.11360	finngen_R7_I9_ISCHHEART	Ischemic heart diseases	RuminococcaceaeUCG002	Weighted mode	19	0.075660894	0.061900222	0.237357595	-0.045663541	0.196985329	1.078596754	0.955363349	1.217726176
genus.RuminococcaceaeUCG002.id.11360	finngen_R7_I9_ISCHHEART	Ischemic heart diseases	RuminococcaceaeUCG002	Maximum likelihood	19	-0.008654998	0.0338369	0.798116248	-0.074975321	0.057665325	0.991382349	0.927766382	1.059360395
genus.RuminococcaceaeUCG002.id.11360	finngen_R7_I9_ISCHHEART	Ischemic heart diseases	RuminococcaceaeUCG002	cML-MA-BIC	19	-0.008499546	0.03398647	0.802520707	-0.075113029	0.058113936	0.991536473	0.927638631	1.059835742
genus.RuminococcaceaeUCG003.id.11361	finngen_R7_I9_ISCHHEART	Ischemic heart diseases	RuminococcaceaeUCG003	Inverse variance weighted	12	0.034825008	0.043890177	0.42751108	-0.051199738	0.120849755	1.0354385	0.950088882	1.128455355
genus.RuminococcaceaeUCG003.id.11361	finngen_R7_I9_ISCHHEART	Ischemic heart diseases	RuminococcaceaeUCG003	MR Egger	12	0.017409295	0.150945295	0.910462595	-0.278443484	0.313262074	1.01756172	0.756961047	1.36787997
genus.RuminococcaceaeUCG003.id.11361	finngen_R7_I9_ISCHHEART	Ischemic heart diseases	RuminococcaceaeUCG003	Weighted median	12	0.062290459	0.056107925	0.266917149	-0.047681074	0.172261992	1.064271427	0.953437814	1.187989036
genus.RuminococcaceaeUCG003.id.11361	finngen_R7_I9_ISCHHEART	Ischemic heart diseases	RuminococcaceaeUCG003	Weighted mode	12	0.060057839	0.09395727	0.535774294	-0.12409841	0.244214088	1.061897964	0.883292912	1.276617609
genus.RuminococcaceaeUCG003.id.11361	finngen_R7_I9_ISCHHEART	Ischemic heart diseases	RuminococcaceaeUCG003	Maximum likelihood	12	0.037107882	0.040078225	0.354505043	-0.041445439	0.115661203	1.037804975	0.959401679	1.122615469
genus.RuminococcaceaeUCG003.id.11361	finngen_R7_I9_ISCHHEART	Ischemic heart diseases	RuminococcaceaeUCG003	cML-MA-BIC	12	0.036256964	0.040192506	0.367012945	-0.042520348	0.115034275	1.036922263	0.958370965	1.12191189
genus.RuminococcaceaeUCG004.id.11362	finngen_R7_I9_ISCHHEART	Ischemic heart diseases	RuminococcaceaeUCG004	Inverse variance weighted	11	0.029430231	0.062181099	0.636000112	-0.092444722	0.151305185	1.02986758	0.911699606	1.163351641
genus.RuminococcaceaeUCG004.id.11362	finngen_R7_I9_ISCHHEART	Ischemic heart diseases	RuminococcaceaeUCG004	MR Egger	11	0.362066591	0.346686466	0.323555923	-0.317438882	1.041572065	1.436294583	0.728011174	2.833668225
genus.RuminococcaceaeUCG004.id.11362	finngen_R7_I9_ISCHHEART	Ischemic heart diseases	RuminococcaceaeUCG004	Weighted median	11	0.062546838	0.051975116	0.228821691	-0.03932439	0.164418066	1.064544319	0.961438778	1.17870699
genus.RuminococcaceaeUCG004.id.11362	finngen_R7_I9_ISCHHEART	Ischemic heart diseases	RuminococcaceaeUCG004	Weighted mode	11	0.051639028	0.079993131	0.533106727	-0.105147508	0.208425564	1.052995572	0.900191727	1.231737241
genus.RuminococcaceaeUCG004.id.11362	finngen_R7_I9_ISCHHEART	Ischemic heart diseases	RuminococcaceaeUCG004	Maximum likelihood	11	0.033119007	0.038130549	0.385082999	-0.041616869	0.107854883	1.033673546	0.959237224	1.11388609
genus.RuminococcaceaeUCG004.id.11362	finngen_R7_I9_ISCHHEART	Ischemic heart diseases	RuminococcaceaeUCG004	cML-MA-BIC	11	0.084209453	0.039489554	0.032969965	0.006809928	0.161608978	1.087856725	1.006833168	1.175400544
genus.RuminococcaceaeUCG005.id.11363	finngen_R7_I9_ISCHHEART	Ischemic heart diseases	RuminococcaceaeUCG005	Inverse variance weighted	14	0.022013132	0.036163878	0.542720026	-0.048868069	0.092894332	1.022257208	0.95230676	1.097345775
genus.RuminococcaceaeUCG005.id.11363	finngen_R7_I9_ISCHHEART	Ischemic heart diseases	RuminococcaceaeUCG005	MR Egger	14	0.006298162	0.099638791	0.950640033	-0.188993868	0.201590193	1.006318037	0.827791583	1.223346569
genus.RuminococcaceaeUCG005.id.11363	finngen_R7_I9_ISCHHEART	Ischemic heart diseases	RuminococcaceaeUCG005	Weighted median	14	0.061380604	0.048962578	0.209979139	-0.034586049	0.157347257	1.063303535	0.966005213	1.170401974
genus.RuminococcaceaeUCG005.id.11363	finngen_R7_I9_ISCHHEART	Ischemic heart diseases	RuminococcaceaeUCG005	Weighted mode	14	0.062799011	0.065375312	0.354284221	-0.0653366	0.190934623	1.064812802	0.936752099	1.210380318
genus.RuminococcaceaeUCG005.id.11363	finngen_R7_I9_ISCHHEART	Ischemic heart diseases	RuminococcaceaeUCG005	Maximum likelihood	14	0.022930798	0.03687944	0.534088333	-0.049352905	0.095214501	1.02319573	0.951845159	1.099894758
genus.RuminococcaceaeUCG005.id.11363	finngen_R7_I9_ISCHHEART	Ischemic heart diseases	RuminococcaceaeUCG005	cML-MA-BIC	14	0.023585893	0.0370828	0.524754765	-0.049096396	0.096268182	1.02386624	0.952089348	1.101054307
genus.RuminococcaceaeUCG009.id.11366	finngen_R7_I9_ISCHHEART	Ischemic heart diseases	RuminococcaceaeUCG009	Inverse variance weighted	12	0.023353666	0.039660381	0.555967811	-0.054380681	0.101088013	1.023628498	0.947071506	1.106374013
genus.RuminococcaceaeUCG009.id.11366	finngen_R7_I9_ISCHHEART	Ischemic heart diseases	RuminococcaceaeUCG009	MR Egger	12	0.044934654	0.165762792	0.791844328	-0.279960419	0.369829727	1.045959509	0.755813657	1.447488126
genus.RuminococcaceaeUCG009.id.11366	finngen_R7_I9_ISCHHEART	Ischemic heart diseases	RuminococcaceaeUCG009	Weighted median	12	0.078150138	0.041880773	0.062039308	-0.003936177	0.160236453	1.081284989	0.99607156	1.173788384
genus.RuminococcaceaeUCG009.id.11366	finngen_R7_I9_ISCHHEART	Ischemic heart diseases	RuminococcaceaeUCG009	Weighted mode	12	0.091784311	0.069559307	0.213802378	-0.044551932	0.228120554	1.096128374	0.95642593	1.25623676
genus.RuminococcaceaeUCG009.id.11366	finngen_R7_I9_ISCHHEART	Ischemic heart diseases	RuminococcaceaeUCG009	Maximum likelihood	12	0.025277663	0.030591238	0.408631658	-0.034681164	0.085236489	1.025599852	0.965913335	1.088974567
genus.RuminococcaceaeUCG009.id.11366	finngen_R7_I9_ISCHHEART	Ischemic heart diseases	RuminococcaceaeUCG009	cML-MA-BIC	12	0.027914767	0.031563436	0.376479221	-0.033949567	0.089779101	1.028308035	0.966620253	1.093932609
genus.RuminococcaceaeUCG010.id.11367	finngen_R7_I9_ISCHHEART	Ischemic heart diseases	RuminococcaceaeUCG010	Inverse variance weighted	6	-0.06244611	0.056851074	0.272023027	-0.173874216	0.048981995	0.939463689	0.8404026	1.050201442
genus.RuminococcaceaeUCG010.id.11367	finngen_R7_I9_ISCHHEART	Ischemic heart diseases	RuminococcaceaeUCG010	MR Egger	6	-0.284859435	0.140084326	0.11176857	-0.559424714	-0.010294156	0.752119968	0.571537767	0.989758647
genus.RuminococcaceaeUCG010.id.11367	finngen_R7_I9_ISCHHEART	Ischemic heart diseases	RuminococcaceaeUCG010	Weighted median	6	-0.039405118	0.069096222	0.568478733	-0.174833714	0.096023478	0.961361166	0.839596622	1.100784908
genus.RuminococcaceaeUCG010.id.11367	finngen_R7_I9_ISCHHEART	Ischemic heart diseases	RuminococcaceaeUCG010	Weighted mode	6	-0.085979243	0.096751987	0.414889336	-0.275613137	0.103654651	0.917613278	0.759106545	1.109217321
genus.RuminococcaceaeUCG010.id.11367	finngen_R7_I9_ISCHHEART	Ischemic heart diseases	RuminococcaceaeUCG010	Maximum likelihood	6	-0.065061444	0.051924799	0.210208017	-0.16683405	0.036711162	0.937009888	0.84634005	1.037393339
genus.RuminococcaceaeUCG010.id.11367	finngen_R7_I9_ISCHHEART	Ischemic heart diseases	RuminococcaceaeUCG010	cML-MA-BIC	6	-0.065706919	0.05209666	0.207218744	-0.167816372	0.036402535	0.936405267	0.845509079	1.03707322
genus.RuminococcaceaeUCG011.id.11368	finngen_R7_I9_ISCHHEART	Ischemic heart diseases	RuminococcaceaeUCG011	Inverse variance weighted	8	-0.005681465	0.031314374	0.856027623	-0.067057638	0.055694709	0.994334644	0.9351413	1.057274858
genus.RuminococcaceaeUCG011.id.11368	finngen_R7_I9_ISCHHEART	Ischemic heart diseases	RuminococcaceaeUCG011	MR Egger	8	-0.072319114	0.166622909	0.679440216	-0.398900016	0.254261788	0.930233998	0.671057793	1.289509338
genus.RuminococcaceaeUCG011.id.11368	finngen_R7_I9_ISCHHEART	Ischemic heart diseases	RuminococcaceaeUCG011	Weighted median	8	0.009169517	0.036921633	0.803863001	-0.063196884	0.081535917	1.009211686	0.938758629	1.084952185
genus.RuminococcaceaeUCG011.id.11368	finngen_R7_I9_ISCHHEART	Ischemic heart diseases	RuminococcaceaeUCG011	Weighted mode	8	0.013555239	0.067492709	0.84653456	-0.11873047	0.145840948	1.013647528	0.888047124	1.157012149
genus.RuminococcaceaeUCG011.id.11368	finngen_R7_I9_ISCHHEART	Ischemic heart diseases	RuminococcaceaeUCG011	Maximum likelihood	8	-0.006061419	0.025595504	0.812799715	-0.056228607	0.044105769	0.993956914	0.945323004	1.045092887
genus.RuminococcaceaeUCG011.id.11368	finngen_R7_I9_ISCHHEART	Ischemic heart diseases	RuminococcaceaeUCG011	cML-MA-BIC	8	-0.00650186	0.025767228	0.800785537	-0.057005628	0.044001907	0.993519231	0.944588754	1.044984348
genus.RuminococcaceaeUCG013.id.11370	finngen_R7_I9_ISCHHEART	Ischemic heart diseases	RuminococcaceaeUCG013	Inverse variance weighted	11	-0.02541409	0.059325451	0.668371377	-0.141691974	0.090863794	0.97490613	0.867888548	1.095119833
genus.RuminococcaceaeUCG013.id.11370	finngen_R7_I9_ISCHHEART	Ischemic heart diseases	RuminococcaceaeUCG013	MR Egger	11	0.132183292	0.170815749	0.458871577	-0.202615575	0.466982159	1.141317495	0.816592099	1.595172944
genus.RuminococcaceaeUCG013.id.11370	finngen_R7_I9_ISCHHEART	Ischemic heart diseases	RuminococcaceaeUCG013	Weighted median	11	0.05995458	0.063245177	0.343144329	-0.064005967	0.183915126	1.061788319	0.937999403	1.201913808
genus.RuminococcaceaeUCG013.id.11370	finngen_R7_I9_ISCHHEART	Ischemic heart diseases	RuminococcaceaeUCG013	Weighted mode	11	0.06737511	0.076246087	0.397630024	-0.082067221	0.216817442	1.069696657	0.921210032	1.242117323
genus.RuminococcaceaeUCG013.id.11370	finngen_R7_I9_ISCHHEART	Ischemic heart diseases	RuminococcaceaeUCG013	Maximum likelihood	11	-0.02665413	0.045846042	0.560982055	-0.116512372	0.063204113	0.973697957	0.890019086	1.065244247
genus.RuminococcaceaeUCG013.id.11370	finngen_R7_I9_ISCHHEART	Ischemic heart diseases	RuminococcaceaeUCG013	cML-MA-BIC	11	-0.024935908	0.046854738	0.594590204	-0.116771195	0.06689938	0.975372424	0.889788758	1.069187891
genus.RuminococcaceaeUCG014.id.11371	finngen_R7_I9_ISCHHEART	Ischemic heart diseases	RuminococcaceaeUCG014	Inverse variance weighted	11	0.000972823	0.038772877	0.97998294	-0.075022016	0.076967662	1.000973296	0.927723062	1.08000715
genus.RuminococcaceaeUCG014.id.11371	finngen_R7_I9_ISCHHEART	Ischemic heart diseases	RuminococcaceaeUCG014	MR Egger	11	-0.023225063	0.091587672	0.805515724	-0.2027369	0.156286773	0.977042563	0.816493033	1.169161439
genus.RuminococcaceaeUCG014.id.11371	finngen_R7_I9_ISCHHEART	Ischemic heart diseases	RuminococcaceaeUCG014	Weighted median	11	-0.022588613	0.05259379	0.667565203	-0.12567244	0.080495215	0.9776646	0.881903675	1.083823661
genus.RuminococcaceaeUCG014.id.11371	finngen_R7_I9_ISCHHEART	Ischemic heart diseases	RuminococcaceaeUCG014	Weighted mode	11	-0.016169184	0.060168649	0.793599322	-0.134099737	0.101761368	0.983960835	0.87450284	1.107119246
genus.RuminococcaceaeUCG014.id.11371	finngen_R7_I9_ISCHHEART	Ischemic heart diseases	RuminococcaceaeUCG014	Maximum likelihood	11	0.000993666	0.039101913	0.979726163	-0.075646084	0.077633417	1.00099416	0.92714428	1.08072641
genus.RuminococcaceaeUCG014.id.11371	finngen_R7_I9_ISCHHEART	Ischemic heart diseases	RuminococcaceaeUCG014	cML-MA-BIC	11	0.000908372	0.039119599	0.981474484	-0.075766042	0.077582786	1.000908785	0.927033068	1.080671693
genus.Ruminococcus1.id.11373	finngen_R7_I9_ISCHHEART	Ischemic heart diseases	Ruminococcus1	Inverse variance weighted	10	-0.065065762	0.043850081	0.137855863	-0.151011921	0.020880397	0.937005842	0.859837448	1.021099917
genus.Ruminococcus1.id.11373	finngen_R7_I9_ISCHHEART	Ischemic heart diseases	Ruminococcus1	MR Egger	10	0.0292008	0.117340951	0.80974317	-0.200787464	0.259189064	1.029631324	0.818086286	1.295878786
genus.Ruminococcus1.id.11373	finngen_R7_I9_ISCHHEART	Ischemic heart diseases	Ruminococcus1	Weighted median	10	-0.022338159	0.0629109	0.722532558	-0.145643522	0.100967205	0.97790949	0.864465811	1.106240362
genus.Ruminococcus1.id.11373	finngen_R7_I9_ISCHHEART	Ischemic heart diseases	Ruminococcus1	Weighted mode	10	0.005804206	0.082447529	0.945415719	-0.155792951	0.167401363	1.005821083	0.855736351	1.182228673
genus.Ruminococcus1.id.11373	finngen_R7_I9_ISCHHEART	Ischemic heart diseases	Ruminococcus1	Maximum likelihood	10	-0.064639725	0.045054953	0.151376505	-0.152947434	0.023667983	0.937405126	0.858174831	1.023950293
genus.Ruminococcus1.id.11373	finngen_R7_I9_ISCHHEART	Ischemic heart diseases	Ruminococcus1	cML-MA-BIC	10	-0.067403519	0.045491435	0.138426803	-0.156566731	0.021759692	0.934817908	0.855074456	1.021998161
genus.Ruminococcus2.id.11374	finngen_R7_I9_ISCHHEART	Ischemic heart diseases	Ruminococcus2	Inverse variance weighted	15	-0.042612122	0.033723268	0.206380026	-0.108709728	0.023485484	0.958283015	0.896990751	1.02376344
genus.Ruminococcus2.id.11374	finngen_R7_I9_ISCHHEART	Ischemic heart diseases	Ruminococcus2	MR Egger	15	-0.108959485	0.081330503	0.203288772	-0.268367271	0.050448302	0.89676675	0.764626904	1.051742489
genus.Ruminococcus2.id.11374	finngen_R7_I9_ISCHHEART	Ischemic heart diseases	Ruminococcus2	Weighted median	15	-0.068907438	0.046480232	0.138204479	-0.160008693	0.022193817	0.933413075	0.852136381	1.022441932
genus.Ruminococcus2.id.11374	finngen_R7_I9_ISCHHEART	Ischemic heart diseases	Ruminococcus2	Weighted mode	15	-0.072962404	0.057945416	0.228563495	-0.186535421	0.040610612	0.92963578	0.829829168	1.0414465
genus.Ruminococcus2.id.11374	finngen_R7_I9_ISCHHEART	Ischemic heart diseases	Ruminococcus2	Maximum likelihood	15	-0.042153049	0.034155572	0.217147566	-0.10909797	0.024791873	0.958723038	0.896642569	1.025101746
genus.Ruminococcus2.id.11374	finngen_R7_I9_ISCHHEART	Ischemic heart diseases	Ruminococcus2	cML-MA-BIC	15	-0.043466718	0.034223774	0.20405835	-0.110545316	0.023611879	0.95746442	0.895345756	1.023892846
genus.Sellimonas.id.14369	finngen_R7_I9_ISCHHEART	Ischemic heart diseases	Sellimonas	Inverse variance weighted	9	0.012087598	0.031504624	0.701217905	-0.049661466	0.073836661	1.012160948	0.951551503	1.076630936
genus.Sellimonas.id.14369	finngen_R7_I9_ISCHHEART	Ischemic heart diseases	Sellimonas	MR Egger	9	0.27424629	0.167958605	0.146525259	-0.054952577	0.603445156	1.315538766	0.946530034	1.82840711
genus.Sellimonas.id.14369	finngen_R7_I9_ISCHHEART	Ischemic heart diseases	Sellimonas	Weighted median	9	0.009532963	0.032048055	0.766116557	-0.053281224	0.07234715	1.009578547	0.948113343	1.075028476
genus.Sellimonas.id.14369	finngen_R7_I9_ISCHHEART	Ischemic heart diseases	Sellimonas	Weighted mode	9	0.00473975	0.045452222	0.919514249	-0.084346604	0.093826105	1.004751001	0.919112632	1.098368728
genus.Sellimonas.id.14369	finngen_R7_I9_ISCHHEART	Ischemic heart diseases	Sellimonas	Maximum likelihood	9	0.013124164	0.022777479	0.564486517	-0.031519695	0.057768024	1.013210664	0.968971872	1.059469196
genus.Sellimonas.id.14369	finngen_R7_I9_ISCHHEART	Ischemic heart diseases	Sellimonas	cML-MA-BIC	9	0.010575472	0.023848268	0.657441577	-0.036167134	0.057318078	1.01063159	0.964479082	1.058992599
genus.Senegalimassilia.id.11160	finngen_R7_I9_ISCHHEART	Ischemic heart diseases	Senegalimassilia	Inverse variance weighted	5	0.030393207	0.048815037	0.533534423	-0.065284266	0.12607068	1.030859795	0.936801124	1.134362342
genus.Senegalimassilia.id.11160	finngen_R7_I9_ISCHHEART	Ischemic heart diseases	Senegalimassilia	MR Egger	5	-0.174709122	0.188237945	0.421800586	-0.543655495	0.194237251	0.839701236	0.580621908	1.214384363
genus.Senegalimassilia.id.11160	finngen_R7_I9_ISCHHEART	Ischemic heart diseases	Senegalimassilia	Weighted median	5	0.013496241	0.06556095	0.83690189	-0.115003221	0.141995703	1.013587727	0.891363273	1.152571696
genus.Senegalimassilia.id.11160	finngen_R7_I9_ISCHHEART	Ischemic heart diseases	Senegalimassilia	Weighted mode	5	-0.040582358	0.104401362	0.7172913	-0.245209028	0.164044312	0.960230079	0.782540948	1.178266525
genus.Senegalimassilia.id.11160	finngen_R7_I9_ISCHHEART	Ischemic heart diseases	Senegalimassilia	Maximum likelihood	5	0.031561194	0.049808775	0.526311043	-0.066064004	0.129186393	1.03206453	0.93607095	1.137902202
genus.Senegalimassilia.id.11160	finngen_R7_I9_ISCHHEART	Ischemic heart diseases	Senegalimassilia	cML-MA-BIC	5	0.031342136	0.049914384	0.530057711	-0.066490056	0.129174328	1.031838473	0.93567222	1.137888473
genus.Slackia.id.825	finngen_R7_I9_ISCHHEART	Ischemic heart diseases	Slackia	Inverse variance weighted	6	-0.067404223	0.04601148	0.142936312	-0.157586724	0.022778279	0.934817251	0.854202731	1.023039685
genus.Slackia.id.825	finngen_R7_I9_ISCHHEART	Ischemic heart diseases	Slackia	MR Egger	6	-0.452764917	0.272502069	0.171946825	-0.986868972	0.081339137	0.635867598	0.372741931	1.08473871
genus.Slackia.id.825	finngen_R7_I9_ISCHHEART	Ischemic heart diseases	Slackia	Weighted median	6	-0.043320675	0.055014143	0.431020734	-0.151148395	0.064507044	0.957604261	0.859720111	1.066633092
genus.Slackia.id.825	finngen_R7_I9_ISCHHEART	Ischemic heart diseases	Slackia	Weighted mode	6	-0.027171239	0.075864194	0.734850634	-0.175865059	0.121522582	0.973194579	0.838731155	1.129214866
genus.Slackia.id.825	finngen_R7_I9_ISCHHEART	Ischemic heart diseases	Slackia	Maximum likelihood	6	-0.071334975	0.041942979	0.088987914	-0.153543215	0.010873265	0.931149928	0.8576637	1.010932593
genus.Slackia.id.825	finngen_R7_I9_ISCHHEART	Ischemic heart diseases	Slackia	cML-MA-BIC	6	-0.07050796	0.042257962	0.095213925	-0.153333564	0.012317645	0.931920321	0.857843528	1.012393819
genus.Streptococcus.id.1853	finngen_R7_I9_ISCHHEART	Ischemic heart diseases	Streptococcus	Inverse variance weighted	12	-0.02509295	0.050594626	0.619922077	-0.124258416	0.074072516	0.975219261	0.883151591	1.076884894
genus.Streptococcus.id.1853	finngen_R7_I9_ISCHHEART	Ischemic heart diseases	Streptococcus	MR Egger	12	-0.098510414	0.195053181	0.624471494	-0.480814648	0.28379382	0.906186255	0.618279506	1.328159062
genus.Streptococcus.id.1853	finngen_R7_I9_ISCHHEART	Ischemic heart diseases	Streptococcus	Weighted median	12	-0.033098534	0.061983334	0.593347855	-0.15458587	0.088388801	0.967443229	0.856769918	1.092412771
genus.Streptococcus.id.1853	finngen_R7_I9_ISCHHEART	Ischemic heart diseases	Streptococcus	Weighted mode	12	-0.059247062	0.099887981	0.565086397	-0.255027505	0.136533381	0.942473891	0.774895184	1.146293142
genus.Streptococcus.id.1853	finngen_R7_I9_ISCHHEART	Ischemic heart diseases	Streptococcus	Maximum likelihood	12	-0.026184863	0.046042346	0.569551193	-0.116427861	0.064058136	0.974154988	0.890094305	1.066154379
genus.Streptococcus.id.1853	finngen_R7_I9_ISCHHEART	Ischemic heart diseases	Streptococcus	cML-MA-BIC	12	-0.025750735	0.046293027	0.578036442	-0.116485067	0.064983598	0.974577988	0.890043388	1.067141521
genus.Subdoligranulum.id.2070	finngen_R7_I9_ISCHHEART	Ischemic heart diseases	Subdoligranulum	Inverse variance weighted	11	0.023636427	0.065477609	0.718110747	-0.104699687	0.151972542	1.023917982	0.900594942	1.164128271
genus.Subdoligranulum.id.2070	finngen_R7_I9_ISCHHEART	Ischemic heart diseases	Subdoligranulum	MR Egger	11	0.060095739	0.177400261	0.742561621	-0.287608772	0.407800251	1.061938211	0.750054977	1.503506807
genus.Subdoligranulum.id.2070	finngen_R7_I9_ISCHHEART	Ischemic heart diseases	Subdoligranulum	Weighted median	11	-0.060390522	0.068822408	0.380224123	-0.195282442	0.074501398	0.941396826	0.822602288	1.07734685
genus.Subdoligranulum.id.2070	finngen_R7_I9_ISCHHEART	Ischemic heart diseases	Subdoligranulum	Weighted mode	11	-0.092724834	0.139595841	0.521558795	-0.366332682	0.180883014	0.911444264	0.693272123	1.19827499
genus.Subdoligranulum.id.2070	finngen_R7_I9_ISCHHEART	Ischemic heart diseases	Subdoligranulum	Maximum likelihood	11	0.026374492	0.046129681	0.567493597	-0.064039682	0.116788667	1.026725377	0.937967778	1.123881891
genus.Subdoligranulum.id.2070	finngen_R7_I9_ISCHHEART	Ischemic heart diseases	Subdoligranulum	cML-MA-BIC	11	0.02315353	0.047301522	0.624496203	-0.069557453	0.115864513	1.023423654	0.93280654	1.122843732
genus.Sutterella.id.2896	finngen_R7_I9_ISCHHEART	Ischemic heart diseases	Sutterella	Inverse variance weighted	12	0.009766405	0.039698274	0.805669952	-0.068042212	0.087575023	1.009814252	0.934221037	1.091524151
genus.Sutterella.id.2896	finngen_R7_I9_ISCHHEART	Ischemic heart diseases	Sutterella	MR Egger	12	-0.126246307	0.172064433	0.479970655	-0.463492595	0.210999981	0.881397726	0.629082673	1.234912332
genus.Sutterella.id.2896	finngen_R7_I9_ISCHHEART	Ischemic heart diseases	Sutterella	Weighted median	12	-0.046457977	0.051821429	0.3699851	-0.148027978	0.055112024	0.954604675	0.862406986	1.056658979
genus.Sutterella.id.2896	finngen_R7_I9_ISCHHEART	Ischemic heart diseases	Sutterella	Weighted mode	12	-0.051455256	0.078175535	0.523945074	-0.204679305	0.101768792	0.949846149	0.814908612	1.107127466
genus.Sutterella.id.2896	finngen_R7_I9_ISCHHEART	Ischemic heart diseases	Sutterella	Maximum likelihood	12	0.009983621	0.040429256	0.804954273	-0.069257721	0.089224962	1.010033623	0.933086174	1.093326585
genus.Sutterella.id.2896	finngen_R7_I9_ISCHHEART	Ischemic heart diseases	Sutterella	cML-MA-BIC	12	0.009450691	0.040644929	0.816135444	-0.070213369	0.089114752	1.00949549	0.932194897	1.093206097
genus.Terrisporobacter.id.11348	finngen_R7_I9_ISCHHEART	Ischemic heart diseases	Terrisporobacter	Inverse variance weighted	5	0.002881807	0.075928973	0.969724368	-0.14593898	0.151702595	1.002885964	0.864210436	1.16381406
genus.Terrisporobacter.id.11348	finngen_R7_I9_ISCHHEART	Ischemic heart diseases	Terrisporobacter	MR Egger	5	0.033629463	0.26428839	0.906796232	-0.484375781	0.551634706	1.034201326	0.616081647	1.736088694
genus.Terrisporobacter.id.11348	finngen_R7_I9_ISCHHEART	Ischemic heart diseases	Terrisporobacter	Weighted median	5	-0.037954338	0.058782965	0.518493742	-0.15316895	0.077260274	0.962756901	0.857984753	1.08032322
genus.Terrisporobacter.id.11348	finngen_R7_I9_ISCHHEART	Ischemic heart diseases	Terrisporobacter	Weighted mode	5	-0.054826788	0.060627182	0.416963121	-0.173656065	0.064002488	0.946649104	0.840585955	1.066095052
genus.Terrisporobacter.id.11348	finngen_R7_I9_ISCHHEART	Ischemic heart diseases	Terrisporobacter	Maximum likelihood	5	0.003152913	0.047944244	0.947567252	-0.090817806	0.097123632	1.003157889	0.913184072	1.101996607
genus.Terrisporobacter.id.11348	finngen_R7_I9_ISCHHEART	Ischemic heart diseases	Terrisporobacter	cML-MA-BIC	5	-0.00852237	0.053135971	0.872575478	-0.112668873	0.095624134	0.991513843	0.893446455	1.100345404
genus.Turicibacter.id.2162	finngen_R7_I9_ISCHHEART	Ischemic heart diseases	Turicibacter	Inverse variance weighted	9	0.087815458	0.037318819	0.018616895	0.014670573	0.160960342	1.091786623	1.014778714	1.174638384
genus.Turicibacter.id.2162	finngen_R7_I9_ISCHHEART	Ischemic heart diseases	Turicibacter	MR Egger	9	0.078385487	0.151397712	0.620591359	-0.218354029	0.375125002	1.081539497	0.803840809	1.455173303
genus.Turicibacter.id.2162	finngen_R7_I9_ISCHHEART	Ischemic heart diseases	Turicibacter	Weighted median	9	0.079338143	0.049582583	0.109571697	-0.01784372	0.176520007	1.082570324	0.982314536	1.193058296
genus.Turicibacter.id.2162	finngen_R7_I9_ISCHHEART	Ischemic heart diseases	Turicibacter	Weighted mode	9	0.092847069	0.063451941	0.181544815	-0.031518736	0.217212874	1.097293913	0.968972802	1.242608593
genus.Turicibacter.id.2162	finngen_R7_I9_ISCHHEART	Ischemic heart diseases	Turicibacter	Maximum likelihood	9	0.08977656	0.038385737	0.019345787	0.014540517	0.165012604	1.093929829	1.014646744	1.179407984
genus.Turicibacter.id.2162	finngen_R7_I9_ISCHHEART	Ischemic heart diseases	Turicibacter	cML-MA-BIC	9	0.089854783	0.038413147	0.019326767	0.014565016	0.165144551	1.094015403	1.014671603	1.179563613
genus.Tyzzerella3.id.11335	finngen_R7_I9_ISCHHEART	Ischemic heart diseases	Tyzzerella3	Inverse variance weighted	13	-0.03908218	0.036415604	0.283169642	-0.110456765	0.032292404	0.961671675	0.895425043	1.032819462
genus.Tyzzerella3.id.11335	finngen_R7_I9_ISCHHEART	Ischemic heart diseases	Tyzzerella3	MR Egger	13	-0.249582465	0.208343126	0.256115418	-0.657934992	0.158770062	0.779126027	0.517919739	1.172068413
genus.Tyzzerella3.id.11335	finngen_R7_I9_ISCHHEART	Ischemic heart diseases	Tyzzerella3	Weighted median	13	0.006837861	0.040625124	0.86633463	-0.072787382	0.086463105	1.006861293	0.929798501	1.09031114
genus.Tyzzerella3.id.11335	finngen_R7_I9_ISCHHEART	Ischemic heart diseases	Tyzzerella3	Weighted mode	13	0.055315042	0.087782769	0.540419727	-0.116739186	0.22736927	1.056873522	0.88981724	1.255293324
genus.Tyzzerella3.id.11335	finngen_R7_I9_ISCHHEART	Ischemic heart diseases	Tyzzerella3	Maximum likelihood	13	-0.04105235	0.02623042	0.117567324	-0.092463973	0.010359272	0.959778884	0.911682056	1.010413115
genus.Tyzzerella3.id.11335	finngen_R7_I9_ISCHHEART	Ischemic heart diseases	Tyzzerella3	cML-MA-BIC	13	-0.041636713	0.026902878	0.121702344	-0.094366354	0.011092928	0.959218189	0.909949338	1.011154683
genus.Veillonella.id.2198	finngen_R7_I9_ISCHHEART	Ischemic heart diseases	Veillonella	Inverse variance weighted	6	-0.013030138	0.078653265	0.868420139	-0.167190537	0.141130261	0.987054386	0.846038394	1.151574643
genus.Veillonella.id.2198	finngen_R7_I9_ISCHHEART	Ischemic heart diseases	Veillonella	MR Egger	6	0.597735785	0.628238994	0.395255364	-0.633612644	1.829084213	1.817997799	0.530671208	6.228180361
genus.Veillonella.id.2198	finngen_R7_I9_ISCHHEART	Ischemic heart diseases	Veillonella	Weighted median	6	0.056779045	0.06669899	0.394617753	-0.073950975	0.187509066	1.058421921	0.928717223	1.206241185
genus.Veillonella.id.2198	finngen_R7_I9_ISCHHEART	Ischemic heart diseases	Veillonella	Weighted mode	6	0.100933268	0.097746891	0.349127673	-0.090650637	0.292517174	1.10620282	0.913336741	1.339795745
genus.Veillonella.id.2198	finngen_R7_I9_ISCHHEART	Ischemic heart diseases	Veillonella	Maximum likelihood	6	-0.014568244	0.050826407	0.77439758	-0.114188002	0.085051513	0.985537359	0.892090226	1.088773151
genus.Veillonella.id.2198	finngen_R7_I9_ISCHHEART	Ischemic heart diseases	Veillonella	cML-MA-BIC	6	-0.004714814	0.055994349	0.93289615	-0.114463737	0.10503411	0.995296284	0.891844278	1.110748498
genus.Victivallis.id.2256	finngen_R7_I9_ISCHHEART	Ischemic heart diseases	Victivallis	Inverse variance weighted	10	0.006564338	0.022983713	0.775178184	-0.038483739	0.051612415	1.006585931	0.962247351	1.052967549
genus.Victivallis.id.2256	finngen_R7_I9_ISCHHEART	Ischemic heart diseases	Victivallis	MR Egger	10	-0.132136418	0.175375449	0.472769272	-0.475872299	0.211599462	0.876221454	0.621342824	1.23565286
genus.Victivallis.id.2256	finngen_R7_I9_ISCHHEART	Ischemic heart diseases	Victivallis	Weighted median	10	0.014492819	0.030062032	0.629736956	-0.044428764	0.073414403	1.014598349	0.956543738	1.076176415
genus.Victivallis.id.2256	finngen_R7_I9_ISCHHEART	Ischemic heart diseases	Victivallis	Weighted mode	10	0.029282105	0.047263258	0.5509122	-0.063353881	0.121918092	1.029715042	0.938611258	1.129661569
genus.Victivallis.id.2256	finngen_R7_I9_ISCHHEART	Ischemic heart diseases	Victivallis	Maximum likelihood	10	0.006823281	0.023245567	0.769116744	-0.038738029	0.052384592	1.006846613	0.962002693	1.05378094
genus.Victivallis.id.2256	finngen_R7_I9_ISCHHEART	Ischemic heart diseases	Victivallis	cML-MA-BIC	10	0.006777856	0.023263849	0.770785847	-0.038819288	0.052374999	1.006800877	0.961924525	1.053770832
order.Actinomycetales.id.420	finngen_R7_I9_ISCHHEART	Ischemic heart diseases	Actinomycetales	Inverse variance weighted	4	-0.062813455	0.048249982	0.192973224	-0.157383421	0.03175651	0.939118645	0.85437641	1.032266128
order.Actinomycetales.id.420	finngen_R7_I9_ISCHHEART	Ischemic heart diseases	Actinomycetales	MR Egger	4	0.061493945	0.105026762	0.617472184	-0.144358508	0.267346398	1.063424058	0.865577376	1.306492934
order.Actinomycetales.id.420	finngen_R7_I9_ISCHHEART	Ischemic heart diseases	Actinomycetales	Weighted median	4	-0.057468929	0.055818042	0.30320898	-0.166872291	0.051934433	0.944151226	0.846307686	1.053306678
order.Actinomycetales.id.420	finngen_R7_I9_ISCHHEART	Ischemic heart diseases	Actinomycetales	Weighted mode	4	-0.010181982	0.059373187	0.874752573	-0.126553428	0.106189465	0.989869679	0.881127071	1.112032548
order.Actinomycetales.id.420	finngen_R7_I9_ISCHHEART	Ischemic heart diseases	Actinomycetales	Maximum likelihood	4	-0.066282261	0.051462432	0.197755108	-0.167148628	0.034584107	0.935866668	0.846073851	1.035189091
order.Actinomycetales.id.420	finngen_R7_I9_ISCHHEART	Ischemic heart diseases	Actinomycetales	cML-MA-BIC	4	-0.066103875	0.051521638	0.199481104	-0.167086285	0.034878535	0.936033629	0.8461266	1.035493925
order.Bacillales.id.1674	finngen_R7_I9_ISCHHEART	Ischemic heart diseases	Bacillales	Inverse variance weighted	8	-0.01409629	0.024065198	0.558040735	-0.061264078	0.033071498	0.986002598	0.940574822	1.033624439
order.Bacillales.id.1674	finngen_R7_I9_ISCHHEART	Ischemic heart diseases	Bacillales	MR Egger	8	-0.048593462	0.09710565	0.634602347	-0.238920536	0.141733612	0.952568306	0.787477456	1.152269657
order.Bacillales.id.1674	finngen_R7_I9_ISCHHEART	Ischemic heart diseases	Bacillales	Weighted median	8	-0.015215322	0.0313557	0.627499733	-0.076672494	0.04624185	0.984899846	0.926193138	1.047327677
order.Bacillales.id.1674	finngen_R7_I9_ISCHHEART	Ischemic heart diseases	Bacillales	Weighted mode	8	-0.017205597	0.041063263	0.687772396	-0.097689593	0.063278398	0.982941574	0.906930378	1.065323382
order.Bacillales.id.1674	finngen_R7_I9_ISCHHEART	Ischemic heart diseases	Bacillales	Maximum likelihood	8	-0.014422545	0.024422265	0.554822616	-0.062290185	0.033445094	0.985680961	0.939610186	1.034010669
order.Bacillales.id.1674	finngen_R7_I9_ISCHHEART	Ischemic heart diseases	Bacillales	cML-MA-BIC	8	-0.014374795	0.024443446	0.556476045	-0.06228395	0.03353436	0.985728029	0.939616045	1.034102975
order.Bacteroidales.id.913	finngen_R7_I9_ISCHHEART	Ischemic heart diseases	Bacteroidales	Inverse variance weighted	13	-0.019822726	0.043922225	0.651763082	-0.105910287	0.066264835	0.980372453	0.899505342	1.068509659
order.Bacteroidales.id.913	finngen_R7_I9_ISCHHEART	Ischemic heart diseases	Bacteroidales	MR Egger	13	0.033766747	0.102658766	0.748391721	-0.167444434	0.234977928	1.034343315	0.845823615	1.26488085
order.Bacteroidales.id.913	finngen_R7_I9_ISCHHEART	Ischemic heart diseases	Bacteroidales	Weighted median	13	0.03001775	0.061061996	0.623005936	-0.089663763	0.149699262	1.030472824	0.914238535	1.161484888
order.Bacteroidales.id.913	finngen_R7_I9_ISCHHEART	Ischemic heart diseases	Bacteroidales	Weighted mode	13	0.046942208	0.093250153	0.623795311	-0.135828092	0.229712508	1.048061438	0.872992694	1.258238224
order.Bacteroidales.id.913	finngen_R7_I9_ISCHHEART	Ischemic heart diseases	Bacteroidales	Maximum likelihood	13	-0.020108574	0.044703029	0.652836087	-0.107726511	0.067509363	0.980092255	0.897873122	1.069840277
order.Bacteroidales.id.913	finngen_R7_I9_ISCHHEART	Ischemic heart diseases	Bacteroidales	cML-MA-BIC	13	-0.020388806	0.044753964	0.648695321	-0.108106576	0.067328964	0.97981764	0.897531936	1.069647296
order.Bifidobacteriales.id.432	finngen_R7_I9_ISCHHEART	Ischemic heart diseases	Bifidobacteriales	Inverse variance weighted	11	-0.108758389	0.048067129	0.023658173	-0.202969962	-0.014546815	0.896947104	0.816302761	0.985558478
order.Bifidobacteriales.id.432	finngen_R7_I9_ISCHHEART	Ischemic heart diseases	Bifidobacteriales	MR Egger	11	0.078213833	0.151709262	0.618592396	-0.219136321	0.375563987	1.081353863	0.803212216	1.455812242
order.Bifidobacteriales.id.432	finngen_R7_I9_ISCHHEART	Ischemic heart diseases	Bifidobacteriales	Weighted median	11	-0.102127178	0.053435542	0.055976069	-0.206860839	0.002606484	0.902914714	0.813132798	1.002609883
order.Bifidobacteriales.id.432	finngen_R7_I9_ISCHHEART	Ischemic heart diseases	Bifidobacteriales	Weighted mode	11	-0.09338996	0.063987168	0.175112531	-0.218804808	0.032024889	0.910838241	0.803478535	1.032543204
order.Bifidobacteriales.id.432	finngen_R7_I9_ISCHHEART	Ischemic heart diseases	Bifidobacteriales	Maximum likelihood	11	-0.111412648	0.0401205	0.005487151	-0.190048829	-0.032776468	0.89456953	0.826918755	0.96775486
order.Bifidobacteriales.id.432	finngen_R7_I9_ISCHHEART	Ischemic heart diseases	Bifidobacteriales	cML-MA-BIC	11	-0.114579264	0.040475627	0.004642866	-0.193911493	-0.035247035	0.891741253	0.823730807	0.965366907
order.Burkholderiales.id.2874	finngen_R7_I9_ISCHHEART	Ischemic heart diseases	Burkholderiales	Inverse variance weighted	10	-0.070781592	0.047840208	0.138995542	-0.1645484	0.022985216	0.931665353	0.848276699	1.023251411
order.Burkholderiales.id.2874	finngen_R7_I9_ISCHHEART	Ischemic heart diseases	Burkholderiales	MR Egger	10	-0.132753903	0.151042317	0.405070268	-0.428796844	0.163289037	0.875680568	0.65129223	1.177376946
order.Burkholderiales.id.2874	finngen_R7_I9_ISCHHEART	Ischemic heart diseases	Burkholderiales	Weighted median	10	-0.087209793	0.065630332	0.183912921	-0.215845244	0.041425659	0.916484804	0.805860004	1.042295673
order.Burkholderiales.id.2874	finngen_R7_I9_ISCHHEART	Ischemic heart diseases	Burkholderiales	Weighted mode	10	-0.148308782	0.126193216	0.270048289	-0.395647485	0.099029922	0.862164853	0.673243982	1.104099336
order.Burkholderiales.id.2874	finngen_R7_I9_ISCHHEART	Ischemic heart diseases	Burkholderiales	Maximum likelihood	10	-0.074288712	0.049571218	0.133970707	-0.1714483	0.022870876	0.928403614	0.842443821	1.02313442
order.Burkholderiales.id.2874	finngen_R7_I9_ISCHHEART	Ischemic heart diseases	Burkholderiales	cML-MA-BIC	10	-0.07459787	0.049708266	0.133429657	-0.17202607	0.022830331	0.928116635	0.841957223	1.023092938
order.Clostridiales.id.1863	finngen_R7_I9_ISCHHEART	Ischemic heart diseases	Clostridiales	Inverse variance weighted	10	-0.04226249	0.064475439	0.512157467	-0.168634351	0.08410937	0.95861812	0.844817754	1.087747854
order.Clostridiales.id.1863	finngen_R7_I9_ISCHHEART	Ischemic heart diseases	Clostridiales	MR Egger	10	-0.390881681	0.255675435	0.16483366	-0.892005534	0.110242173	0.67646019	0.409832994	1.116548435
order.Clostridiales.id.1863	finngen_R7_I9_ISCHHEART	Ischemic heart diseases	Clostridiales	Weighted median	10	-0.119645525	0.070766544	0.090892684	-0.258347951	0.0190569	0.887234883	0.772326453	1.019239642
order.Clostridiales.id.1863	finngen_R7_I9_ISCHHEART	Ischemic heart diseases	Clostridiales	Weighted mode	10	-0.142387215	0.093073149	0.160411326	-0.324810586	0.040036157	0.867285366	0.722664223	1.040848407
order.Clostridiales.id.1863	finngen_R7_I9_ISCHHEART	Ischemic heart diseases	Clostridiales	Maximum likelihood	10	-0.043358318	0.050295362	0.388646863	-0.141937227	0.055220591	0.957568215	0.867675722	1.056773704
order.Clostridiales.id.1863	finngen_R7_I9_ISCHHEART	Ischemic heart diseases	Clostridiales	cML-MA-BIC	10	-0.046530633	0.050692585	0.358672161	-0.1458881	0.052826834	0.95453532	0.864254408	1.054247069
order.Coriobacteriales.id.810	finngen_R7_I9_ISCHHEART	Ischemic heart diseases	Coriobacteriales	Inverse variance weighted	13	-0.091967414	0.061334829	0.13376156	-0.212183679	0.028248851	0.912134872	0.808816121	1.028651633
order.Coriobacteriales.id.810	finngen_R7_I9_ISCHHEART	Ischemic heart diseases	Coriobacteriales	MR Egger	13	-0.163904917	0.270736827	0.55719516	-0.694549098	0.366739263	0.848822726	0.499299532	1.443021621
order.Coriobacteriales.id.810	finngen_R7_I9_ISCHHEART	Ischemic heart diseases	Coriobacteriales	Weighted median	13	-0.037961142	0.063379865	0.549208634	-0.162185677	0.086263394	0.962750351	0.850283312	1.090093415
order.Coriobacteriales.id.810	finngen_R7_I9_ISCHHEART	Ischemic heart diseases	Coriobacteriales	Weighted mode	13	-0.01969682	0.087882163	0.826428593	-0.19194586	0.152552219	0.980495895	0.825351552	1.164803286
order.Coriobacteriales.id.810	finngen_R7_I9_ISCHHEART	Ischemic heart diseases	Coriobacteriales	Maximum likelihood	13	-0.094530102	0.046354639	0.041422062	-0.185385195	-0.003675009	0.909800347	0.830784208	0.996331735
order.Coriobacteriales.id.810	finngen_R7_I9_ISCHHEART	Ischemic heart diseases	Coriobacteriales	cML-MA-BIC	13	-0.095501029	0.048002109	0.046644128	-0.189585162	-0.001416895	0.908917427	0.82730226	0.998584108
order.Desulfovibrionales.id.3156	finngen_R7_I9_ISCHHEART	Ischemic heart diseases	Desulfovibrionales	Inverse variance weighted	10	-0.081627901	0.057843955	0.158193238	-0.195002053	0.031746252	0.921614827	0.822832969	1.032255539
order.Desulfovibrionales.id.3156	finngen_R7_I9_ISCHHEART	Ischemic heart diseases	Desulfovibrionales	MR Egger	10	-0.716048676	0.235526311	0.016058242	-1.177680246	-0.254417106	0.488679377	0.307992377	0.775368324
order.Desulfovibrionales.id.3156	finngen_R7_I9_ISCHHEART	Ischemic heart diseases	Desulfovibrionales	Weighted median	10	-0.030256402	0.068998693	0.66101888	-0.165493841	0.104981037	0.970196741	0.847475083	1.110689548
order.Desulfovibrionales.id.3156	finngen_R7_I9_ISCHHEART	Ischemic heart diseases	Desulfovibrionales	Weighted mode	10	0.019151056	0.121520047	0.878254353	-0.219028235	0.257330348	1.019335614	0.803299036	1.293472352
order.Desulfovibrionales.id.3156	finngen_R7_I9_ISCHHEART	Ischemic heart diseases	Desulfovibrionales	Maximum likelihood	10	-0.086699245	0.049510056	0.079921085	-0.183738955	0.010340466	0.916952832	0.832153004	1.010394113
order.Desulfovibrionales.id.3156	finngen_R7_I9_ISCHHEART	Ischemic heart diseases	Desulfovibrionales	cML-MA-BIC	10	-0.085802019	0.050102811	0.086801054	-0.184003528	0.01239949	0.917775916	0.831932869	1.012476683
order.Enterobacteriales.id.3468	finngen_R7_I9_ISCHHEART	Ischemic heart diseases	Enterobacteriales	Inverse variance weighted	7	-0.026644723	0.055157777	0.629050465	-0.134753965	0.081464519	0.973707116	0.873930902	1.084874725
order.Enterobacteriales.id.3468	finngen_R7_I9_ISCHHEART	Ischemic heart diseases	Enterobacteriales	MR Egger	7	0.317601744	0.329483295	0.379348048	-0.328185514	0.963389003	1.373829017	0.720229394	2.620562535
order.Enterobacteriales.id.3468	finngen_R7_I9_ISCHHEART	Ischemic heart diseases	Enterobacteriales	Weighted median	7	-0.00165112	0.073966973	0.982190783	-0.146626388	0.143324148	0.998350242	0.863616575	1.154103841
order.Enterobacteriales.id.3468	finngen_R7_I9_ISCHHEART	Ischemic heart diseases	Enterobacteriales	Weighted mode	7	0.001704991	0.107457531	0.987855224	-0.208911771	0.212321752	1.001706445	0.811466828	1.236545682
order.Enterobacteriales.id.3468	finngen_R7_I9_ISCHHEART	Ischemic heart diseases	Enterobacteriales	Maximum likelihood	7	-0.027185029	0.055812626	0.626203988	-0.136577777	0.082207719	0.973181158	0.87233847	1.085681303
order.Enterobacteriales.id.3468	finngen_R7_I9_ISCHHEART	Ischemic heart diseases	Enterobacteriales	cML-MA-BIC	7	-0.027080733	0.055884493	0.627971443	-0.136614339	0.082452873	0.973282662	0.872306576	1.085947495
order.Erysipelotrichales.id.2148	finngen_R7_I9_ISCHHEART	Ischemic heart diseases	Erysipelotrichales	Inverse variance weighted	13	0.001192941	0.05607013	0.983025591	-0.108704514	0.111090396	1.001193653	0.896995428	1.117495919
order.Erysipelotrichales.id.2148	finngen_R7_I9_ISCHHEART	Ischemic heart diseases	Erysipelotrichales	MR Egger	13	0.249305932	0.241987455	0.325016721	-0.224989479	0.723601343	1.283134525	0.79852462	2.061845268
order.Erysipelotrichales.id.2148	finngen_R7_I9_ISCHHEART	Ischemic heart diseases	Erysipelotrichales	Weighted median	13	-0.085232738	0.06734627	0.205660058	-0.217231426	0.046765951	0.918298537	0.804743709	1.047876726
order.Erysipelotrichales.id.2148	finngen_R7_I9_ISCHHEART	Ischemic heart diseases	Erysipelotrichales	Weighted mode	13	-0.129065709	0.115956531	0.287485581	-0.35634051	0.098209092	0.878916211	0.700234143	1.10319343
order.Erysipelotrichales.id.2148	finngen_R7_I9_ISCHHEART	Ischemic heart diseases	Erysipelotrichales	Maximum likelihood	13	0.001252051	0.047514011	0.978977219	-0.09187541	0.094379512	1.001252835	0.912218796	1.098976742
order.Erysipelotrichales.id.2148	finngen_R7_I9_ISCHHEART	Ischemic heart diseases	Erysipelotrichales	cML-MA-BIC	13	0.000794784	0.047677825	0.986699977	-0.092653754	0.094243321	1.0007951	0.911509052	1.098827082
order.Gastranaerophilales.id.1591	finngen_R7_I9_ISCHHEART	Ischemic heart diseases	Gastranaerophilales	Inverse variance weighted	9	-0.014737751	0.044276424	0.739241666	-0.101519542	0.07204404	0.985370318	0.903463524	1.074702673
order.Gastranaerophilales.id.1591	finngen_R7_I9_ISCHHEART	Ischemic heart diseases	Gastranaerophilales	MR Egger	9	-0.2477594	0.106256884	0.052482204	-0.456022893	-0.039495908	0.78054772	0.633799327	0.961273888
order.Gastranaerophilales.id.1591	finngen_R7_I9_ISCHHEART	Ischemic heart diseases	Gastranaerophilales	Weighted median	9	-0.044085278	0.046289499	0.340903365	-0.134812695	0.046642139	0.956872354	0.873879578	1.047746994
order.Gastranaerophilales.id.1591	finngen_R7_I9_ISCHHEART	Ischemic heart diseases	Gastranaerophilales	Weighted mode	9	-0.07361282	0.077953508	0.372649549	-0.226401696	0.079176057	0.929031327	0.797397726	1.082394868
order.Gastranaerophilales.id.1591	finngen_R7_I9_ISCHHEART	Ischemic heart diseases	Gastranaerophilales	Maximum likelihood	9	-0.015222215	0.032231758	0.636731362	-0.078396462	0.047952031	0.984893057	0.924597786	1.049120329
order.Gastranaerophilales.id.1591	finngen_R7_I9_ISCHHEART	Ischemic heart diseases	Gastranaerophilales	cML-MA-BIC	9	-0.015438543	0.032366124	0.63336428	-0.078876146	0.04799906	0.98468002	0.924154378	1.049169669
order.Lactobacillales.id.1800	finngen_R7_I9_ISCHHEART	Ischemic heart diseases	Lactobacillales	Inverse variance weighted	15	0.02176065	0.041185122	0.597248157	-0.058962188	0.102483489	1.02199914	0.942742415	1.107919009
order.Lactobacillales.id.1800	finngen_R7_I9_ISCHHEART	Ischemic heart diseases	Lactobacillales	MR Egger	15	0.140160095	0.105477475	0.206762002	-0.066575755	0.346895945	1.150457967	0.935592037	1.414669514
order.Lactobacillales.id.1800	finngen_R7_I9_ISCHHEART	Ischemic heart diseases	Lactobacillales	Weighted median	15	-0.017279277	0.055272283	0.75456862	-0.125612952	0.091054398	0.982869154	0.88195614	1.095328588
order.Lactobacillales.id.1800	finngen_R7_I9_ISCHHEART	Ischemic heart diseases	Lactobacillales	Weighted mode	15	-0.03370023	0.100042113	0.741218652	-0.229782771	0.162382311	0.966861297	0.794706217	1.176309872
order.Lactobacillales.id.1800	finngen_R7_I9_ISCHHEART	Ischemic heart diseases	Lactobacillales	Maximum likelihood	15	0.022923537	0.040587621	0.572215694	-0.056628201	0.102475275	1.023188301	0.944945334	1.107909909
order.Lactobacillales.id.1800	finngen_R7_I9_ISCHHEART	Ischemic heart diseases	Lactobacillales	cML-MA-BIC	15	0.022146638	0.041014717	0.589219046	-0.058242207	0.102535482	1.022393695	0.943421417	1.107976615
order.Methanobacteriales.id.120	finngen_R7_I9_ISCHHEART	Ischemic heart diseases	Methanobacteriales	Inverse variance weighted	8	-0.012678512	0.028916576	0.661059123	-0.069355	0.043997977	0.987401522	0.932995408	1.04498024
order.Methanobacteriales.id.120	finngen_R7_I9_ISCHHEART	Ischemic heart diseases	Methanobacteriales	MR Egger	8	0.112296211	0.110519452	0.3488006	-0.104321915	0.328914336	1.118844225	0.900935226	1.389458824
order.Methanobacteriales.id.120	finngen_R7_I9_ISCHHEART	Ischemic heart diseases	Methanobacteriales	Weighted median	8	0.009690672	0.035231237	0.783270852	-0.059362553	0.078743896	1.009737778	0.94236505	1.081927201
order.Methanobacteriales.id.120	finngen_R7_I9_ISCHHEART	Ischemic heart diseases	Methanobacteriales	Weighted mode	8	0.013401397	0.042102226	0.759539067	-0.069118967	0.09592176	1.013491598	0.933215652	1.100672944
order.Methanobacteriales.id.120	finngen_R7_I9_ISCHHEART	Ischemic heart diseases	Methanobacteriales	Maximum likelihood	8	-0.013223209	0.026689452	0.620284618	-0.065534535	0.039088116	0.986863833	0.936566702	1.039862109
order.Methanobacteriales.id.120	finngen_R7_I9_ISCHHEART	Ischemic heart diseases	Methanobacteriales	cML-MA-BIC	8	-0.012664313	0.02696078	0.638547237	-0.065507442	0.040178815	0.987415542	0.936592077	1.040996904
order.MollicutesRF9.id.11579	finngen_R7_I9_ISCHHEART	Ischemic heart diseases	MollicutesRF9	Inverse variance weighted	12	0.029022473	0.041954837	0.48909113	-0.053209008	0.111253953	1.029447729	0.948181815	1.117678709
order.MollicutesRF9.id.11579	finngen_R7_I9_ISCHHEART	Ischemic heart diseases	MollicutesRF9	MR Egger	12	-0.210010539	0.108224437	0.08101256	-0.422130435	0.002109357	0.810575703	0.655648514	1.002111583
order.MollicutesRF9.id.11579	finngen_R7_I9_ISCHHEART	Ischemic heart diseases	MollicutesRF9	Weighted median	12	0.03274463	0.050075331	0.513171459	-0.065403019	0.13089228	1.033286635	0.936689883	1.139844991
order.MollicutesRF9.id.11579	finngen_R7_I9_ISCHHEART	Ischemic heart diseases	MollicutesRF9	Weighted mode	12	0.015044228	0.073727013	0.842038121	-0.129460716	0.159549173	1.015157962	0.878569101	1.17298194
order.MollicutesRF9.id.11579	finngen_R7_I9_ISCHHEART	Ischemic heart diseases	MollicutesRF9	Maximum likelihood	12	0.031021194	0.036289246	0.392644384	-0.040105728	0.102148117	1.031507366	0.960687862	1.107547506
order.MollicutesRF9.id.11579	finngen_R7_I9_ISCHHEART	Ischemic heart diseases	MollicutesRF9	cML-MA-BIC	12	0.029125782	0.037016855	0.431384394	-0.043427254	0.101678819	1.029554086	0.957502206	1.107027858
order.NB1n.id.3953	finngen_R7_I9_ISCHHEART	Ischemic heart diseases	NB1n	Inverse variance weighted	12	-0.03373192	0.028312516	0.23349122	-0.089224452	0.021760612	0.966830658	0.914640258	1.021999101
order.NB1n.id.3953	finngen_R7_I9_ISCHHEART	Ischemic heart diseases	NB1n	MR Egger	12	-0.003209697	0.120135412	0.979210846	-0.238675104	0.232255709	0.996795448	0.787670752	1.26144225
order.NB1n.id.3953	finngen_R7_I9_ISCHHEART	Ischemic heart diseases	NB1n	Weighted median	12	-0.03660105	0.033546905	0.27525483	-0.102352984	0.029150884	0.964060671	0.902710853	1.02957993
order.NB1n.id.3953	finngen_R7_I9_ISCHHEART	Ischemic heart diseases	NB1n	Weighted mode	12	-0.052172664	0.059778472	0.401440428	-0.169338468	0.06499314	0.949164966	0.844223112	1.067151704
order.NB1n.id.3953	finngen_R7_I9_ISCHHEART	Ischemic heart diseases	NB1n	Maximum likelihood	12	-0.034940315	0.02517453	0.165160414	-0.084282393	0.014401763	0.96566305	0.919171651	1.014505968
order.NB1n.id.3953	finngen_R7_I9_ISCHHEART	Ischemic heart diseases	NB1n	cML-MA-BIC	12	-0.035758368	0.025280301	0.157222315	-0.085307757	0.013791021	0.96487341	0.91822965	1.013886556
order.Pasteurellales.id.3688	finngen_R7_I9_ISCHHEART	Ischemic heart diseases	Pasteurellales	Inverse variance weighted	13	-0.011335656	0.036974283	0.759161419	-0.083805251	0.061133938	0.98872835	0.919610332	1.063041286
order.Pasteurellales.id.3688	finngen_R7_I9_ISCHHEART	Ischemic heart diseases	Pasteurellales	MR Egger	13	0.074537592	0.07736073	0.355996816	-0.077089439	0.226164623	1.077385844	0.925807046	1.25378205
order.Pasteurellales.id.3688	finngen_R7_I9_ISCHHEART	Ischemic heart diseases	Pasteurellales	Weighted median	13	-0.017538658	0.041826065	0.674979626	-0.099517745	0.06444043	0.982614249	0.905273886	1.066562041
order.Pasteurellales.id.3688	finngen_R7_I9_ISCHHEART	Ischemic heart diseases	Pasteurellales	Weighted mode	13	-0.008988379	0.047568571	0.853285221	-0.102222777	0.084246019	0.991051896	0.9028284	1.087896504
order.Pasteurellales.id.3688	finngen_R7_I9_ISCHHEART	Ischemic heart diseases	Pasteurellales	Maximum likelihood	13	-0.011695978	0.029035822	0.687086527	-0.06860619	0.045214234	0.988372154	0.933694306	1.046251979
order.Pasteurellales.id.3688	finngen_R7_I9_ISCHHEART	Ischemic heart diseases	Pasteurellales	cML-MA-BIC	13	-0.010256419	0.029563731	0.72864712	-0.068201331	0.047688494	0.989795999	0.934072396	1.048843883
order.Rhodospirillales.id.2667	finngen_R7_I9_ISCHHEART	Ischemic heart diseases	Rhodospirillales	Inverse variance weighted	14	0.054111215	0.028435163	0.057044674	-0.001621704	0.109844133	1.055601994	0.99837961	1.116104093
order.Rhodospirillales.id.2667	finngen_R7_I9_ISCHHEART	Ischemic heart diseases	Rhodospirillales	MR Egger	14	0.055187375	0.114856806	0.639520682	-0.169931965	0.280306714	1.056738602	0.843722218	1.323535697
order.Rhodospirillales.id.2667	finngen_R7_I9_ISCHHEART	Ischemic heart diseases	Rhodospirillales	Weighted median	14	0.050111216	0.039499865	0.204568518	-0.027308519	0.127530952	1.051388021	0.973060987	1.136020029
order.Rhodospirillales.id.2667	finngen_R7_I9_ISCHHEART	Ischemic heart diseases	Rhodospirillales	Weighted mode	14	0.045967125	0.065898256	0.497747132	-0.083193457	0.175127706	1.047039989	0.920173116	1.191398356
order.Rhodospirillales.id.2667	finngen_R7_I9_ISCHHEART	Ischemic heart diseases	Rhodospirillales	Maximum likelihood	14	0.056385515	0.029431235	0.055385561	-0.001299706	0.114070736	1.058005482	0.998701139	1.120831405
order.Rhodospirillales.id.2667	finngen_R7_I9_ISCHHEART	Ischemic heart diseases	Rhodospirillales	cML-MA-BIC	14	0.05681066	0.029561096	0.054630311	-0.001129089	0.114750408	1.058455383	0.998871548	1.121593462
order.Selenomonadales.id.2165	finngen_R7_I9_ISCHHEART	Ischemic heart diseases	Selenomonadales	Inverse variance weighted	12	0.078903347	0.045917539	0.085729048	-0.01109503	0.168901724	1.082099729	0.988966293	1.184003774
order.Selenomonadales.id.2165	finngen_R7_I9_ISCHHEART	Ischemic heart diseases	Selenomonadales	MR Egger	12	0.096299062	0.158327204	0.556597655	-0.214022258	0.406620383	1.101088309	0.807330415	1.501733914
order.Selenomonadales.id.2165	finngen_R7_I9_ISCHHEART	Ischemic heart diseases	Selenomonadales	Weighted median	12	0.105908208	0.063305231	0.094331783	-0.018170044	0.22998646	1.111719825	0.981994036	1.258582969
order.Selenomonadales.id.2165	finngen_R7_I9_ISCHHEART	Ischemic heart diseases	Selenomonadales	Weighted mode	12	0.129448916	0.099217734	0.218632149	-0.065017843	0.323915675	1.138200966	0.937050743	1.382530721
order.Selenomonadales.id.2165	finngen_R7_I9_ISCHHEART	Ischemic heart diseases	Selenomonadales	Maximum likelihood	12	0.080664535	0.046978241	0.085967914	-0.011412818	0.172741888	1.084007189	0.988652061	1.188559284
order.Selenomonadales.id.2165	finngen_R7_I9_ISCHHEART	Ischemic heart diseases	Selenomonadales	cML-MA-BIC	12	0.081573019	0.046999381	0.08263122	-0.010545767	0.173691805	1.08499244	0.989509645	1.189688853
order.Verrucomicrobiales.id.4030	finngen_R7_I9_ISCHHEART	Ischemic heart diseases	Verrucomicrobiales	Inverse variance weighted	11	0.017259742	0.044442149	0.697746495	-0.069846871	0.104366355	1.017409552	0.932536608	1.110007037
order.Verrucomicrobiales.id.4030	finngen_R7_I9_ISCHHEART	Ischemic heart diseases	Verrucomicrobiales	MR Egger	11	0.044279591	0.157786266	0.785338283	-0.26498149	0.353540673	1.045274564	0.767220151	1.424100908
order.Verrucomicrobiales.id.4030	finngen_R7_I9_ISCHHEART	Ischemic heart diseases	Verrucomicrobiales	Weighted median	11	-0.011716073	0.052743882	0.824211583	-0.115094082	0.091661936	0.988352293	0.891282286	1.095994243
order.Verrucomicrobiales.id.4030	finngen_R7_I9_ISCHHEART	Ischemic heart diseases	Verrucomicrobiales	Weighted mode	11	-0.01068958	0.071951444	0.884848841	-0.15171441	0.13033525	0.989367351	0.859233634	1.13921024
order.Verrucomicrobiales.id.4030	finngen_R7_I9_ISCHHEART	Ischemic heart diseases	Verrucomicrobiales	Maximum likelihood	11	0.018431517	0.039451964	0.640364775	-0.058894332	0.095757367	1.018602426	0.942806389	1.100492015
order.Verrucomicrobiales.id.4030	finngen_R7_I9_ISCHHEART	Ischemic heart diseases	Verrucomicrobiales	cML-MA-BIC	11	0.022166195	0.040849581	0.587384805	-0.057898984	0.102231373	1.02241369	0.943745276	1.10763972
order.Victivallales.id.2254	finngen_R7_I9_ISCHHEART	Ischemic heart diseases	Victivallales	Inverse variance weighted	8	0.009373141	0.038150902	0.805925344	-0.065402626	0.084148908	1.009417206	0.936690251	1.087790863
order.Victivallales.id.2254	finngen_R7_I9_ISCHHEART	Ischemic heart diseases	Victivallales	MR Egger	8	0.090246816	0.14262479	0.55023103	-0.189297772	0.369791404	1.094444377	0.827540052	1.447432654
order.Victivallales.id.2254	finngen_R7_I9_ISCHHEART	Ischemic heart diseases	Victivallales	Weighted median	8	-0.010194621	0.041596823	0.806393147	-0.091724395	0.071335152	0.989857168	0.912356565	1.073941099
order.Victivallales.id.2254	finngen_R7_I9_ISCHHEART	Ischemic heart diseases	Victivallales	Weighted mode	8	-0.019456844	0.05506464	0.734231436	-0.127383538	0.088469851	0.980731219	0.880395943	1.092501314
order.Victivallales.id.2254	finngen_R7_I9_ISCHHEART	Ischemic heart diseases	Victivallales	Maximum likelihood	8	0.009974003	0.030321268	0.742197918	-0.049455682	0.069403688	1.010023909	0.951747337	1.071868823
order.Victivallales.id.2254	finngen_R7_I9_ISCHHEART	Ischemic heart diseases	Victivallales	cML-MA-BIC	8	0.009580173	0.030483077	0.753309598	-0.050166658	0.069327003	1.00962621	0.951070908	1.071786629
phylum.Actinobacteria.id.400	finngen_R7_I9_ISCHHEART	Ischemic heart diseases	Actinobacteria	Inverse variance weighted	14	-0.110222262	0.059765765	0.065148546	-0.227363162	0.006918639	0.895635048	0.796631424	1.006942628
phylum.Actinobacteria.id.400	finngen_R7_I9_ISCHHEART	Ischemic heart diseases	Actinobacteria	MR Egger	14	-0.192091964	0.256960352	0.469125148	-0.695734254	0.311550326	0.825230973	0.498708135	1.365540507
phylum.Actinobacteria.id.400	finngen_R7_I9_ISCHHEART	Ischemic heart diseases	Actinobacteria	Weighted median	14	-0.133670337	0.05884931	0.023122759	-0.249014984	-0.01832569	0.874878432	0.779568292	0.981841204
phylum.Actinobacteria.id.400	finngen_R7_I9_ISCHHEART	Ischemic heart diseases	Actinobacteria	Weighted mode	14	-0.124596928	0.094733452	0.211157172	-0.310274495	0.061080639	0.882852684	0.733245656	1.062984628
phylum.Actinobacteria.id.400	finngen_R7_I9_ISCHHEART	Ischemic heart diseases	Actinobacteria	Maximum likelihood	14	-0.111689843	0.043777086	0.01073123	-0.197492931	-0.025886756	0.894321594	0.820785943	0.974445434
phylum.Actinobacteria.id.400	finngen_R7_I9_ISCHHEART	Ischemic heart diseases	Actinobacteria	cML-MA-BIC	14	-0.117217361	0.044920691	0.009069343	-0.205261916	-0.029172806	0.889391853	0.814433975	0.971248612
phylum.Bacteroidetes.id.905	finngen_R7_I9_ISCHHEART	Ischemic heart diseases	Bacteroidetes	Inverse variance weighted	10	0.004873667	0.049315906	0.921276852	-0.091785509	0.101532843	1.004885563	0.912300809	1.106866271
phylum.Bacteroidetes.id.905	finngen_R7_I9_ISCHHEART	Ischemic heart diseases	Bacteroidetes	MR Egger	10	0.093164809	0.108576325	0.415825991	-0.119644787	0.305974406	1.097642622	0.887235538	1.357947551
phylum.Bacteroidetes.id.905	finngen_R7_I9_ISCHHEART	Ischemic heart diseases	Bacteroidetes	Weighted median	10	0.03875816	0.063600773	0.542260915	-0.085899356	0.163415676	1.039519056	0.917686586	1.177526057
phylum.Bacteroidetes.id.905	finngen_R7_I9_ISCHHEART	Ischemic heart diseases	Bacteroidetes	Weighted mode	10	0.050387989	0.08866565	0.58373522	-0.123396685	0.224172664	1.051679057	0.883912958	1.251287052
phylum.Bacteroidetes.id.905	finngen_R7_I9_ISCHHEART	Ischemic heart diseases	Bacteroidetes	Maximum likelihood	10	0.004836121	0.049723696	0.92252001	-0.092622323	0.102294565	1.004847834	0.911537702	1.107709717
phylum.Bacteroidetes.id.905	finngen_R7_I9_ISCHHEART	Ischemic heart diseases	Bacteroidetes	cML-MA-BIC	10	0.005020351	0.049745628	0.919613609	-0.09248108	0.102521783	1.005032974	0.911666459	1.107961436
phylum.Cyanobacteria.id.1500	finngen_R7_I9_ISCHHEART	Ischemic heart diseases	Cyanobacteria	Inverse variance weighted	8	-0.073386647	0.057203379	0.199524465	-0.185505269	0.038731975	0.929241472	0.830684459	1.039491837
phylum.Cyanobacteria.id.1500	finngen_R7_I9_ISCHHEART	Ischemic heart diseases	Cyanobacteria	MR Egger	8	0.158744302	0.196292629	0.449550105	-0.225989251	0.543477855	1.172038221	0.797726676	1.721985276
phylum.Cyanobacteria.id.1500	finngen_R7_I9_ISCHHEART	Ischemic heart diseases	Cyanobacteria	Weighted median	8	-0.041035011	0.049045141	0.402773356	-0.137163488	0.055093466	0.959795526	0.871827681	1.05663937
phylum.Cyanobacteria.id.1500	finngen_R7_I9_ISCHHEART	Ischemic heart diseases	Cyanobacteria	Weighted mode	8	-0.050127226	0.062227901	0.447002123	-0.172093912	0.07183946	0.951108411	0.841900105	1.074482833
phylum.Cyanobacteria.id.1500	finngen_R7_I9_ISCHHEART	Ischemic heart diseases	Cyanobacteria	Maximum likelihood	8	-0.081249449	0.037586284	0.030642992	-0.154918566	-0.007580333	0.92196368	0.856484922	0.992448325
phylum.Cyanobacteria.id.1500	finngen_R7_I9_ISCHHEART	Ischemic heart diseases	Cyanobacteria	cML-MA-BIC	8	-0.046037603	0.046544421	0.322608793	-0.137264669	0.045189462	0.95500605	0.871739473	1.046226062
phylum.Euryarchaeota.id.55	finngen_R7_I9_ISCHHEART	Ischemic heart diseases	Euryarchaeota	Inverse variance weighted	11	0.015793769	0.022400415	0.480769237	-0.028111045	0.059698583	1.015919149	0.972280393	1.061516539
phylum.Euryarchaeota.id.55	finngen_R7_I9_ISCHHEART	Ischemic heart diseases	Euryarchaeota	MR Egger	11	0.020993163	0.099392108	0.837424173	-0.173815368	0.215801694	1.02121507	0.840452058	1.240856286
phylum.Euryarchaeota.id.55	finngen_R7_I9_ISCHHEART	Ischemic heart diseases	Euryarchaeota	Weighted median	11	0.016994778	0.028845254	0.555746775	-0.03954192	0.073531476	1.017140011	0.961229659	1.076302414
phylum.Euryarchaeota.id.55	finngen_R7_I9_ISCHHEART	Ischemic heart diseases	Euryarchaeota	Weighted mode	11	0.020997334	0.04339773	0.638923332	-0.064062217	0.106056886	1.021219329	0.937946641	1.111885125
phylum.Euryarchaeota.id.55	finngen_R7_I9_ISCHHEART	Ischemic heart diseases	Euryarchaeota	Maximum likelihood	11	0.016073433	0.022591311	0.476782261	-0.028205537	0.060352403	1.016203306	0.972188526	1.062210807
phylum.Euryarchaeota.id.55	finngen_R7_I9_ISCHHEART	Ischemic heart diseases	Euryarchaeota	cML-MA-BIC	11	0.016072211	0.022598934	0.476964449	-0.028221699	0.060366121	1.016202063	0.972172813	1.062225378
phylum.Firmicutes.id.1672	finngen_R7_I9_ISCHHEART	Ischemic heart diseases	Firmicutes	Inverse variance weighted	14	-0.142751557	0.047576675	0.002695788	-0.236001841	-0.049501273	0.866969435	0.78977922	0.951703947
phylum.Firmicutes.id.1672	finngen_R7_I9_ISCHHEART	Ischemic heart diseases	Firmicutes	MR Egger	14	-0.160768009	0.129487813	0.238116434	-0.414564123	0.093028104	0.851489586	0.660628171	1.097492579
phylum.Firmicutes.id.1672	finngen_R7_I9_ISCHHEART	Ischemic heart diseases	Firmicutes	Weighted median	14	-0.125966904	0.055321601	0.022786638	-0.234397242	-0.017536566	0.881644025	0.791047516	0.982616305
phylum.Firmicutes.id.1672	finngen_R7_I9_ISCHHEART	Ischemic heart diseases	Firmicutes	Weighted mode	14	-0.117446065	0.071233036	0.123139733	-0.257062816	0.022170686	0.889188469	0.773319636	1.022418282
phylum.Firmicutes.id.1672	finngen_R7_I9_ISCHHEART	Ischemic heart diseases	Firmicutes	Maximum likelihood	14	-0.145881353	0.041696623	0.000467643	-0.227606734	-0.064155972	0.864260239	0.79643741	0.937858708
phylum.Firmicutes.id.1672	finngen_R7_I9_ISCHHEART	Ischemic heart diseases	Firmicutes	cML-MA-BIC	14	-0.146511961	0.042779269	0.000615172	-0.230359329	-0.062664593	0.863715401	0.794248155	0.939258455
phylum.Lentisphaerae.id.2238	finngen_R7_I9_ISCHHEART	Ischemic heart diseases	Lentisphaerae	Inverse variance weighted	9	0.008029692	0.033422801	0.810139603	-0.057478997	0.073538382	1.008062017	0.94414172	1.076309846
phylum.Lentisphaerae.id.2238	finngen_R7_I9_ISCHHEART	Ischemic heart diseases	Lentisphaerae	MR Egger	9	0.082313228	0.13312357	0.555939405	-0.178608969	0.343235426	1.085795858	0.836432906	1.409500556
phylum.Lentisphaerae.id.2238	finngen_R7_I9_ISCHHEART	Ischemic heart diseases	Lentisphaerae	Weighted median	9	-0.007655676	0.038532313	0.842511525	-0.08317901	0.067867658	0.992373554	0.92018641	1.070223664
phylum.Lentisphaerae.id.2238	finngen_R7_I9_ISCHHEART	Ischemic heart diseases	Lentisphaerae	Weighted mode	9	-0.011879175	0.053146431	0.828734571	-0.11604618	0.09228783	0.988191104	0.890434102	1.096680434
phylum.Lentisphaerae.id.2238	finngen_R7_I9_ISCHHEART	Ischemic heart diseases	Lentisphaerae	Maximum likelihood	9	0.008270715	0.028246737	0.769673118	-0.04709289	0.063634321	1.008305012	0.953998776	1.065702622
phylum.Lentisphaerae.id.2238	finngen_R7_I9_ISCHHEART	Ischemic heart diseases	Lentisphaerae	cML-MA-BIC	9	0.008150333	0.028387828	0.774030691	-0.04748981	0.063790476	1.008183637	0.953620191	1.06586905
phylum.Proteobacteria.id.2375	finngen_R7_I9_ISCHHEART	Ischemic heart diseases	Proteobacteria	Inverse variance weighted	12	0.012638907	0.047118665	0.788517919	-0.079713677	0.104991491	1.012719115	0.923380693	1.110701159
phylum.Proteobacteria.id.2375	finngen_R7_I9_ISCHHEART	Ischemic heart diseases	Proteobacteria	MR Egger	12	0.059750289	0.13649517	0.670873629	-0.207780244	0.327280821	1.061571427	0.812385544	1.387190975
phylum.Proteobacteria.id.2375	finngen_R7_I9_ISCHHEART	Ischemic heart diseases	Proteobacteria	Weighted median	12	0.017775181	0.064495785	0.782853607	-0.108636557	0.14418692	1.0179341	0.897056387	1.1551
phylum.Proteobacteria.id.2375	finngen_R7_I9_ISCHHEART	Ischemic heart diseases	Proteobacteria	Weighted mode	12	0.048556281	0.09056268	0.602519956	-0.128946573	0.226059134	1.049754451	0.879020928	1.253649797
phylum.Proteobacteria.id.2375	finngen_R7_I9_ISCHHEART	Ischemic heart diseases	Proteobacteria	Maximum likelihood	12	0.013243229	0.044966879	0.768367664	-0.074891855	0.101378312	1.013331309	0.927843822	1.106695239
phylum.Proteobacteria.id.2375	finngen_R7_I9_ISCHHEART	Ischemic heart diseases	Proteobacteria	cML-MA-BIC	12	0.013840276	0.045166257	0.759277609	-0.074685588	0.10236614	1.013936496	0.928035226	1.107789003
phylum.Tenericutes.id.3919	finngen_R7_I9_ISCHHEART	Ischemic heart diseases	Tenericutes	Inverse variance weighted	12	0.009601332	0.038540179	0.803263899	-0.06593742	0.085140083	1.009647572	0.93618945	1.088869588
phylum.Tenericutes.id.3919	finngen_R7_I9_ISCHHEART	Ischemic heart diseases	Tenericutes	MR Egger	12	-0.138033555	0.12922087	0.310538608	-0.391306459	0.11523935	0.871069463	0.676172905	1.12214199
phylum.Tenericutes.id.3919	finngen_R7_I9_ISCHHEART	Ischemic heart diseases	Tenericutes	Weighted median	12	-0.040238621	0.051402335	0.433734594	-0.140987197	0.060509956	0.960560202	0.868500431	1.062378174
phylum.Tenericutes.id.3919	finngen_R7_I9_ISCHHEART	Ischemic heart diseases	Tenericutes	Weighted mode	12	-0.053784581	0.077272085	0.50084499	-0.205237868	0.097668705	0.947636223	0.814453561	1.10259744
phylum.Tenericutes.id.3919	finngen_R7_I9_ISCHHEART	Ischemic heart diseases	Tenericutes	Maximum likelihood	12	0.010083577	0.037425998	0.787601068	-0.06327138	0.083438533	1.010134587	0.938688698	1.087018398
phylum.Tenericutes.id.3919	finngen_R7_I9_ISCHHEART	Ischemic heart diseases	Tenericutes	cML-MA-BIC	12	0.007486459	0.038386826	0.84537199	-0.06775172	0.082724638	1.007514552	0.93449246	1.086242657
phylum.Verrucomicrobia.id.3982	finngen_R7_I9_ISCHHEART	Ischemic heart diseases	Verrucomicrobia	Inverse variance weighted	12	0.054266309	0.036435111	0.136383112	-0.017146508	0.125679126	1.055765725	0.982999657	1.133918265
phylum.Verrucomicrobia.id.3982	finngen_R7_I9_ISCHHEART	Ischemic heart diseases	Verrucomicrobia	MR Egger	12	0.076263822	0.095655529	0.443809373	-0.111221014	0.263748658	1.079247266	0.894740977	1.301800958
phylum.Verrucomicrobia.id.3982	finngen_R7_I9_ISCHHEART	Ischemic heart diseases	Verrucomicrobia	Weighted median	12	0.001774915	0.048357102	0.97072075	-0.093005005	0.096554836	1.001776492	0.91118894	1.101369974
phylum.Verrucomicrobia.id.3982	finngen_R7_I9_ISCHHEART	Ischemic heart diseases	Verrucomicrobia	Weighted mode	12	-0.019024439	0.080498424	0.81751723	-0.176801351	0.138752472	0.981155383	0.837946225	1.148839695
phylum.Verrucomicrobia.id.3982	finngen_R7_I9_ISCHHEART	Ischemic heart diseases	Verrucomicrobia	Maximum likelihood	12	0.056000525	0.036885273	0.128955077	-0.016294609	0.12829566	1.057598239	0.98383743	1.136889085
phylum.Verrucomicrobia.id.3982	finngen_R7_I9_ISCHHEART	Ischemic heart diseases	Verrucomicrobia	cML-MA-BIC	12	0.055452218	0.036992165	0.13386688	-0.017052425	0.127956861	1.057018509	0.983092145	1.136503974
