# Supplementary material for: Searching for Intrinsic Causality between Colonic Dysbiosis and Non-Ischemic Cardiomyopathy: A Mendelian Randomization-Based Analysis
Source: J Cardiovasc Dev Dis. 2023 Oct 7;10(10):420. doi: 10.3390/jcdd10100420 (PMC10607801; doi:10.3390/jcdd10100420)
Supplement: Supplementary file 1 [file jcdd-10-00420-s001.zip › Supplementary Table 3.csv]

id.exposure	id.outcome	outcome	exposure	method	nsnp	b	se	pval	lo_ci	up_ci	or	or_lci95	or_uci95
class.Actinobacteria.id.419	I9_NONISCHCARDMYOP	Non-ischemic cardiomyopathy	Actinobacteria	Inverse variance weighted	14	-0.005696013	0.095827701	0.952601531	-0.193518307	0.18212628	0.994320178	0.82405475	1.199765691
class.Actinobacteria.id.419	I9_NONISCHCARDMYOP	Non-ischemic cardiomyopathy	Actinobacteria	MR Egger	14	-0.160431299	0.277578619	0.573972317	-0.704485393	0.383622794	0.851776339	0.494362911	1.467591753
class.Actinobacteria.id.419	I9_NONISCHCARDMYOP	Non-ischemic cardiomyopathy	Actinobacteria	Weighted median	14	-0.035841885	0.108187141	0.740421487	-0.247888682	0.176204912	0.96479283	0.780446817	1.192682428
class.Actinobacteria.id.419	I9_NONISCHCARDMYOP	Non-ischemic cardiomyopathy	Actinobacteria	Weighted mode	14	-0.198996037	0.155953458	0.224284002	-0.504664814	0.10667274	0.819553141	0.603707896	1.112570095
class.Actinobacteria.id.419	I9_NONISCHCARDMYOP	Non-ischemic cardiomyopathy	Actinobacteria	Maximum likelihood	14	-0.005994302	0.075106758	0.936388032	-0.153203547	0.141214943	0.994023628	0.85795507	1.151672165
class.Actinobacteria.id.419	I9_NONISCHCARDMYOP	Non-ischemic cardiomyopathy	Actinobacteria	cML-MA-BIC	14	-0.003929896	0.076322467	0.958934522	-0.153521931	0.145662138	0.996077816	0.857681954	1.156805282
class.Alphaproteobacteria.id.2379	I9_NONISCHCARDMYOP	Non-ischemic cardiomyopathy	Alphaproteobacteria	Inverse variance weighted	6	-0.018233665	0.09426328	0.846619578	-0.202989693	0.166522364	0.981931563	0.816286655	1.181189952
class.Alphaproteobacteria.id.2379	I9_NONISCHCARDMYOP	Non-ischemic cardiomyopathy	Alphaproteobacteria	MR Egger	6	-0.037674883	0.368919733	0.92357433	-0.76075756	0.685407794	0.963025986	0.467312276	1.98458097
class.Alphaproteobacteria.id.2379	I9_NONISCHCARDMYOP	Non-ischemic cardiomyopathy	Alphaproteobacteria	Weighted median	6	-0.076047139	0.117662878	0.518076169	-0.306666379	0.154572102	0.926772519	0.73589607	1.167158429
class.Alphaproteobacteria.id.2379	I9_NONISCHCARDMYOP	Non-ischemic cardiomyopathy	Alphaproteobacteria	Weighted mode	6	-0.081645625	0.138256994	0.580511751	-0.352629334	0.189338083	0.921598492	0.702837663	1.20844944
class.Alphaproteobacteria.id.2379	I9_NONISCHCARDMYOP	Non-ischemic cardiomyopathy	Alphaproteobacteria	Maximum likelihood	6	-0.018766626	0.093119684	0.840282359	-0.201281207	0.163747954	0.981408371	0.817682462	1.177917389
class.Alphaproteobacteria.id.2379	I9_NONISCHCARDMYOP	Non-ischemic cardiomyopathy	Alphaproteobacteria	cML-MA-BIC	6	-0.020077425	0.093604698	0.830163686	-0.203542634	0.163387784	0.980122784	0.815835421	1.177493214
class.Bacilli.id.1673	I9_NONISCHCARDMYOP	Non-ischemic cardiomyopathy	Bacilli	Inverse variance weighted	18	-0.035972986	0.071254394	0.613662173	-0.175631597	0.103685626	0.964666353	0.83892699	1.10925168
class.Bacilli.id.1673	I9_NONISCHCARDMYOP	Non-ischemic cardiomyopathy	Bacilli	MR Egger	18	-0.09173164	0.195787522	0.645727801	-0.475475183	0.292011903	0.912349955	0.621589618	1.339118958
class.Bacilli.id.1673	I9_NONISCHCARDMYOP	Non-ischemic cardiomyopathy	Bacilli	Weighted median	18	-0.094629422	0.104745576	0.366302148	-0.299930751	0.110671907	0.90970999	0.740869523	1.117028357
class.Bacilli.id.1673	I9_NONISCHCARDMYOP	Non-ischemic cardiomyopathy	Bacilli	Weighted mode	18	-0.124712859	0.175622836	0.487258922	-0.468933618	0.219507899	0.88275034	0.625669115	1.245463686
class.Bacilli.id.1673	I9_NONISCHCARDMYOP	Non-ischemic cardiomyopathy	Bacilli	Maximum likelihood	18	-0.037265164	0.07296209	0.60952827	-0.18027086	0.105740533	0.963420637	0.835044	1.111533432
class.Bacilli.id.1673	I9_NONISCHCARDMYOP	Non-ischemic cardiomyopathy	Bacilli	cML-MA-BIC	18	-0.038447299	0.07323072	0.599572077	-0.181979509	0.105084912	0.962282417	0.833618422	1.110804927
class.Bacteroidia.id.912	I9_NONISCHCARDMYOP	Non-ischemic cardiomyopathy	Bacteroidia	Inverse variance weighted	12	-0.029093143	0.106721638	0.785154774	-0.238267554	0.180081268	0.971325988	0.787991833	1.197314662
class.Bacteroidia.id.912	I9_NONISCHCARDMYOP	Non-ischemic cardiomyopathy	Bacteroidia	MR Egger	12	-0.006302076	0.261942054	0.981278834	-0.519708502	0.50710435	0.993717741	0.594693875	1.66047607
class.Bacteroidia.id.912	I9_NONISCHCARDMYOP	Non-ischemic cardiomyopathy	Bacteroidia	Weighted median	12	-0.01879074	0.129193697	0.884358541	-0.272010386	0.234428905	0.981384705	0.761846349	1.264186592
class.Bacteroidia.id.912	I9_NONISCHCARDMYOP	Non-ischemic cardiomyopathy	Bacteroidia	Weighted mode	12	-0.04271367	0.186429535	0.82298421	-0.408115558	0.322688218	0.958185708	0.66490204	1.380834764
class.Bacteroidia.id.912	I9_NONISCHCARDMYOP	Non-ischemic cardiomyopathy	Bacteroidia	Maximum likelihood	12	-0.029777453	0.095864092	0.75608834	-0.217671073	0.158116167	0.970661527	0.804389983	1.171302254
class.Bacteroidia.id.912	I9_NONISCHCARDMYOP	Non-ischemic cardiomyopathy	Bacteroidia	cML-MA-BIC	12	-0.032710696	0.096522581	0.734691362	-0.221894955	0.156473563	0.967818513	0.800999501	1.169379847
class.Betaproteobacteria.id.2867	I9_NONISCHCARDMYOP	Non-ischemic cardiomyopathy	Betaproteobacteria	Inverse variance weighted	10	-0.042150283	0.097333335	0.66497783	-0.232923621	0.148623054	0.958725689	0.79221408	1.160235561
class.Betaproteobacteria.id.2867	I9_NONISCHCARDMYOP	Non-ischemic cardiomyopathy	Betaproteobacteria	MR Egger	10	0.058924342	0.309011546	0.853521375	-0.546738288	0.664586972	1.060694988	0.578834727	1.943687558
class.Betaproteobacteria.id.2867	I9_NONISCHCARDMYOP	Non-ischemic cardiomyopathy	Betaproteobacteria	Weighted median	10	-0.097240194	0.133396739	0.466029309	-0.358697802	0.164217414	0.907338043	0.69858543	1.178470504
class.Betaproteobacteria.id.2867	I9_NONISCHCARDMYOP	Non-ischemic cardiomyopathy	Betaproteobacteria	Weighted mode	10	-0.121637684	0.237336112	0.620632834	-0.586816463	0.343541095	0.88546913	0.556094818	1.409931463
class.Betaproteobacteria.id.2867	I9_NONISCHCARDMYOP	Non-ischemic cardiomyopathy	Betaproteobacteria	Maximum likelihood	10	-0.041618199	0.099527443	0.675831579	-0.236691987	0.153455588	0.959235947	0.789234345	1.165856008
class.Betaproteobacteria.id.2867	I9_NONISCHCARDMYOP	Non-ischemic cardiomyopathy	Betaproteobacteria	cML-MA-BIC	10	-0.043430832	0.099771618	0.66334289	-0.238983203	0.152121539	0.95749878	0.787428108	1.164301736
class.Clostridia.id.1859	I9_NONISCHCARDMYOP	Non-ischemic cardiomyopathy	Clostridia	Inverse variance weighted	10	-0.177398201	0.12111622	0.143004421	-0.414785992	0.05998959	0.837446246	0.660481614	1.061825493
class.Clostridia.id.1859	I9_NONISCHCARDMYOP	Non-ischemic cardiomyopathy	Clostridia	MR Egger	10	-0.652566363	0.521410258	0.246092329	-1.674530469	0.369397742	0.520707735	0.187396147	1.446862968
class.Clostridia.id.1859	I9_NONISCHCARDMYOP	Non-ischemic cardiomyopathy	Clostridia	Weighted median	10	-0.297936044	0.149926247	0.046898312	-0.591791487	-0.0040806	0.742348816	0.553335104	0.995927714
class.Clostridia.id.1859	I9_NONISCHCARDMYOP	Non-ischemic cardiomyopathy	Clostridia	Weighted mode	10	-0.465756164	0.255738019	0.101905237	-0.967002681	0.035490353	0.627660312	0.380220976	1.036127652
class.Clostridia.id.1859	I9_NONISCHCARDMYOP	Non-ischemic cardiomyopathy	Clostridia	Maximum likelihood	10	-0.178705485	0.099933668	0.07373713	-0.374575475	0.017164504	0.836352181	0.687581112	1.017312661
class.Clostridia.id.1859	I9_NONISCHCARDMYOP	Non-ischemic cardiomyopathy	Clostridia	cML-MA-BIC	10	-0.188649495	0.100401128	0.060250239	-0.385435706	0.008136716	0.828076701	0.680154225	1.008169909
class.Coriobacteriia.id.809	I9_NONISCHCARDMYOP	Non-ischemic cardiomyopathy	Coriobacteriia	Inverse variance weighted	14	-0.037959849	0.085023939	0.655264478	-0.20460677	0.128687071	0.962751595	0.814967723	1.137334164
class.Coriobacteriia.id.809	I9_NONISCHCARDMYOP	Non-ischemic cardiomyopathy	Coriobacteriia	MR Egger	14	-0.198121848	0.34761693	0.579230603	-0.879451031	0.483207335	0.820269899	0.415010677	1.621266015
class.Coriobacteriia.id.809	I9_NONISCHCARDMYOP	Non-ischemic cardiomyopathy	Coriobacteriia	Weighted median	14	-0.081860742	0.110368019	0.458264822	-0.29818206	0.134460575	0.921400262	0.742166209	1.143919559
class.Coriobacteriia.id.809	I9_NONISCHCARDMYOP	Non-ischemic cardiomyopathy	Coriobacteriia	Weighted mode	14	-0.091616421	0.175374879	0.610176876	-0.435351183	0.252118342	0.912455081	0.647037398	1.286748304
class.Coriobacteriia.id.809	I9_NONISCHCARDMYOP	Non-ischemic cardiomyopathy	Coriobacteriia	Maximum likelihood	14	-0.037798998	0.086068097	0.660534391	-0.206492468	0.130894473	0.962906468	0.813432388	1.13984749
class.Coriobacteriia.id.809	I9_NONISCHCARDMYOP	Non-ischemic cardiomyopathy	Coriobacteriia	cML-MA-BIC	14	-0.038758257	0.086151122	0.652792029	-0.207614456	0.130097942	0.961983234	0.812520239	1.138939928
class.Deltaproteobacteria.id.3087	I9_NONISCHCARDMYOP	Non-ischemic cardiomyopathy	Deltaproteobacteria	Inverse variance weighted	12	-0.007212693	0.131157815	0.956144459	-0.26428201	0.249856625	0.992813256	0.767756994	1.283841333
class.Deltaproteobacteria.id.3087	I9_NONISCHCARDMYOP	Non-ischemic cardiomyopathy	Deltaproteobacteria	MR Egger	12	1.100062684	0.509510513	0.056198844	0.101422079	2.098703289	3.004354342	1.106743676	8.15558761
class.Deltaproteobacteria.id.3087	I9_NONISCHCARDMYOP	Non-ischemic cardiomyopathy	Deltaproteobacteria	Weighted median	12	-0.026617037	0.124562108	0.830792816	-0.270758769	0.217524695	0.973734074	0.762800485	1.242996125
class.Deltaproteobacteria.id.3087	I9_NONISCHCARDMYOP	Non-ischemic cardiomyopathy	Deltaproteobacteria	Weighted mode	12	-0.007378769	0.182576031	0.968486661	-0.36522779	0.350470251	0.992648387	0.694038538	1.419735024
class.Deltaproteobacteria.id.3087	I9_NONISCHCARDMYOP	Non-ischemic cardiomyopathy	Deltaproteobacteria	Maximum likelihood	12	-0.007460545	0.09240611	0.935651521	-0.188576521	0.173655432	0.992567216	0.828137131	1.189645581
class.Deltaproteobacteria.id.3087	I9_NONISCHCARDMYOP	Non-ischemic cardiomyopathy	Deltaproteobacteria	cML-MA-BIC	12	-0.023903733	0.097282746	0.805903634	-0.214577915	0.16677045	0.976379699	0.806881941	1.181483024
class.Erysipelotrichia.id.2147	I9_NONISCHCARDMYOP	Non-ischemic cardiomyopathy	Erysipelotrichia	Inverse variance weighted	13	0.071154169	0.092023758	0.439395028	-0.109212397	0.251520736	1.073746752	0.896539975	1.285979566
class.Erysipelotrichia.id.2147	I9_NONISCHCARDMYOP	Non-ischemic cardiomyopathy	Erysipelotrichia	MR Egger	13	0.212189647	0.401979084	0.608078316	-0.575689358	1.000068652	1.236382339	0.562317097	2.718468451
class.Erysipelotrichia.id.2147	I9_NONISCHCARDMYOP	Non-ischemic cardiomyopathy	Erysipelotrichia	Weighted median	13	0.034023167	0.125012092	0.785499759	-0.211000533	0.279046867	1.034608575	0.809773635	1.321869294
class.Erysipelotrichia.id.2147	I9_NONISCHCARDMYOP	Non-ischemic cardiomyopathy	Erysipelotrichia	Weighted mode	13	-0.004041453	0.218396096	0.985539994	-0.432097801	0.424014895	0.995966702	0.649145886	1.528084354
class.Erysipelotrichia.id.2147	I9_NONISCHCARDMYOP	Non-ischemic cardiomyopathy	Erysipelotrichia	Maximum likelihood	13	0.075161439	0.094005629	0.423976262	-0.109089594	0.259412472	1.078058177	0.89665008	1.296168327
class.Erysipelotrichia.id.2147	I9_NONISCHCARDMYOP	Non-ischemic cardiomyopathy	Erysipelotrichia	cML-MA-BIC	13	0.073419149	0.094271796	0.436095821	-0.11135357	0.258191869	1.076181523	0.894622381	1.294587186
class.Gammaproteobacteria.id.3303	I9_NONISCHCARDMYOP	Non-ischemic cardiomyopathy	Gammaproteobacteria	Inverse variance weighted	7	-0.051971414	0.117100786	0.657174313	-0.281488954	0.177546126	0.949356005	0.754659252	1.194283144
class.Gammaproteobacteria.id.3303	I9_NONISCHCARDMYOP	Non-ischemic cardiomyopathy	Gammaproteobacteria	MR Egger	7	0.349220808	0.377916294	0.397854513	-0.391495129	1.089936744	1.417962252	0.676045344	2.974085937
class.Gammaproteobacteria.id.3303	I9_NONISCHCARDMYOP	Non-ischemic cardiomyopathy	Gammaproteobacteria	Weighted median	7	0.060589924	0.148139687	0.682535738	-0.229763863	0.350943712	1.062463134	0.794721243	1.420407371
class.Gammaproteobacteria.id.3303	I9_NONISCHCARDMYOP	Non-ischemic cardiomyopathy	Gammaproteobacteria	Weighted mode	7	0.106024492	0.224012384	0.652729463	-0.333039781	0.545088765	1.111849108	0.716741681	1.724761475
class.Gammaproteobacteria.id.3303	I9_NONISCHCARDMYOP	Non-ischemic cardiomyopathy	Gammaproteobacteria	Maximum likelihood	7	-0.053043349	0.118567481	0.654609056	-0.285435611	0.179348913	0.948338902	0.75168674	1.196438124
class.Gammaproteobacteria.id.3303	I9_NONISCHCARDMYOP	Non-ischemic cardiomyopathy	Gammaproteobacteria	cML-MA-BIC	7	-0.052866728	0.118632105	0.655860259	-0.285385654	0.179652199	0.948506414	0.751724293	1.196801042
class.Lentisphaeria.id.2250	I9_NONISCHCARDMYOP	Non-ischemic cardiomyopathy	Lentisphaeria	Inverse variance weighted	8	0.043318578	0.072473883	0.550031489	-0.098730232	0.185367388	1.044270523	0.905987081	1.203660569
class.Lentisphaeria.id.2250	I9_NONISCHCARDMYOP	Non-ischemic cardiomyopathy	Lentisphaeria	MR Egger	8	-0.51277888	0.208346238	0.049040479	-0.921137507	-0.104420253	0.59882919	0.39806598	0.900846634
class.Lentisphaeria.id.2250	I9_NONISCHCARDMYOP	Non-ischemic cardiomyopathy	Lentisphaeria	Weighted median	8	0.050171061	0.07995299	0.530326943	-0.106536798	0.206878921	1.051450944	0.898941968	1.229833656
class.Lentisphaeria.id.2250	I9_NONISCHCARDMYOP	Non-ischemic cardiomyopathy	Lentisphaeria	Weighted mode	8	0.070798282	0.128184497	0.597916759	-0.180443332	0.322039895	1.073364687	0.834899992	1.379939828
class.Lentisphaeria.id.2250	I9_NONISCHCARDMYOP	Non-ischemic cardiomyopathy	Lentisphaeria	Maximum likelihood	8	0.045705565	0.060624068	0.450898571	-0.073117609	0.164528739	1.046766161	0.929491507	1.178837448
class.Lentisphaeria.id.2250	I9_NONISCHCARDMYOP	Non-ischemic cardiomyopathy	Lentisphaeria	cML-MA-BIC	8	0.047863611	0.061401973	0.435677824	-0.072484256	0.168211478	1.04902757	0.930080389	1.183186803
class.Melainabacteria.id.1589	I9_NONISCHCARDMYOP	Non-ischemic cardiomyopathy	Melainabacteria	Inverse variance weighted	10	-0.114108838	0.062482929	0.067814086	-0.236575378	0.008357703	0.89216085	0.789326382	1.008392726
class.Melainabacteria.id.1589	I9_NONISCHCARDMYOP	Non-ischemic cardiomyopathy	Melainabacteria	MR Egger	10	-0.094017007	0.200815224	0.652148807	-0.487614846	0.299580832	0.910267281	0.614089346	1.349293109
class.Melainabacteria.id.1589	I9_NONISCHCARDMYOP	Non-ischemic cardiomyopathy	Melainabacteria	Weighted median	10	-0.152979026	0.080005129	0.055861417	-0.30978908	0.003831028	0.858147721	0.733601671	1.003838376
class.Melainabacteria.id.1589	I9_NONISCHCARDMYOP	Non-ischemic cardiomyopathy	Melainabacteria	Weighted mode	10	-0.17399004	0.123538017	0.192609622	-0.416124554	0.068144474	0.840305267	0.65959811	1.070519959
class.Melainabacteria.id.1589	I9_NONISCHCARDMYOP	Non-ischemic cardiomyopathy	Melainabacteria	Maximum likelihood	10	-0.11564015	0.060810482	0.05721715	-0.234828695	0.003548395	0.890795719	0.79070629	1.003554698
class.Melainabacteria.id.1589	I9_NONISCHCARDMYOP	Non-ischemic cardiomyopathy	Melainabacteria	cML-MA-BIC	10	-0.12099269	0.061816251	0.050312701	-0.242152542	0.000167163	0.886040437	0.784936432	1.000167177
class.Methanobacteria.id.119	I9_NONISCHCARDMYOP	Non-ischemic cardiomyopathy	Methanobacteria	Inverse variance weighted	9	-0.070239086	0.059208968	0.235507267	-0.186288663	0.045810491	0.932170925	0.830033961	1.046876
class.Methanobacteria.id.119	I9_NONISCHCARDMYOP	Non-ischemic cardiomyopathy	Methanobacteria	MR Egger	9	-0.159172059	0.246297539	0.53871389	-0.641915236	0.323571117	0.852849606	0.526283501	1.382054441
class.Methanobacteria.id.119	I9_NONISCHCARDMYOP	Non-ischemic cardiomyopathy	Methanobacteria	Weighted median	9	-0.052074833	0.074202276	0.482806621	-0.197511293	0.093361627	0.949257828	0.820770871	1.097858679
class.Methanobacteria.id.119	I9_NONISCHCARDMYOP	Non-ischemic cardiomyopathy	Methanobacteria	Weighted mode	9	0.073788151	0.133263533	0.594916286	-0.187408373	0.334984675	1.076578709	0.829105083	1.397918962
class.Methanobacteria.id.119	I9_NONISCHCARDMYOP	Non-ischemic cardiomyopathy	Methanobacteria	Maximum likelihood	9	-0.073477999	0.052757324	0.163694052	-0.176882354	0.029926356	0.929156588	0.837878352	1.03037865
class.Methanobacteria.id.119	I9_NONISCHCARDMYOP	Non-ischemic cardiomyopathy	Methanobacteria	cML-MA-BIC	9	-0.074702531	0.052671955	0.156114849	-0.177939562	0.028534501	0.928019503	0.836993008	1.02894551
class.Mollicutes.id.3920	I9_NONISCHCARDMYOP	Non-ischemic cardiomyopathy	Mollicutes	Inverse variance weighted	12	-0.000979625	0.072841729	0.989269834	-0.143749413	0.141790164	0.999020855	0.866104756	1.152334821
class.Mollicutes.id.3920	I9_NONISCHCARDMYOP	Non-ischemic cardiomyopathy	Mollicutes	MR Egger	12	0.280493296	0.24709296	0.282778505	-0.203808905	0.764795497	1.323782668	0.815618217	2.148554944
class.Mollicutes.id.3920	I9_NONISCHCARDMYOP	Non-ischemic cardiomyopathy	Mollicutes	Weighted median	12	0.080553684	0.09920656	0.416803445	-0.113891173	0.274998541	1.083887032	0.892355063	1.316528754
class.Mollicutes.id.3920	I9_NONISCHCARDMYOP	Non-ischemic cardiomyopathy	Mollicutes	Weighted mode	12	0.155300306	0.176510051	0.397761188	-0.190659393	0.501260006	1.168008669	0.826414023	1.650799978
class.Mollicutes.id.3920	I9_NONISCHCARDMYOP	Non-ischemic cardiomyopathy	Mollicutes	Maximum likelihood	12	-0.000940055	0.074290679	0.989904043	-0.146549787	0.144669676	0.999060387	0.863682732	1.155657766
class.Mollicutes.id.3920	I9_NONISCHCARDMYOP	Non-ischemic cardiomyopathy	Mollicutes	cML-MA-BIC	12	-0.000830647	0.074348618	0.99108596	-0.146553938	0.144892645	0.999169698	0.863679146	1.15591547
class.Negativicutes.id.2164	I9_NONISCHCARDMYOP	Non-ischemic cardiomyopathy	Negativicutes	Inverse variance weighted	12	0.062017359	0.091914232	0.499846839	-0.118134535	0.242169253	1.063980814	0.8885765	1.274009804
class.Negativicutes.id.2164	I9_NONISCHCARDMYOP	Non-ischemic cardiomyopathy	Negativicutes	MR Egger	12	0.450265545	0.314824935	0.183150257	-0.166791327	1.067322417	1.568728698	0.846376209	2.907583771
class.Negativicutes.id.2164	I9_NONISCHCARDMYOP	Non-ischemic cardiomyopathy	Negativicutes	Weighted median	12	0.11034356	0.129608948	0.394570751	-0.143689978	0.364377098	1.116661645	0.866156234	1.439616989
class.Negativicutes.id.2164	I9_NONISCHCARDMYOP	Non-ischemic cardiomyopathy	Negativicutes	Weighted mode	12	-0.191594957	0.231157985	0.424810101	-0.644664607	0.261474693	0.825641221	0.52483854	1.298844071
class.Negativicutes.id.2164	I9_NONISCHCARDMYOP	Non-ischemic cardiomyopathy	Negativicutes	Maximum likelihood	12	0.064717819	0.093969227	0.49100396	-0.119461867	0.248897504	1.066857935	0.887397846	1.282610564
class.Negativicutes.id.2164	I9_NONISCHCARDMYOP	Non-ischemic cardiomyopathy	Negativicutes	cML-MA-BIC	12	0.06379807	0.094338635	0.498871386	-0.121105656	0.248701795	1.065877144	0.88594035	1.28235957
class.Verrucomicrobiae.id.4029	I9_NONISCHCARDMYOP	Non-ischemic cardiomyopathy	Verrucomicrobiae	Inverse variance weighted	11	0.062361381	0.076955251	0.417733873	-0.088470912	0.213193674	1.06434691	0.915329736	1.237624323
class.Verrucomicrobiae.id.4029	I9_NONISCHCARDMYOP	Non-ischemic cardiomyopathy	Verrucomicrobiae	MR Egger	11	0.247906455	0.260221481	0.365638308	-0.262127648	0.757940558	1.281340064	0.769412803	2.133877097
class.Verrucomicrobiae.id.4029	I9_NONISCHCARDMYOP	Non-ischemic cardiomyopathy	Verrucomicrobiae	Weighted median	11	0.088965292	0.099131551	0.369480554	-0.105332547	0.283263131	1.093042718	0.900025172	1.327454411
class.Verrucomicrobiae.id.4029	I9_NONISCHCARDMYOP	Non-ischemic cardiomyopathy	Verrucomicrobiae	Weighted mode	11	0.145710074	0.163629486	0.394123482	-0.175003718	0.466423867	1.156860736	0.839453899	1.59428262
class.Verrucomicrobiae.id.4029	I9_NONISCHCARDMYOP	Non-ischemic cardiomyopathy	Verrucomicrobiae	Maximum likelihood	11	0.06414943	0.077769399	0.409446963	-0.088278592	0.216577452	1.066251717	0.915505789	1.241819263
class.Verrucomicrobiae.id.4029	I9_NONISCHCARDMYOP	Non-ischemic cardiomyopathy	Verrucomicrobiae	cML-MA-BIC	11	0.063560901	0.077827295	0.414104675	-0.088980598	0.2161024	1.065624381	0.914863324	1.241229474
family.Acidaminococcaceae.id.2166	I9_NONISCHCARDMYOP	Non-ischemic cardiomyopathy	Acidaminococcaceae	Inverse variance weighted	7	-0.123089366	0.089034773	0.166822392	-0.29759752	0.051418789	0.884184643	0.742600161	1.052763687
family.Acidaminococcaceae.id.2166	I9_NONISCHCARDMYOP	Non-ischemic cardiomyopathy	Acidaminococcaceae	MR Egger	7	-0.427387492	0.269115183	0.173124064	-0.954853249	0.100078266	0.652210777	0.38486862	1.105257419
family.Acidaminococcaceae.id.2166	I9_NONISCHCARDMYOP	Non-ischemic cardiomyopathy	Acidaminococcaceae	Weighted median	7	-0.094562827	0.120098367	0.431060547	-0.329955625	0.140829971	0.909770575	0.718955636	1.151228889
family.Acidaminococcaceae.id.2166	I9_NONISCHCARDMYOP	Non-ischemic cardiomyopathy	Acidaminococcaceae	Weighted mode	7	-0.096547876	0.16697672	0.584154831	-0.423822247	0.230726495	0.907966427	0.654540218	1.259514709
family.Acidaminococcaceae.id.2166	I9_NONISCHCARDMYOP	Non-ischemic cardiomyopathy	Acidaminococcaceae	Maximum likelihood	7	-0.12723947	0.091014614	0.162109636	-0.305628113	0.051149173	0.880522789	0.736660523	1.052479883
family.Acidaminococcaceae.id.2166	I9_NONISCHCARDMYOP	Non-ischemic cardiomyopathy	Acidaminococcaceae	cML-MA-BIC	7	-0.12689959	0.091429706	0.165153174	-0.306101814	0.052302635	0.880822112	0.736311649	1.053694579
family.Actinomycetaceae.id.421	I9_NONISCHCARDMYOP	Non-ischemic cardiomyopathy	Actinomycetaceae	Inverse variance weighted	4	0.049628748	0.097308918	0.61004282	-0.14109673	0.240354227	1.050880883	0.868405307	1.271699541
family.Actinomycetaceae.id.421	I9_NONISCHCARDMYOP	Non-ischemic cardiomyopathy	Actinomycetaceae	MR Egger	4	0.025452158	0.212341824	0.915546095	-0.390737816	0.441642133	1.02577883	0.676557515	1.555259065
family.Actinomycetaceae.id.421	I9_NONISCHCARDMYOP	Non-ischemic cardiomyopathy	Actinomycetaceae	Weighted median	4	0.042878986	0.114253653	0.707440035	-0.181058174	0.266816146	1.043811571	0.834386817	1.305800348
family.Actinomycetaceae.id.421	I9_NONISCHCARDMYOP	Non-ischemic cardiomyopathy	Actinomycetaceae	Weighted mode	4	0.04107019	0.130776422	0.774055609	-0.215251597	0.297391978	1.041925236	0.806338542	1.346342932
family.Actinomycetaceae.id.421	I9_NONISCHCARDMYOP	Non-ischemic cardiomyopathy	Actinomycetaceae	Maximum likelihood	4	0.049666392	0.09755636	0.610678904	-0.141544074	0.240876858	1.050920443	0.868016918	1.272364344
family.Actinomycetaceae.id.421	I9_NONISCHCARDMYOP	Non-ischemic cardiomyopathy	Actinomycetaceae	cML-MA-BIC	4	0.049643141	0.097579449	0.610930373	-0.14161258	0.240898862	1.050896008	0.867957455	1.272392341
family.Alcaligenaceae.id.2875	I9_NONISCHCARDMYOP	Non-ischemic cardiomyopathy	Alcaligenaceae	Inverse variance weighted	11	-0.050546148	0.0962035	0.599299167	-0.239105007	0.138012712	0.950710055	0.787332202	1.147990144
family.Alcaligenaceae.id.2875	I9_NONISCHCARDMYOP	Non-ischemic cardiomyopathy	Alcaligenaceae	MR Egger	11	-0.289421422	0.441810198	0.52880146	-1.155369409	0.576526566	0.748696622	0.314941173	1.779845506
family.Alcaligenaceae.id.2875	I9_NONISCHCARDMYOP	Non-ischemic cardiomyopathy	Alcaligenaceae	Weighted median	11	-0.104962805	0.129578254	0.417920573	-0.358936182	0.149010572	0.900358011	0.698418921	1.16068526
family.Alcaligenaceae.id.2875	I9_NONISCHCARDMYOP	Non-ischemic cardiomyopathy	Alcaligenaceae	Weighted mode	11	-0.177817886	0.206653656	0.409689439	-0.582859052	0.22722328	0.837094856	0.558299874	1.255110078
family.Alcaligenaceae.id.2875	I9_NONISCHCARDMYOP	Non-ischemic cardiomyopathy	Alcaligenaceae	Maximum likelihood	11	-0.051541175	0.097811295	0.598231766	-0.243251313	0.140168963	0.949764542	0.784074441	1.150468169
family.Alcaligenaceae.id.2875	I9_NONISCHCARDMYOP	Non-ischemic cardiomyopathy	Alcaligenaceae	cML-MA-BIC	11	-0.05232663	0.097863122	0.592862842	-0.244138349	0.139485089	0.949018838	0.783379247	1.149681662
family.Bacteroidaceae.id.917	I9_NONISCHCARDMYOP	Non-ischemic cardiomyopathy	Bacteroidaceae	Inverse variance weighted	8	-0.018754679	0.125597092	0.881297863	-0.264924979	0.227415622	0.981420096	0.767263508	1.255351511
family.Bacteroidaceae.id.917	I9_NONISCHCARDMYOP	Non-ischemic cardiomyopathy	Bacteroidaceae	MR Egger	8	0.579810527	0.673133593	0.422122635	-0.739531315	1.89915237	1.785700057	0.477337584	6.680229676
family.Bacteroidaceae.id.917	I9_NONISCHCARDMYOP	Non-ischemic cardiomyopathy	Bacteroidaceae	Weighted median	8	0.08860581	0.147586466	0.548262729	-0.200663663	0.377875283	1.09264986	0.818187572	1.459180947
family.Bacteroidaceae.id.917	I9_NONISCHCARDMYOP	Non-ischemic cardiomyopathy	Bacteroidaceae	Weighted mode	8	0.131579296	0.18327543	0.496054818	-0.227640546	0.490799138	1.140628351	0.796410481	1.633621187
family.Bacteroidaceae.id.917	I9_NONISCHCARDMYOP	Non-ischemic cardiomyopathy	Bacteroidaceae	Maximum likelihood	8	-0.019370639	0.110652559	0.861033894	-0.236249654	0.197508376	0.980815766	0.789583527	1.21836327
family.Bacteroidaceae.id.917	I9_NONISCHCARDMYOP	Non-ischemic cardiomyopathy	Bacteroidaceae	cML-MA-BIC	8	-0.018526559	0.111054607	0.86750864	-0.23619359	0.199140472	0.981644003	0.789627795	1.220353379
family.BacteroidalesS24.7group.id.11173	I9_NONISCHCARDMYOP	Non-ischemic cardiomyopathy	BacteroidalesS24	Inverse variance weighted	8	0.114903816	0.104424539	0.271178509	-0.08976828	0.319575912	1.121765537	0.914142986	1.376543865
family.BacteroidalesS24.7group.id.11173	I9_NONISCHCARDMYOP	Non-ischemic cardiomyopathy	BacteroidalesS24	MR Egger	8	0.200468417	0.447658872	0.670001654	-0.676942973	1.077879807	1.221975018	0.508168104	2.938442875
family.BacteroidalesS24.7group.id.11173	I9_NONISCHCARDMYOP	Non-ischemic cardiomyopathy	BacteroidalesS24	Weighted median	8	-0.022751497	0.09834835	0.817053911	-0.215514264	0.170011269	0.977505366	0.806126772	1.185318209
family.BacteroidalesS24.7group.id.11173	I9_NONISCHCARDMYOP	Non-ischemic cardiomyopathy	BacteroidalesS24	Weighted mode	8	-0.04884336	0.114875664	0.683467378	-0.273999662	0.176312942	0.952330291	0.760332332	1.192811281
family.BacteroidalesS24.7group.id.11173	I9_NONISCHCARDMYOP	Non-ischemic cardiomyopathy	BacteroidalesS24	Maximum likelihood	8	0.124076337	0.074895015	0.097586179	-0.022717893	0.270870566	1.132102289	0.977538215	1.311105358
family.BacteroidalesS24.7group.id.11173	I9_NONISCHCARDMYOP	Non-ischemic cardiomyopathy	BacteroidalesS24	cML-MA-BIC	8	0.110840278	0.080627779	0.169219585	-0.047190169	0.268870725	1.117216449	0.953905977	1.308485976
family.Bifidobacteriaceae.id.433	I9_NONISCHCARDMYOP	Non-ischemic cardiomyopathy	Bifidobacteriaceae	Inverse variance weighted	11	-0.009998104	0.109069226	0.926962217	-0.223773787	0.20377758	0.990051711	0.79949597	1.22602543
family.Bifidobacteriaceae.id.433	I9_NONISCHCARDMYOP	Non-ischemic cardiomyopathy	Bifidobacteriaceae	MR Egger	11	-0.523497306	0.329509915	0.14658757	-1.16933674	0.122342128	0.592444959	0.310572863	1.130140689
family.Bifidobacteriaceae.id.433	I9_NONISCHCARDMYOP	Non-ischemic cardiomyopathy	Bifidobacteriaceae	Weighted median	11	-0.179422062	0.111837499	0.108645653	-0.39862356	0.039779437	0.835753086	0.671243337	1.040581235
family.Bifidobacteriaceae.id.433	I9_NONISCHCARDMYOP	Non-ischemic cardiomyopathy	Bifidobacteriaceae	Weighted mode	11	-0.222931597	0.117934897	0.088019377	-0.454083996	0.008220802	0.800169581	0.635029391	1.008254685
family.Bifidobacteriaceae.id.433	I9_NONISCHCARDMYOP	Non-ischemic cardiomyopathy	Bifidobacteriaceae	Maximum likelihood	11	-0.009909987	0.080478914	0.901998069	-0.167648659	0.147828684	0.990138955	0.845650895	1.159314271
family.Bifidobacteriaceae.id.433	I9_NONISCHCARDMYOP	Non-ischemic cardiomyopathy	Bifidobacteriaceae	cML-MA-BIC	11	-0.013072766	0.081276884	0.872217564	-0.172375458	0.146229927	0.987012312	0.841663104	1.15746229
family.Christensenellaceae.id.1866	I9_NONISCHCARDMYOP	Non-ischemic cardiomyopathy	Christensenellaceae	Inverse variance weighted	11	-0.017397071	0.073046563	0.811753795	-0.160568336	0.125774193	0.982753384	0.851659623	1.134026068
family.Christensenellaceae.id.1866	I9_NONISCHCARDMYOP	Non-ischemic cardiomyopathy	Christensenellaceae	MR Egger	11	0.085911641	0.14199947	0.560113042	-0.19240732	0.364230602	1.089710039	0.824970773	1.439406106
family.Christensenellaceae.id.1866	I9_NONISCHCARDMYOP	Non-ischemic cardiomyopathy	Christensenellaceae	Weighted median	11	0.041281816	0.09758201	0.672260679	-0.149978924	0.232542555	1.042145757	0.860726117	1.261804142
family.Christensenellaceae.id.1866	I9_NONISCHCARDMYOP	Non-ischemic cardiomyopathy	Christensenellaceae	Weighted mode	11	0.048834091	0.11145658	0.670594637	-0.169620805	0.267288987	1.050046124	0.843984791	1.30641793
family.Christensenellaceae.id.1866	I9_NONISCHCARDMYOP	Non-ischemic cardiomyopathy	Christensenellaceae	Maximum likelihood	11	-0.017871987	0.073928023	0.808975064	-0.162770912	0.127026938	0.98228677	0.849785842	1.135447604
family.Christensenellaceae.id.1866	I9_NONISCHCARDMYOP	Non-ischemic cardiomyopathy	Christensenellaceae	cML-MA-BIC	11	-0.017598289	0.073974521	0.811961274	-0.16258835	0.127391772	0.982555657	0.849940995	1.13586193
family.Clostridiaceae1.id.1869	I9_NONISCHCARDMYOP	Non-ischemic cardiomyopathy	Clostridiaceae1	Inverse variance weighted	10	-0.097999183	0.103432107	0.343397541	-0.300726114	0.104727747	0.906649644	0.740280498	1.110408257
family.Clostridiaceae1.id.1869	I9_NONISCHCARDMYOP	Non-ischemic cardiomyopathy	Clostridiaceae1	MR Egger	10	-0.18821946	0.317140556	0.569249407	-0.80981495	0.433376031	0.82843288	0.444940395	1.542456123
family.Clostridiaceae1.id.1869	I9_NONISCHCARDMYOP	Non-ischemic cardiomyopathy	Clostridiaceae1	Weighted median	10	-0.0370001	0.125349787	0.76786034	-0.282685682	0.208685482	0.963676039	0.75375667	1.232057433
family.Clostridiaceae1.id.1869	I9_NONISCHCARDMYOP	Non-ischemic cardiomyopathy	Clostridiaceae1	Weighted mode	10	-0.021881418	0.184319937	0.90810916	-0.383148495	0.339385659	0.978356244	0.681711661	1.404084738
family.Clostridiaceae1.id.1869	I9_NONISCHCARDMYOP	Non-ischemic cardiomyopathy	Clostridiaceae1	Maximum likelihood	10	-0.09714958	0.090950019	0.28544632	-0.275411617	0.081112456	0.907420264	0.759259535	1.084492848
family.Clostridiaceae1.id.1869	I9_NONISCHCARDMYOP	Non-ischemic cardiomyopathy	Clostridiaceae1	cML-MA-BIC	10	-0.103338304	0.091348915	0.2579506	-0.282382177	0.075705569	0.901821832	0.753985474	1.078644941
family.ClostridialesvadinBB60group.id.11286	I9_NONISCHCARDMYOP	Non-ischemic cardiomyopathy	ClostridialesvadinBB60group	Inverse variance weighted	15	0.087954552	0.061533102	0.152893332	-0.032650328	0.208559433	1.091938495	0.96787694	1.231902143
family.ClostridialesvadinBB60group.id.11286	I9_NONISCHCARDMYOP	Non-ischemic cardiomyopathy	ClostridialesvadinBB60group	MR Egger	15	0.223938721	0.16844135	0.206550112	-0.106206325	0.554083767	1.250994357	0.899239093	1.740345692
family.ClostridialesvadinBB60group.id.11286	I9_NONISCHCARDMYOP	Non-ischemic cardiomyopathy	ClostridialesvadinBB60group	Weighted median	15	0.07411861	0.081347151	0.362221824	-0.085321805	0.233559026	1.076934534	0.91821675	1.26308738
family.ClostridialesvadinBB60group.id.11286	I9_NONISCHCARDMYOP	Non-ischemic cardiomyopathy	ClostridialesvadinBB60group	Weighted mode	15	0.09529833	0.123234596	0.45220012	-0.146241477	0.336838137	1.099986965	0.863949054	1.400512355
family.ClostridialesvadinBB60group.id.11286	I9_NONISCHCARDMYOP	Non-ischemic cardiomyopathy	ClostridialesvadinBB60group	Maximum likelihood	15	0.09214267	0.062369372	0.139576354	-0.0301013	0.21438664	1.096521252	0.970347232	1.239101648
family.ClostridialesvadinBB60group.id.11286	I9_NONISCHCARDMYOP	Non-ischemic cardiomyopathy	ClostridialesvadinBB60group	cML-MA-BIC	15	0.089111465	0.06268494	0.155149105	-0.033751018	0.211973949	1.093202504	0.966812194	1.236115682
family.Coriobacteriaceae.id.811	I9_NONISCHCARDMYOP	Non-ischemic cardiomyopathy	Coriobacteriaceae	Inverse variance weighted	14	-0.037959849	0.085023939	0.655264478	-0.20460677	0.128687071	0.962751595	0.814967723	1.137334164
family.Coriobacteriaceae.id.811	I9_NONISCHCARDMYOP	Non-ischemic cardiomyopathy	Coriobacteriaceae	MR Egger	14	-0.198121848	0.34761693	0.579230603	-0.879451031	0.483207335	0.820269899	0.415010677	1.621266015
family.Coriobacteriaceae.id.811	I9_NONISCHCARDMYOP	Non-ischemic cardiomyopathy	Coriobacteriaceae	Weighted median	14	-0.081860742	0.11356299	0.471007978	-0.304444202	0.140722717	0.921400262	0.73753318	1.151105422
family.Coriobacteriaceae.id.811	I9_NONISCHCARDMYOP	Non-ischemic cardiomyopathy	Coriobacteriaceae	Weighted mode	14	-0.091616421	0.18952065	0.636843967	-0.463076894	0.279844052	0.912455081	0.629344238	1.322923489
family.Coriobacteriaceae.id.811	I9_NONISCHCARDMYOP	Non-ischemic cardiomyopathy	Coriobacteriaceae	Maximum likelihood	14	-0.037798998	0.086068097	0.660534391	-0.206492468	0.130894473	0.962906468	0.813432388	1.13984749
family.Coriobacteriaceae.id.811	I9_NONISCHCARDMYOP	Non-ischemic cardiomyopathy	Coriobacteriaceae	cML-MA-BIC	14	-0.038758257	0.086151122	0.652792029	-0.207614456	0.130097942	0.961983234	0.812520239	1.138939928
family.Defluviitaleaceae.id.1924	I9_NONISCHCARDMYOP	Non-ischemic cardiomyopathy	Defluviitaleaceae	Inverse variance weighted	11	-0.012048979	0.068128911	0.859621815	-0.145581646	0.121483687	0.988023319	0.864519303	1.129170946
family.Defluviitaleaceae.id.1924	I9_NONISCHCARDMYOP	Non-ischemic cardiomyopathy	Defluviitaleaceae	MR Egger	11	0.018678412	0.23249767	0.937726478	-0.437017021	0.474373845	1.018853945	0.645960437	1.607007647
family.Defluviitaleaceae.id.1924	I9_NONISCHCARDMYOP	Non-ischemic cardiomyopathy	Defluviitaleaceae	Weighted median	11	-0.006940773	0.087939679	0.937091067	-0.179302544	0.165420998	0.993083258	0.835852979	1.179889745
family.Defluviitaleaceae.id.1924	I9_NONISCHCARDMYOP	Non-ischemic cardiomyopathy	Defluviitaleaceae	Weighted mode	11	0.062229423	0.128856384	0.639539188	-0.19032909	0.314787936	1.06420647	0.826687034	1.369968759
family.Defluviitaleaceae.id.1924	I9_NONISCHCARDMYOP	Non-ischemic cardiomyopathy	Defluviitaleaceae	Maximum likelihood	11	-0.012212401	0.068662556	0.858832021	-0.14679101	0.122366208	0.987861868	0.863474416	1.130167902
family.Defluviitaleaceae.id.1924	I9_NONISCHCARDMYOP	Non-ischemic cardiomyopathy	Defluviitaleaceae	cML-MA-BIC	11	-0.012309013	0.068688473	0.85778022	-0.14693842	0.122320394	0.987766433	0.86334714	1.130116126
family.Desulfovibrionaceae.id.3169	I9_NONISCHCARDMYOP	Non-ischemic cardiomyopathy	Desulfovibrionaceae	Inverse variance weighted	9	0.06128936	0.146174187	0.67500428	-0.225212047	0.347790767	1.063206519	0.798346914	1.415935958
family.Desulfovibrionaceae.id.3169	I9_NONISCHCARDMYOP	Non-ischemic cardiomyopathy	Desulfovibrionaceae	MR Egger	9	0.91130488	0.550457424	0.141786997	-0.167591671	1.990201432	2.487566393	0.845699087	7.317007492
family.Desulfovibrionaceae.id.3169	I9_NONISCHCARDMYOP	Non-ischemic cardiomyopathy	Desulfovibrionaceae	Weighted median	9	0.004375366	0.141609112	0.97535129	-0.273178493	0.281929226	1.004384952	0.76095695	1.325684893
family.Desulfovibrionaceae.id.3169	I9_NONISCHCARDMYOP	Non-ischemic cardiomyopathy	Desulfovibrionaceae	Weighted mode	9	-0.053086487	0.195052912	0.792387913	-0.435390196	0.329217221	0.948297993	0.647012157	1.389879734
family.Desulfovibrionaceae.id.3169	I9_NONISCHCARDMYOP	Non-ischemic cardiomyopathy	Desulfovibrionaceae	Maximum likelihood	9	0.065896871	0.103563357	0.524584007	-0.137087309	0.268881052	1.068116558	0.871894098	1.308499488
family.Desulfovibrionaceae.id.3169	I9_NONISCHCARDMYOP	Non-ischemic cardiomyopathy	Desulfovibrionaceae	cML-MA-BIC	9	0.05312684	0.108085509	0.623054454	-0.158720757	0.264974437	1.054563397	0.853234585	1.303397657
family.Enterobacteriaceae.id.3469	I9_NONISCHCARDMYOP	Non-ischemic cardiomyopathy	Enterobacteriaceae	Inverse variance weighted	7	-0.147250725	0.141202124	0.297024035	-0.424006888	0.129505438	0.863077555	0.654419374	1.138265301
family.Enterobacteriaceae.id.3469	I9_NONISCHCARDMYOP	Non-ischemic cardiomyopathy	Enterobacteriaceae	MR Egger	7	0.706447029	0.839604005	0.438498143	-0.939176821	2.35207088	2.02677737	0.390949524	10.50730658
family.Enterobacteriaceae.id.3469	I9_NONISCHCARDMYOP	Non-ischemic cardiomyopathy	Enterobacteriaceae	Weighted median	7	-0.224261109	0.151510437	0.13882805	-0.521221565	0.072699347	0.799106453	0.593794746	1.075407164
family.Enterobacteriaceae.id.3469	I9_NONISCHCARDMYOP	Non-ischemic cardiomyopathy	Enterobacteriaceae	Weighted mode	7	-0.220859659	0.242519901	0.397569659	-0.696198666	0.254479347	0.801829202	0.498476583	1.289789913
family.Enterobacteriaceae.id.3469	I9_NONISCHCARDMYOP	Non-ischemic cardiomyopathy	Enterobacteriaceae	Maximum likelihood	7	-0.15715389	0.114973849	0.171667191	-0.382502634	0.068194855	0.854572539	0.682152094	1.070573895
family.Enterobacteriaceae.id.3469	I9_NONISCHCARDMYOP	Non-ischemic cardiomyopathy	Enterobacteriaceae	cML-MA-BIC	7	-0.15838699	0.115470554	0.170167553	-0.384709276	0.067935296	0.853519414	0.680648488	1.070296054
family.Erysipelotrichaceae.id.2149	I9_NONISCHCARDMYOP	Non-ischemic cardiomyopathy	Erysipelotrichaceae	Inverse variance weighted	13	0.071154169	0.092023758	0.439395028	-0.109212397	0.251520736	1.073746752	0.896539975	1.285979566
family.Erysipelotrichaceae.id.2149	I9_NONISCHCARDMYOP	Non-ischemic cardiomyopathy	Erysipelotrichaceae	MR Egger	13	0.212189647	0.401979084	0.608078316	-0.575689358	1.000068652	1.236382339	0.562317097	2.718468451
family.Erysipelotrichaceae.id.2149	I9_NONISCHCARDMYOP	Non-ischemic cardiomyopathy	Erysipelotrichaceae	Weighted median	13	0.034023167	0.125666237	0.786589236	-0.212282658	0.280328992	1.034608575	0.80873607	1.323565182
family.Erysipelotrichaceae.id.2149	I9_NONISCHCARDMYOP	Non-ischemic cardiomyopathy	Erysipelotrichaceae	Weighted mode	13	-0.004041453	0.21761768	0.985488277	-0.430572105	0.422489199	0.995966702	0.650137042	1.525754739
family.Erysipelotrichaceae.id.2149	I9_NONISCHCARDMYOP	Non-ischemic cardiomyopathy	Erysipelotrichaceae	Maximum likelihood	13	0.075161439	0.094005629	0.423976262	-0.109089594	0.259412472	1.078058177	0.89665008	1.296168327
family.Erysipelotrichaceae.id.2149	I9_NONISCHCARDMYOP	Non-ischemic cardiomyopathy	Erysipelotrichaceae	cML-MA-BIC	13	0.073419149	0.094271796	0.436095821	-0.11135357	0.258191869	1.076181523	0.894622381	1.294587186
family.FamilyXI.id.1936	I9_NONISCHCARDMYOP	Non-ischemic cardiomyopathy	FamilyXI	Inverse variance weighted	8	0.003952678	0.047147971	0.933187147	-0.088457344	0.096362701	1.0039605	0.915342154	1.101158382
family.FamilyXI.id.1936	I9_NONISCHCARDMYOP	Non-ischemic cardiomyopathy	FamilyXI	MR Egger	8	0.172203565	0.300152887	0.587003054	-0.416096094	0.760503224	1.187919627	0.659616882	2.139352522
family.FamilyXI.id.1936	I9_NONISCHCARDMYOP	Non-ischemic cardiomyopathy	FamilyXI	Weighted median	8	-0.000204812	0.056977296	0.997131905	-0.111880312	0.111470687	0.999795209	0.89415127	1.117920974
family.FamilyXI.id.1936	I9_NONISCHCARDMYOP	Non-ischemic cardiomyopathy	FamilyXI	Weighted mode	8	-0.041779971	0.097626193	0.681539787	-0.233127309	0.149567367	0.959080783	0.792052731	1.161331704
family.FamilyXI.id.1936	I9_NONISCHCARDMYOP	Non-ischemic cardiomyopathy	FamilyXI	Maximum likelihood	8	0.004027232	0.047608821	0.932587316	-0.089286057	0.097340522	1.004035352	0.914583913	1.102235645
family.FamilyXI.id.1936	I9_NONISCHCARDMYOP	Non-ischemic cardiomyopathy	FamilyXI	cML-MA-BIC	8	0.004107048	0.047638803	0.931297703	-0.089265006	0.097479102	1.004115493	0.914603166	1.102388403
family.FamilyXIII.id.1957	I9_NONISCHCARDMYOP	Non-ischemic cardiomyopathy	FamilyXIII	Inverse variance weighted	7	-0.213643627	0.162310767	0.188085846	-0.53177273	0.104485476	0.807636153	0.587562456	1.11013927
family.FamilyXIII.id.1957	I9_NONISCHCARDMYOP	Non-ischemic cardiomyopathy	FamilyXIII	MR Egger	7	0.393170303	0.595222389	0.538118015	-0.773465578	1.559806185	1.481670701	0.461411238	4.757899002
family.FamilyXIII.id.1957	I9_NONISCHCARDMYOP	Non-ischemic cardiomyopathy	FamilyXIII	Weighted median	7	-0.027140396	0.173820309	0.875922248	-0.367828202	0.31354741	0.973224595	0.692236097	1.36827033
family.FamilyXIII.id.1957	I9_NONISCHCARDMYOP	Non-ischemic cardiomyopathy	FamilyXIII	Weighted mode	7	0.048604763	0.232945358	0.841622207	-0.407968139	0.505177664	1.049805347	0.665000066	1.657279934
family.FamilyXIII.id.1957	I9_NONISCHCARDMYOP	Non-ischemic cardiomyopathy	FamilyXIII	Maximum likelihood	7	-0.229285006	0.126254195	0.069361397	-0.476743228	0.018173217	0.795101893	0.620801913	1.018339355
family.FamilyXIII.id.1957	I9_NONISCHCARDMYOP	Non-ischemic cardiomyopathy	FamilyXIII	cML-MA-BIC	7	-0.223662592	0.129012019	0.082978958	-0.47652615	0.029200966	0.799584875	0.620936691	1.029631494
family.Lachnospiraceae.id.1987	I9_NONISCHCARDMYOP	Non-ischemic cardiomyopathy	Lachnospiraceae	Inverse variance weighted	16	0.075533806	0.087859887	0.389950284	-0.096671573	0.247739185	1.078459686	0.907854121	1.281125752
family.Lachnospiraceae.id.1987	I9_NONISCHCARDMYOP	Non-ischemic cardiomyopathy	Lachnospiraceae	MR Egger	16	0.106757251	0.317008582	0.741289395	-0.51457957	0.728094072	1.112664124	0.597751855	2.07112942
family.Lachnospiraceae.id.1987	I9_NONISCHCARDMYOP	Non-ischemic cardiomyopathy	Lachnospiraceae	Weighted median	16	0.087951486	0.119044826	0.460022489	-0.145376373	0.321279345	1.091935147	0.864696784	1.378890714
family.Lachnospiraceae.id.1987	I9_NONISCHCARDMYOP	Non-ischemic cardiomyopathy	Lachnospiraceae	Weighted mode	16	0.255546368	0.243092056	0.309793314	-0.220914063	0.732006798	1.29116688	0.80178558	2.079249057
family.Lachnospiraceae.id.1987	I9_NONISCHCARDMYOP	Non-ischemic cardiomyopathy	Lachnospiraceae	Maximum likelihood	16	0.079029355	0.086137716	0.358892854	-0.089800569	0.247859279	1.082236091	0.914113469	1.281279617
family.Lachnospiraceae.id.1987	I9_NONISCHCARDMYOP	Non-ischemic cardiomyopathy	Lachnospiraceae	cML-MA-BIC	16	0.078531318	0.086363794	0.363187393	-0.090741719	0.247804354	1.081697231	0.913253557	1.281209245
family.Lactobacillaceae.id.1836	I9_NONISCHCARDMYOP	Non-ischemic cardiomyopathy	Lactobacillaceae	Inverse variance weighted	8	-0.055100014	0.063827621	0.387992972	-0.180202152	0.070002124	0.946390491	0.835101377	1.07251046
family.Lactobacillaceae.id.1836	I9_NONISCHCARDMYOP	Non-ischemic cardiomyopathy	Lactobacillaceae	MR Egger	8	0.067836442	0.15985131	0.686089542	-0.245472125	0.38114501	1.070190256	0.782335091	1.463959879
family.Lactobacillaceae.id.1836	I9_NONISCHCARDMYOP	Non-ischemic cardiomyopathy	Lactobacillaceae	Weighted median	8	-0.05585458	0.087314347	0.522370693	-0.2269907	0.11528154	0.945676646	0.796928194	1.122189335
family.Lactobacillaceae.id.1836	I9_NONISCHCARDMYOP	Non-ischemic cardiomyopathy	Lactobacillaceae	Weighted mode	8	-0.047791632	0.109131648	0.674634622	-0.261689662	0.166106399	0.953332411	0.769749869	1.18069872
family.Lactobacillaceae.id.1836	I9_NONISCHCARDMYOP	Non-ischemic cardiomyopathy	Lactobacillaceae	Maximum likelihood	8	-0.056602411	0.065024014	0.384035562	-0.184049479	0.070844657	0.944969704	0.831894642	1.073414465
family.Lactobacillaceae.id.1836	I9_NONISCHCARDMYOP	Non-ischemic cardiomyopathy	Lactobacillaceae	cML-MA-BIC	8	-0.056807436	0.065099678	0.382868934	-0.184402804	0.070787932	0.944775982	0.831600764	1.073353578
family.Methanobacteriaceae.id.121	I9_NONISCHCARDMYOP	Non-ischemic cardiomyopathy	Methanobacteriaceae	Inverse variance weighted	9	-0.070239086	0.059208968	0.235507267	-0.186288663	0.045810491	0.932170925	0.830033961	1.046876
family.Methanobacteriaceae.id.121	I9_NONISCHCARDMYOP	Non-ischemic cardiomyopathy	Methanobacteriaceae	MR Egger	9	-0.159172059	0.246297539	0.53871389	-0.641915236	0.323571117	0.852849606	0.526283501	1.382054441
family.Methanobacteriaceae.id.121	I9_NONISCHCARDMYOP	Non-ischemic cardiomyopathy	Methanobacteriaceae	Weighted median	9	-0.052074833	0.073885918	0.480934387	-0.196891232	0.092741566	0.949257828	0.821279957	1.097178151
family.Methanobacteriaceae.id.121	I9_NONISCHCARDMYOP	Non-ischemic cardiomyopathy	Methanobacteriaceae	Weighted mode	9	0.073788151	0.14134551	0.615784017	-0.203249049	0.350825351	1.076578709	0.816074973	1.420239262
family.Methanobacteriaceae.id.121	I9_NONISCHCARDMYOP	Non-ischemic cardiomyopathy	Methanobacteriaceae	Maximum likelihood	9	-0.073477999	0.052757324	0.163694052	-0.176882354	0.029926356	0.929156588	0.837878352	1.03037865
family.Methanobacteriaceae.id.121	I9_NONISCHCARDMYOP	Non-ischemic cardiomyopathy	Methanobacteriaceae	cML-MA-BIC	9	-0.074702531	0.052671955	0.156114849	-0.177939562	0.028534501	0.928019503	0.836993008	1.02894551
family.Oxalobacteraceae.id.2966	I9_NONISCHCARDMYOP	Non-ischemic cardiomyopathy	Oxalobacteraceae	Inverse variance weighted	14	-0.040173935	0.044576456	0.367462518	-0.127543787	0.047195918	0.960622339	0.880254871	1.048327375
family.Oxalobacteraceae.id.2966	I9_NONISCHCARDMYOP	Non-ischemic cardiomyopathy	Oxalobacteraceae	MR Egger	14	0.137240693	0.172392559	0.441442189	-0.200648723	0.475130108	1.147104215	0.818199796	1.608223427
family.Oxalobacteraceae.id.2966	I9_NONISCHCARDMYOP	Non-ischemic cardiomyopathy	Oxalobacteraceae	Weighted median	14	-0.018694004	0.059975753	0.75527408	-0.13624648	0.098858472	0.981479645	0.872627521	1.103910054
family.Oxalobacteraceae.id.2966	I9_NONISCHCARDMYOP	Non-ischemic cardiomyopathy	Oxalobacteraceae	Weighted mode	14	0.018545914	0.086456947	0.833477275	-0.150909702	0.18800153	1.018718958	0.859925344	1.206835362
family.Oxalobacteraceae.id.2966	I9_NONISCHCARDMYOP	Non-ischemic cardiomyopathy	Oxalobacteraceae	Maximum likelihood	14	-0.03954198	0.045489974	0.384712565	-0.128702329	0.049618369	0.961229601	0.879235649	1.050869975
family.Oxalobacteraceae.id.2966	I9_NONISCHCARDMYOP	Non-ischemic cardiomyopathy	Oxalobacteraceae	cML-MA-BIC	14	-0.037768134	0.046815445	0.419813316	-0.129526407	0.053990139	0.962936187	0.878511389	1.055474194
family.Pasteurellaceae.id.3689	I9_NONISCHCARDMYOP	Non-ischemic cardiomyopathy	Pasteurellaceae	Inverse variance weighted	13	0.012991886	0.064109818	0.839408229	-0.112663358	0.138647129	1.013076647	0.893451383	1.148718679
family.Pasteurellaceae.id.3689	I9_NONISCHCARDMYOP	Non-ischemic cardiomyopathy	Pasteurellaceae	MR Egger	13	-0.15177616	0.131867034	0.274145921	-0.410235547	0.106683227	0.859180578	0.663493948	1.112581763
family.Pasteurellaceae.id.3689	I9_NONISCHCARDMYOP	Non-ischemic cardiomyopathy	Pasteurellaceae	Weighted median	13	0.07611843	0.083594087	0.362520959	-0.08772598	0.239962841	1.079090364	0.916011848	1.271201913
family.Pasteurellaceae.id.3689	I9_NONISCHCARDMYOP	Non-ischemic cardiomyopathy	Pasteurellaceae	Weighted mode	13	0.108121141	0.111797931	0.352575719	-0.111002804	0.327245086	1.11418271	0.894936239	1.387141405
family.Pasteurellaceae.id.3689	I9_NONISCHCARDMYOP	Non-ischemic cardiomyopathy	Pasteurellaceae	Maximum likelihood	13	0.013894358	0.057685406	0.809660252	-0.099169038	0.126957753	1.013991333	0.905589616	1.135369051
family.Pasteurellaceae.id.3689	I9_NONISCHCARDMYOP	Non-ischemic cardiomyopathy	Pasteurellaceae	cML-MA-BIC	13	0.015834134	0.058528028	0.786745351	-0.0988808	0.130549069	1.015960159	0.905850679	1.139453851
family.Peptococcaceae.id.2024	I9_NONISCHCARDMYOP	Non-ischemic cardiomyopathy	Peptococcaceae	Inverse variance weighted	9	0.077642429	0.081380414	0.340049349	-0.081863183	0.23714804	1.080736149	0.921398013	1.267628764
family.Peptococcaceae.id.2024	I9_NONISCHCARDMYOP	Non-ischemic cardiomyopathy	Peptococcaceae	MR Egger	9	0.068377603	0.241173586	0.784980108	-0.404322626	0.541077831	1.070769558	0.667428757	1.717857426
family.Peptococcaceae.id.2024	I9_NONISCHCARDMYOP	Non-ischemic cardiomyopathy	Peptococcaceae	Weighted median	9	0.075887433	0.104112127	0.466062226	-0.128172336	0.279947203	1.078841126	0.879701762	1.323059956
family.Peptococcaceae.id.2024	I9_NONISCHCARDMYOP	Non-ischemic cardiomyopathy	Peptococcaceae	Weighted mode	9	0.080330147	0.175520068	0.659363773	-0.263689186	0.424349479	1.08364477	0.768212274	1.528595713
family.Peptococcaceae.id.2024	I9_NONISCHCARDMYOP	Non-ischemic cardiomyopathy	Peptococcaceae	Maximum likelihood	9	0.081747098	0.079023163	0.300916456	-0.073138301	0.236632497	1.08518133	0.929472274	1.266975415
family.Peptococcaceae.id.2024	I9_NONISCHCARDMYOP	Non-ischemic cardiomyopathy	Peptococcaceae	cML-MA-BIC	9	0.081426811	0.079130922	0.303473189	-0.073669796	0.236523419	1.084833817	0.928978395	1.266837223
family.Peptostreptococcaceae.id.2042	I9_NONISCHCARDMYOP	Non-ischemic cardiomyopathy	Peptostreptococcaceae	Inverse variance weighted	13	-0.069752132	0.072537071	0.336247221	-0.211924792	0.072420529	0.93262496	0.809025541	1.075107362
family.Peptostreptococcaceae.id.2042	I9_NONISCHCARDMYOP	Non-ischemic cardiomyopathy	Peptostreptococcaceae	MR Egger	13	-0.128982625	0.165311978	0.451713928	-0.452994103	0.195028853	0.878989238	0.635721882	1.215346052
family.Peptostreptococcaceae.id.2042	I9_NONISCHCARDMYOP	Non-ischemic cardiomyopathy	Peptostreptococcaceae	Weighted median	13	-0.161459226	0.099283902	0.103899094	-0.356055674	0.033137221	0.850901225	0.700433623	1.033692374
family.Peptostreptococcaceae.id.2042	I9_NONISCHCARDMYOP	Non-ischemic cardiomyopathy	Peptostreptococcaceae	Weighted mode	13	-0.170419946	0.140798432	0.249434052	-0.446384873	0.105544981	0.843310597	0.63993743	1.111316092
family.Peptostreptococcaceae.id.2042	I9_NONISCHCARDMYOP	Non-ischemic cardiomyopathy	Peptostreptococcaceae	Maximum likelihood	13	-0.070735536	0.073704128	0.337194723	-0.215195627	0.073724556	0.931708263	0.806383674	1.076510246
family.Peptostreptococcaceae.id.2042	I9_NONISCHCARDMYOP	Non-ischemic cardiomyopathy	Peptostreptococcaceae	cML-MA-BIC	13	-0.072787612	0.074006799	0.325348619	-0.217840937	0.072265714	0.929798287	0.804253358	1.074940933
family.Porphyromonadaceae.id.943	I9_NONISCHCARDMYOP	Non-ischemic cardiomyopathy	Porphyromonadaceae	Inverse variance weighted	9	-0.04558203	0.114554178	0.690697964	-0.270108218	0.178944158	0.955441225	0.763296887	1.195953958
family.Porphyromonadaceae.id.943	I9_NONISCHCARDMYOP	Non-ischemic cardiomyopathy	Porphyromonadaceae	MR Egger	9	0.240368666	0.51043729	0.652028599	-0.760088422	1.240825754	1.271717903	0.467625077	3.458468129
family.Porphyromonadaceae.id.943	I9_NONISCHCARDMYOP	Non-ischemic cardiomyopathy	Porphyromonadaceae	Weighted median	9	-0.004521613	0.150989908	0.976109755	-0.300461833	0.291418608	0.995488594	0.740476165	1.3383247
family.Porphyromonadaceae.id.943	I9_NONISCHCARDMYOP	Non-ischemic cardiomyopathy	Porphyromonadaceae	Weighted mode	9	0.043795574	0.219407415	0.846767109	-0.386242959	0.473834106	1.044768755	0.679605389	1.606140516
family.Porphyromonadaceae.id.943	I9_NONISCHCARDMYOP	Non-ischemic cardiomyopathy	Porphyromonadaceae	Maximum likelihood	9	-0.045532595	0.116712448	0.696443158	-0.274288994	0.183223803	0.955488458	0.760112375	1.201083185
family.Porphyromonadaceae.id.943	I9_NONISCHCARDMYOP	Non-ischemic cardiomyopathy	Porphyromonadaceae	cML-MA-BIC	9	-0.046610569	0.116931337	0.69017701	-0.27579599	0.182574852	0.954459021	0.758967752	1.200303993
family.Prevotellaceae.id.960	I9_NONISCHCARDMYOP	Non-ischemic cardiomyopathy	Prevotellaceae	Inverse variance weighted	16	-0.041186403	0.071731705	0.565850785	-0.181780545	0.099407738	0.959650231	0.833784299	1.104516562
family.Prevotellaceae.id.960	I9_NONISCHCARDMYOP	Non-ischemic cardiomyopathy	Prevotellaceae	MR Egger	16	0.045690916	0.259802505	0.862916211	-0.463521993	0.554903826	1.046750827	0.62906418	1.741773463
family.Prevotellaceae.id.960	I9_NONISCHCARDMYOP	Non-ischemic cardiomyopathy	Prevotellaceae	Weighted median	16	-0.039054107	0.094164928	0.678331126	-0.223617366	0.145509153	0.961698674	0.799621038	1.156628321
family.Prevotellaceae.id.960	I9_NONISCHCARDMYOP	Non-ischemic cardiomyopathy	Prevotellaceae	Weighted mode	16	-0.061882546	0.139653685	0.664006999	-0.335603769	0.211838676	0.939993286	0.714906318	1.235948481
family.Prevotellaceae.id.960	I9_NONISCHCARDMYOP	Non-ischemic cardiomyopathy	Prevotellaceae	Maximum likelihood	16	-0.041948873	0.072471715	0.56270323	-0.183993434	0.100095688	0.958918806	0.831941266	1.105276675
family.Prevotellaceae.id.960	I9_NONISCHCARDMYOP	Non-ischemic cardiomyopathy	Prevotellaceae	cML-MA-BIC	16	-0.042307071	0.072561316	0.559857828	-0.184527251	0.099913109	0.958575385	0.831497281	1.105074893
family.Rhodospirillaceae.id.2717	I9_NONISCHCARDMYOP	Non-ischemic cardiomyopathy	Rhodospirillaceae	Inverse variance weighted	14	0.078393767	0.057838425	0.175292545	-0.034969547	0.19175708	1.081548453	0.965634822	1.211376214
family.Rhodospirillaceae.id.2717	I9_NONISCHCARDMYOP	Non-ischemic cardiomyopathy	Rhodospirillaceae	MR Egger	14	0.187148543	0.236518677	0.44414922	-0.276428064	0.65072515	1.205806386	0.75848818	1.916930388
family.Rhodospirillaceae.id.2717	I9_NONISCHCARDMYOP	Non-ischemic cardiomyopathy	Rhodospirillaceae	Weighted median	14	0.017323728	0.081249439	0.831158029	-0.141925172	0.176572629	1.017474654	0.867686181	1.193121078
family.Rhodospirillaceae.id.2717	I9_NONISCHCARDMYOP	Non-ischemic cardiomyopathy	Rhodospirillaceae	Weighted mode	14	-0.06027741	0.138810998	0.671233751	-0.332346966	0.211792146	0.941503315	0.717238422	1.235890974
family.Rhodospirillaceae.id.2717	I9_NONISCHCARDMYOP	Non-ischemic cardiomyopathy	Rhodospirillaceae	Maximum likelihood	14	0.081224859	0.058919889	0.168029109	-0.034258123	0.196707841	1.084614754	0.966322043	1.217388317
family.Rhodospirillaceae.id.2717	I9_NONISCHCARDMYOP	Non-ischemic cardiomyopathy	Rhodospirillaceae	cML-MA-BIC	14	0.081113633	0.059017992	0.169321192	-0.034561632	0.196788898	1.084494124	0.9660288	1.217487
family.Rikenellaceae.id.967	I9_NONISCHCARDMYOP	Non-ischemic cardiomyopathy	Rikenellaceae	Inverse variance weighted	16	0.192527831	0.076859137	0.01224708	0.041883922	0.343171739	1.212310243	1.042773428	1.409410793
family.Rikenellaceae.id.967	I9_NONISCHCARDMYOP	Non-ischemic cardiomyopathy	Rikenellaceae	MR Egger	16	0.097521819	0.235172604	0.684659025	-0.363416485	0.558460124	1.102435496	0.695296792	1.747978756
family.Rikenellaceae.id.967	I9_NONISCHCARDMYOP	Non-ischemic cardiomyopathy	Rikenellaceae	Weighted median	16	0.193163502	0.101725057	0.05758048	-0.006217609	0.392544613	1.213081119	0.99380168	1.480743925
family.Rikenellaceae.id.967	I9_NONISCHCARDMYOP	Non-ischemic cardiomyopathy	Rikenellaceae	Weighted mode	16	0.211801309	0.153939944	0.189058869	-0.089920981	0.513523599	1.235902298	0.914003406	1.671169363
family.Rikenellaceae.id.967	I9_NONISCHCARDMYOP	Non-ischemic cardiomyopathy	Rikenellaceae	Maximum likelihood	16	0.197098156	0.079199845	0.012824069	0.041866459	0.352329853	1.217863576	1.042755219	1.422377621
family.Rikenellaceae.id.967	I9_NONISCHCARDMYOP	Non-ischemic cardiomyopathy	Rikenellaceae	cML-MA-BIC	16	0.197966892	0.079403267	0.01266035	0.042336489	0.353597296	1.218922038	1.04324546	1.424181547
family.Ruminococcaceae.id.2050	I9_NONISCHCARDMYOP	Non-ischemic cardiomyopathy	Ruminococcaceae	Inverse variance weighted	10	-0.058851083	0.088343185	0.505306039	-0.232003726	0.11430156	0.942847165	0.792943169	1.12109015
family.Ruminococcaceae.id.2050	I9_NONISCHCARDMYOP	Non-ischemic cardiomyopathy	Ruminococcaceae	MR Egger	10	0.218931197	0.190287004	0.28315196	-0.154031331	0.591893724	1.244745631	0.857245163	1.807407908
family.Ruminococcaceae.id.2050	I9_NONISCHCARDMYOP	Non-ischemic cardiomyopathy	Ruminococcaceae	Weighted median	10	-0.019470462	0.116856553	0.867670245	-0.248509306	0.209568381	0.980717863	0.779962603	1.233145696
family.Ruminococcaceae.id.2050	I9_NONISCHCARDMYOP	Non-ischemic cardiomyopathy	Ruminococcaceae	Weighted mode	10	-0.001432535	0.144116077	0.992285893	-0.283900047	0.281034977	0.998568491	0.75284189	1.32449993
family.Ruminococcaceae.id.2050	I9_NONISCHCARDMYOP	Non-ischemic cardiomyopathy	Ruminococcaceae	Maximum likelihood	10	-0.060811474	0.090001542	0.499249255	-0.237214496	0.115591548	0.941000626	0.788822071	1.122537276
family.Ruminococcaceae.id.2050	I9_NONISCHCARDMYOP	Non-ischemic cardiomyopathy	Ruminococcaceae	cML-MA-BIC	10	-0.060008995	0.090251474	0.506108859	-0.236901885	0.116883895	0.941756062	0.789068704	1.123988921
family.Streptococcaceae.id.1850	I9_NONISCHCARDMYOP	Non-ischemic cardiomyopathy	Streptococcaceae	Inverse variance weighted	11	-0.138809877	0.105775893	0.189418384	-0.346130628	0.068510874	0.870393495	0.707420072	1.07091227
family.Streptococcaceae.id.1850	I9_NONISCHCARDMYOP	Non-ischemic cardiomyopathy	Streptococcaceae	MR Egger	11	0.191270168	0.445746704	0.677938587	-0.682393372	1.064933708	1.210786524	0.50540592	2.900646688
family.Streptococcaceae.id.1850	I9_NONISCHCARDMYOP	Non-ischemic cardiomyopathy	Streptococcaceae	Weighted median	11	0.008929722	0.132899192	0.946429095	-0.251552694	0.269412139	1.008969711	0.777592482	1.3091946
family.Streptococcaceae.id.1850	I9_NONISCHCARDMYOP	Non-ischemic cardiomyopathy	Streptococcaceae	Weighted mode	11	0.054154261	0.205075154	0.797088011	-0.34779304	0.456101562	1.055647435	0.706245026	1.577910593
family.Streptococcaceae.id.1850	I9_NONISCHCARDMYOP	Non-ischemic cardiomyopathy	Streptococcaceae	Maximum likelihood	11	-0.13725739	0.096232745	0.153779889	-0.325873571	0.051358791	0.871745818	0.72189645	1.052700525
family.Streptococcaceae.id.1850	I9_NONISCHCARDMYOP	Non-ischemic cardiomyopathy	Streptococcaceae	cML-MA-BIC	11	-0.145611935	0.096750093	0.132315987	-0.335242117	0.044018248	0.864493118	0.715164912	1.045001424
family.Veillonellaceae.id.2172	I9_NONISCHCARDMYOP	Non-ischemic cardiomyopathy	Veillonellaceae	Inverse variance weighted	18	0.10722905	0.062715356	0.087307777	-0.015693048	0.230151147	1.113189201	0.984429446	1.258790258
family.Veillonellaceae.id.2172	I9_NONISCHCARDMYOP	Non-ischemic cardiomyopathy	Veillonellaceae	MR Egger	18	-0.046913724	0.126013229	0.714560524	-0.293899654	0.200072205	0.954169716	0.745351281	1.221490953
family.Veillonellaceae.id.2172	I9_NONISCHCARDMYOP	Non-ischemic cardiomyopathy	Veillonellaceae	Weighted median	18	0.054777709	0.085540266	0.521929892	-0.112881214	0.222436631	1.056305781	0.893256761	1.249116661
family.Veillonellaceae.id.2172	I9_NONISCHCARDMYOP	Non-ischemic cardiomyopathy	Veillonellaceae	Weighted mode	18	0.037648987	0.107671621	0.730884426	-0.173387389	0.248685364	1.038366689	0.84081183	1.282338499
family.Veillonellaceae.id.2172	I9_NONISCHCARDMYOP	Non-ischemic cardiomyopathy	Veillonellaceae	Maximum likelihood	18	0.111689795	0.065114801	0.086294806	-0.015935215	0.239314804	1.118165946	0.984191079	1.270378394
family.Veillonellaceae.id.2172	I9_NONISCHCARDMYOP	Non-ischemic cardiomyopathy	Veillonellaceae	cML-MA-BIC	18	0.112535927	0.065511019	0.085830039	-0.015865669	0.240937524	1.119112463	0.984259528	1.272441535
family.Verrucomicrobiaceae.id.4036	I9_NONISCHCARDMYOP	Non-ischemic cardiomyopathy	Verrucomicrobiaceae	Inverse variance weighted	11	0.06239085	0.076973938	0.417626946	-0.088478069	0.213259769	1.064378275	0.915323184	1.237706127
family.Verrucomicrobiaceae.id.4036	I9_NONISCHCARDMYOP	Non-ischemic cardiomyopathy	Verrucomicrobiaceae	MR Egger	11	0.247993703	0.260205849	0.365449913	-0.262009762	0.757997168	1.281451863	0.769503512	2.133997898
family.Verrucomicrobiaceae.id.4036	I9_NONISCHCARDMYOP	Non-ischemic cardiomyopathy	Verrucomicrobiaceae	Weighted median	11	0.089282885	0.102245224	0.382541523	-0.111117755	0.289683524	1.093389916	0.894833372	1.336004608
family.Verrucomicrobiaceae.id.4036	I9_NONISCHCARDMYOP	Non-ischemic cardiomyopathy	Verrucomicrobiaceae	Weighted mode	11	0.145775621	0.152423611	0.361426949	-0.152974657	0.444525899	1.156936567	0.85815147	1.559750541
family.Verrucomicrobiaceae.id.4036	I9_NONISCHCARDMYOP	Non-ischemic cardiomyopathy	Verrucomicrobiaceae	Maximum likelihood	11	0.064020316	0.077792579	0.410529753	-0.088453139	0.21649377	1.066114057	0.915346004	1.241715349
family.Verrucomicrobiaceae.id.4036	I9_NONISCHCARDMYOP	Non-ischemic cardiomyopathy	Verrucomicrobiaceae	cML-MA-BIC	11	0.063591464	0.077846445	0.413995096	-0.088987567	0.216170496	1.065656951	0.914856948	1.241314
family.Victivallaceae.id.2255	I9_NONISCHCARDMYOP	Non-ischemic cardiomyopathy	Victivallaceae	Inverse variance weighted	11	0.004865292	0.043763017	0.91147868	-0.080910221	0.090640806	1.004877147	0.922276489	1.094875662
family.Victivallaceae.id.2255	I9_NONISCHCARDMYOP	Non-ischemic cardiomyopathy	Victivallaceae	MR Egger	11	0.076617564	0.203136773	0.714785483	-0.321530511	0.474765638	1.079629108	0.725038508	1.607637384
family.Victivallaceae.id.2255	I9_NONISCHCARDMYOP	Non-ischemic cardiomyopathy	Victivallaceae	Weighted median	11	-0.001417935	0.054850255	0.979376171	-0.108924434	0.106088565	0.99858307	0.896798182	1.111920349
family.Victivallaceae.id.2255	I9_NONISCHCARDMYOP	Non-ischemic cardiomyopathy	Victivallaceae	Weighted mode	11	0.002603974	0.085210965	0.976222433	-0.164409517	0.169617466	1.002607367	0.848394518	1.184851518
family.Victivallaceae.id.2255	I9_NONISCHCARDMYOP	Non-ischemic cardiomyopathy	Victivallaceae	Maximum likelihood	11	0.004914727	0.044102482	0.911268408	-0.081526138	0.091355592	1.004926824	0.921708618	1.095658543
family.Victivallaceae.id.2255	I9_NONISCHCARDMYOP	Non-ischemic cardiomyopathy	Victivallaceae	cML-MA-BIC	11	0.004839352	0.044134538	0.912686952	-0.081664342	0.091343047	1.004851081	0.921581243	1.095644798
genus..Clostridiuminnocuumgroup.id.14397	I9_NONISCHCARDMYOP	Non-ischemic cardiomyopathy	Clostridiuminnocuumgroup	Inverse variance weighted	8	0.054341462	0.055093821	0.32396431	-0.053642426	0.162325351	1.055845072	0.947770944	1.176242871
genus..Clostridiuminnocuumgroup.id.14397	I9_NONISCHCARDMYOP	Non-ischemic cardiomyopathy	Clostridiuminnocuumgroup	MR Egger	8	0.374692808	0.267376933	0.210653092	-0.149365981	0.898751597	1.454544522	0.861253855	2.456534452
genus..Clostridiuminnocuumgroup.id.14397	I9_NONISCHCARDMYOP	Non-ischemic cardiomyopathy	Clostridiuminnocuumgroup	Weighted median	8	0.067731526	0.070317486	0.33543487	-0.070090747	0.205553799	1.070077982	0.932309212	1.228205055
genus..Clostridiuminnocuumgroup.id.14397	I9_NONISCHCARDMYOP	Non-ischemic cardiomyopathy	Clostridiuminnocuumgroup	Weighted mode	8	0.063810031	0.09802674	0.535857015	-0.12832238	0.255942441	1.065889893	0.879569778	1.291678378
genus..Clostridiuminnocuumgroup.id.14397	I9_NONISCHCARDMYOP	Non-ischemic cardiomyopathy	Clostridiuminnocuumgroup	Maximum likelihood	8	0.056943779	0.054015988	0.2917903	-0.048927556	0.162815115	1.058596294	0.952250112	1.176819093
genus..Clostridiuminnocuumgroup.id.14397	I9_NONISCHCARDMYOP	Non-ischemic cardiomyopathy	Clostridiuminnocuumgroup	cML-MA-BIC	8	0.058695592	0.054789889	0.284041257	-0.048692591	0.166083775	1.060452381	0.952473884	1.180672008
genus..Eubacteriumbrachygroup.id.11296	I9_NONISCHCARDMYOP	Non-ischemic cardiomyopathy	Eubacteriumbrachygroup	Inverse variance weighted	10	0.037774105	0.070388837	0.591510034	-0.100188016	0.175736226	1.038496615	0.90466731	1.192123566
genus..Eubacteriumbrachygroup.id.11296	I9_NONISCHCARDMYOP	Non-ischemic cardiomyopathy	Eubacteriumbrachygroup	MR Egger	10	0.146242202	0.29787743	0.636646858	-0.437597562	0.730081965	1.157476497	0.645585539	2.0752507
genus..Eubacteriumbrachygroup.id.11296	I9_NONISCHCARDMYOP	Non-ischemic cardiomyopathy	Eubacteriumbrachygroup	Weighted median	10	0.082974512	0.072981852	0.255571818	-0.060069918	0.226018941	1.086514115	0.94169869	1.25359941
genus..Eubacteriumbrachygroup.id.11296	I9_NONISCHCARDMYOP	Non-ischemic cardiomyopathy	Eubacteriumbrachygroup	Weighted mode	10	0.11400517	0.120836347	0.370077707	-0.122834069	0.350844409	1.120757919	0.884410401	1.420266328
genus..Eubacteriumbrachygroup.id.11296	I9_NONISCHCARDMYOP	Non-ischemic cardiomyopathy	Eubacteriumbrachygroup	Maximum likelihood	10	0.042194839	0.051999693	0.417110732	-0.059724558	0.144114237	1.043097696	0.94202397	1.155016047
genus..Eubacteriumbrachygroup.id.11296	I9_NONISCHCARDMYOP	Non-ischemic cardiomyopathy	Eubacteriumbrachygroup	cML-MA-BIC	10	0.042674242	0.052458974	0.415943829	-0.060145347	0.14549383	1.043597879	0.941627661	1.156610599
genus..Eubacteriumcoprostanoligenesgroup.id.11375	I9_NONISCHCARDMYOP	Non-ischemic cardiomyopathy	Eubacteriumcoprostanoligenesgroup	Inverse variance weighted	12	-0.02140756	0.129631723	0.868832713	-0.275485736	0.232670616	0.978819955	0.759203261	1.26196574
genus..Eubacteriumcoprostanoligenesgroup.id.11375	I9_NONISCHCARDMYOP	Non-ischemic cardiomyopathy	Eubacteriumcoprostanoligenesgroup	MR Egger	12	-0.283280017	0.512167316	0.592343593	-1.287127956	0.720567922	0.753308819	0.276062509	2.0556003
genus..Eubacteriumcoprostanoligenesgroup.id.11375	I9_NONISCHCARDMYOP	Non-ischemic cardiomyopathy	Eubacteriumcoprostanoligenesgroup	Weighted median	12	0.114843087	0.135168248	0.395530465	-0.150086679	0.379772853	1.121697414	0.860633374	1.461952473
genus..Eubacteriumcoprostanoligenesgroup.id.11375	I9_NONISCHCARDMYOP	Non-ischemic cardiomyopathy	Eubacteriumcoprostanoligenesgroup	Weighted mode	12	0.115113761	0.209208309	0.593155322	-0.294934525	0.525162047	1.12200107	0.744580337	1.690732805
genus..Eubacteriumcoprostanoligenesgroup.id.11375	I9_NONISCHCARDMYOP	Non-ischemic cardiomyopathy	Eubacteriumcoprostanoligenesgroup	Maximum likelihood	12	-0.020602682	0.09775645	0.833078283	-0.212205324	0.17099996	0.979608103	0.808798614	1.186490702
genus..Eubacteriumcoprostanoligenesgroup.id.11375	I9_NONISCHCARDMYOP	Non-ischemic cardiomyopathy	Eubacteriumcoprostanoligenesgroup	cML-MA-BIC	12	0.009244576	0.10888199	0.93233728	-0.204164124	0.222653275	1.009287439	0.815328545	1.249387305
genus..Eubacteriumeligensgroup.id.14372	I9_NONISCHCARDMYOP	Non-ischemic cardiomyopathy	Eubacteriumeligensgroup	Inverse variance weighted	6	0.286635228	0.117550583	0.014752479	0.056236086	0.517034371	1.331938272	1.057847397	1.677046769
genus..Eubacteriumeligensgroup.id.14372	I9_NONISCHCARDMYOP	Non-ischemic cardiomyopathy	Eubacteriumeligensgroup	MR Egger	6	-0.111931639	0.439658232	0.811594301	-0.973661774	0.749798497	0.894105378	0.37769746	2.116573477
genus..Eubacteriumeligensgroup.id.14372	I9_NONISCHCARDMYOP	Non-ischemic cardiomyopathy	Eubacteriumeligensgroup	Weighted median	6	0.245572995	0.152177437	0.106586432	-0.052694781	0.543840772	1.278353594	0.94866952	1.722610326
genus..Eubacteriumeligensgroup.id.14372	I9_NONISCHCARDMYOP	Non-ischemic cardiomyopathy	Eubacteriumeligensgroup	Weighted mode	6	0.188057592	0.195607356	0.380503806	-0.195332826	0.571448009	1.206903021	0.822560843	1.770829372
genus..Eubacteriumeligensgroup.id.14372	I9_NONISCHCARDMYOP	Non-ischemic cardiomyopathy	Eubacteriumeligensgroup	Maximum likelihood	6	0.294347039	0.123069537	0.016769939	0.053130748	0.535563331	1.342249636	1.054567518	1.708410372
genus..Eubacteriumeligensgroup.id.14372	I9_NONISCHCARDMYOP	Non-ischemic cardiomyopathy	Eubacteriumeligensgroup	cML-MA-BIC	6	0.294548305	0.123159642	0.016775223	0.053155407	0.535941203	1.342519813	1.054593524	1.709056055
genus..Eubacteriumfissicatenagroup.id.14373	I9_NONISCHCARDMYOP	Non-ischemic cardiomyopathy	Eubacteriumfissicatenagroup	Inverse variance weighted	9	0.04211745	0.052645336	0.423697799	-0.061067409	0.145302309	1.043016974	0.940759822	1.156389105
genus..Eubacteriumfissicatenagroup.id.14373	I9_NONISCHCARDMYOP	Non-ischemic cardiomyopathy	Eubacteriumfissicatenagroup	MR Egger	9	0.113881326	0.272447879	0.68847627	-0.420116517	0.647879169	1.120619129	0.656970267	1.911482596
genus..Eubacteriumfissicatenagroup.id.14373	I9_NONISCHCARDMYOP	Non-ischemic cardiomyopathy	Eubacteriumfissicatenagroup	Weighted median	9	0.049385077	0.068772809	0.472701701	-0.085409629	0.184179783	1.050624844	0.918136112	1.202231945
genus..Eubacteriumfissicatenagroup.id.14373	I9_NONISCHCARDMYOP	Non-ischemic cardiomyopathy	Eubacteriumfissicatenagroup	Weighted mode	9	0.041113515	0.104699857	0.704811605	-0.164098205	0.246325236	1.041970378	0.848658675	1.279315585
genus..Eubacteriumfissicatenagroup.id.14373	I9_NONISCHCARDMYOP	Non-ischemic cardiomyopathy	Eubacteriumfissicatenagroup	Maximum likelihood	9	0.04324066	0.053251155	0.416783852	-0.061131604	0.147612923	1.044189159	0.940699432	1.159064163
genus..Eubacteriumfissicatenagroup.id.14373	I9_NONISCHCARDMYOP	Non-ischemic cardiomyopathy	Eubacteriumfissicatenagroup	cML-MA-BIC	9	0.042861831	0.053274523	0.421081419	-0.061556233	0.147279896	1.043793665	0.940300068	1.158678227
genus..Eubacteriumhalliigroup.id.11338	I9_NONISCHCARDMYOP	Non-ischemic cardiomyopathy	Eubacteriumhalliigroup	Inverse variance weighted	14	0.04179274	0.073082107	0.567416768	-0.101448189	0.185033669	1.04267835	0.903527991	1.203258951
genus..Eubacteriumhalliigroup.id.11338	I9_NONISCHCARDMYOP	Non-ischemic cardiomyopathy	Eubacteriumhalliigroup	MR Egger	14	-0.101378212	0.152139198	0.517792539	-0.39957104	0.196814616	0.903591219	0.670607648	1.217518312
genus..Eubacteriumhalliigroup.id.11338	I9_NONISCHCARDMYOP	Non-ischemic cardiomyopathy	Eubacteriumhalliigroup	Weighted median	14	0.046121132	0.099246859	0.642138252	-0.148402712	0.240644976	1.047201253	0.862083873	1.27206934
genus..Eubacteriumhalliigroup.id.11338	I9_NONISCHCARDMYOP	Non-ischemic cardiomyopathy	Eubacteriumhalliigroup	Weighted mode	14	0.031228389	0.143237503	0.830799837	-0.249517117	0.311973896	1.031721111	0.779176944	1.366119031
genus..Eubacteriumhalliigroup.id.11338	I9_NONISCHCARDMYOP	Non-ischemic cardiomyopathy	Eubacteriumhalliigroup	Maximum likelihood	14	0.044654456	0.074630346	0.549611889	-0.101621023	0.190929935	1.045666474	0.903371844	1.210374644
genus..Eubacteriumhalliigroup.id.11338	I9_NONISCHCARDMYOP	Non-ischemic cardiomyopathy	Eubacteriumhalliigroup	cML-MA-BIC	14	0.043026569	0.074728637	0.564770094	-0.10344156	0.189494699	1.043965632	0.901728718	1.208638716
genus..Eubacteriumnodatumgroup.id.11297	I9_NONISCHCARDMYOP	Non-ischemic cardiomyopathy	Eubacteriumnodatumgroup	Inverse variance weighted	11	-0.000478496	0.042892238	0.991099158	-0.084547282	0.083590289	0.999521618	0.918928205	1.087183372
genus..Eubacteriumnodatumgroup.id.11297	I9_NONISCHCARDMYOP	Non-ischemic cardiomyopathy	Eubacteriumnodatumgroup	MR Egger	11	-0.00601269	0.191147572	0.975592616	-0.380661931	0.368636552	0.99400535	0.68340889	1.445762049
genus..Eubacteriumnodatumgroup.id.11297	I9_NONISCHCARDMYOP	Non-ischemic cardiomyopathy	Eubacteriumnodatumgroup	Weighted median	11	-0.029958652	0.056124065	0.593484525	-0.13996182	0.080044516	0.97048566	0.869391428	1.083335292
genus..Eubacteriumnodatumgroup.id.11297	I9_NONISCHCARDMYOP	Non-ischemic cardiomyopathy	Eubacteriumnodatumgroup	Weighted mode	11	-0.029583934	0.091167859	0.752245831	-0.208272938	0.149105071	0.970849387	0.811985385	1.160794948
genus..Eubacteriumnodatumgroup.id.11297	I9_NONISCHCARDMYOP	Non-ischemic cardiomyopathy	Eubacteriumnodatumgroup	Maximum likelihood	11	-0.000473674	0.043343528	0.99128059	-0.08542699	0.084479641	0.999526438	0.918120173	1.08815069
genus..Eubacteriumnodatumgroup.id.11297	I9_NONISCHCARDMYOP	Non-ischemic cardiomyopathy	Eubacteriumnodatumgroup	cML-MA-BIC	11	-0.000599051	0.04337677	0.988981232	-0.08561752	0.084419417	0.999401128	0.91794526	1.08808516
genus..Eubacteriumoxidoreducensgroup.id.11339	I9_NONISCHCARDMYOP	Non-ischemic cardiomyopathy	Eubacteriumoxidoreducensgroup	Inverse variance weighted	5	0.08423902	0.078473275	0.283058503	-0.069568599	0.238046639	1.087888889	0.932796142	1.268768365
genus..Eubacteriumoxidoreducensgroup.id.11339	I9_NONISCHCARDMYOP	Non-ischemic cardiomyopathy	Eubacteriumoxidoreducensgroup	MR Egger	5	0.391779563	0.289371541	0.26873275	-0.175388659	0.958947784	1.479611514	0.839130822	2.608949849
genus..Eubacteriumoxidoreducensgroup.id.11339	I9_NONISCHCARDMYOP	Non-ischemic cardiomyopathy	Eubacteriumoxidoreducensgroup	Weighted median	5	0.046582812	0.104616353	0.656122651	-0.15846524	0.251630864	1.047684837	0.85345263	1.286121196
genus..Eubacteriumoxidoreducensgroup.id.11339	I9_NONISCHCARDMYOP	Non-ischemic cardiomyopathy	Eubacteriumoxidoreducensgroup	Weighted mode	5	0.007328732	0.142998346	0.961583167	-0.272948026	0.287605491	1.007355653	0.761132346	1.333231228
genus..Eubacteriumoxidoreducensgroup.id.11339	I9_NONISCHCARDMYOP	Non-ischemic cardiomyopathy	Eubacteriumoxidoreducensgroup	Maximum likelihood	5	0.086475712	0.079830312	0.278700104	-0.0699917	0.242943125	1.090324886	0.932401559	1.274996106
genus..Eubacteriumoxidoreducensgroup.id.11339	I9_NONISCHCARDMYOP	Non-ischemic cardiomyopathy	Eubacteriumoxidoreducensgroup	cML-MA-BIC	5	0.086095447	0.080012389	0.281915426	-0.070728835	0.24291973	1.089910352	0.931714506	1.274966278
genus..Eubacteriumrectalegroup.id.14374	I9_NONISCHCARDMYOP	Non-ischemic cardiomyopathy	Eubacteriumrectalegroup	Inverse variance weighted	8	-0.146131767	0.119635544	0.221906412	-0.380617433	0.088353899	0.864043843	0.683439301	1.092374644
genus..Eubacteriumrectalegroup.id.14374	I9_NONISCHCARDMYOP	Non-ischemic cardiomyopathy	Eubacteriumrectalegroup	MR Egger	8	-0.558856962	0.438886431	0.249999073	-1.419074368	0.301360443	0.571862351	0.241937859	1.351696463
genus..Eubacteriumrectalegroup.id.14374	I9_NONISCHCARDMYOP	Non-ischemic cardiomyopathy	Eubacteriumrectalegroup	Weighted median	8	-0.078021168	0.155034694	0.614788707	-0.381889169	0.225846833	0.924944847	0.682570699	1.253383674
genus..Eubacteriumrectalegroup.id.14374	I9_NONISCHCARDMYOP	Non-ischemic cardiomyopathy	Eubacteriumrectalegroup	Weighted mode	8	-0.006465508	0.253236651	0.980343634	-0.502809344	0.489878329	0.993555349	0.604829098	1.632117627
genus..Eubacteriumrectalegroup.id.14374	I9_NONISCHCARDMYOP	Non-ischemic cardiomyopathy	Eubacteriumrectalegroup	Maximum likelihood	8	-0.149724879	0.111491559	0.179296036	-0.368248334	0.068798576	0.860944808	0.691945327	1.071220418
genus..Eubacteriumrectalegroup.id.14374	I9_NONISCHCARDMYOP	Non-ischemic cardiomyopathy	Eubacteriumrectalegroup	cML-MA-BIC	8	-0.152406028	0.11209359	0.173946416	-0.372109464	0.067297408	0.858639578	0.689278787	1.069613542
genus..Eubacteriumruminantiumgroup.id.11340	I9_NONISCHCARDMYOP	Non-ischemic cardiomyopathy	Eubacteriumruminantiumgroup	Inverse variance weighted	18	0.054739404	0.047684457	0.250988935	-0.038722132	0.14820094	1.05626532	0.962017986	1.159745913
genus..Eubacteriumruminantiumgroup.id.11340	I9_NONISCHCARDMYOP	Non-ischemic cardiomyopathy	Eubacteriumruminantiumgroup	MR Egger	18	0.232443544	0.159372563	0.164056114	-0.079926679	0.544813766	1.261679215	0.923184033	1.724287232
genus..Eubacteriumruminantiumgroup.id.11340	I9_NONISCHCARDMYOP	Non-ischemic cardiomyopathy	Eubacteriumruminantiumgroup	Weighted median	18	0.029110136	0.065881999	0.658595836	-0.100018583	0.158238854	1.029537977	0.904820604	1.171445966
genus..Eubacteriumruminantiumgroup.id.11340	I9_NONISCHCARDMYOP	Non-ischemic cardiomyopathy	Eubacteriumruminantiumgroup	Weighted mode	18	0.00912585	0.119526857	0.940032168	-0.22514679	0.243398491	1.009167618	0.798399013	1.275576828
genus..Eubacteriumruminantiumgroup.id.11340	I9_NONISCHCARDMYOP	Non-ischemic cardiomyopathy	Eubacteriumruminantiumgroup	Maximum likelihood	18	0.05716958	0.048735772	0.240775074	-0.038352533	0.152691693	1.058835353	0.962373613	1.164965757
genus..Eubacteriumruminantiumgroup.id.11340	I9_NONISCHCARDMYOP	Non-ischemic cardiomyopathy	Eubacteriumruminantiumgroup	cML-MA-BIC	18	0.057742933	0.048859273	0.237276584	-0.038021241	0.153507107	1.059442613	0.962692492	1.165916073
genus..Eubacteriumventriosumgroup.id.11341	I9_NONISCHCARDMYOP	Non-ischemic cardiomyopathy	Eubacteriumventriosumgroup	Inverse variance weighted	15	-0.134001871	0.076385041	0.079380028	-0.283716552	0.01571281	0.874588428	0.752980045	1.015836905
genus..Eubacteriumventriosumgroup.id.11341	I9_NONISCHCARDMYOP	Non-ischemic cardiomyopathy	Eubacteriumventriosumgroup	MR Egger	15	-0.599062157	0.340435371	0.101954676	-1.266315485	0.068191171	0.549326577	0.281868259	1.070569951
genus..Eubacteriumventriosumgroup.id.11341	I9_NONISCHCARDMYOP	Non-ischemic cardiomyopathy	Eubacteriumventriosumgroup	Weighted median	15	-0.10505623	0.106477421	0.323812948	-0.313751975	0.103639515	0.900273899	0.730700238	1.109200533
genus..Eubacteriumventriosumgroup.id.11341	I9_NONISCHCARDMYOP	Non-ischemic cardiomyopathy	Eubacteriumventriosumgroup	Weighted mode	15	-0.098502536	0.181623972	0.596110088	-0.45448552	0.257480449	0.906193395	0.634774463	1.293666518
genus..Eubacteriumventriosumgroup.id.11341	I9_NONISCHCARDMYOP	Non-ischemic cardiomyopathy	Eubacteriumventriosumgroup	Maximum likelihood	15	-0.135468466	0.078505322	0.084420128	-0.289338897	0.018401965	0.873306701	0.74875841	1.018572325
genus..Eubacteriumventriosumgroup.id.11341	I9_NONISCHCARDMYOP	Non-ischemic cardiomyopathy	Eubacteriumventriosumgroup	cML-MA-BIC	15	-0.141199921	0.078796913	0.073141397	-0.29564187	0.013242028	0.8683157	0.744053849	1.013330092
genus..Eubacteriumxylanophilumgroup.id.14375	I9_NONISCHCARDMYOP	Non-ischemic cardiomyopathy	Eubacteriumxylanophilumgroup	Inverse variance weighted	9	-0.030953811	0.084282457	0.713423	-0.196147428	0.134239805	0.969520353	0.821891056	1.143667044
genus..Eubacteriumxylanophilumgroup.id.14375	I9_NONISCHCARDMYOP	Non-ischemic cardiomyopathy	Eubacteriumxylanophilumgroup	MR Egger	9	-0.214859286	0.252537685	0.423025099	-0.709833148	0.280114575	0.80665494	0.491726236	1.323281419
genus..Eubacteriumxylanophilumgroup.id.14375	I9_NONISCHCARDMYOP	Non-ischemic cardiomyopathy	Eubacteriumxylanophilumgroup	Weighted median	9	-0.04716546	0.109842639	0.667638577	-0.262457033	0.168126113	0.953929548	0.769159412	1.183085804
genus..Eubacteriumxylanophilumgroup.id.14375	I9_NONISCHCARDMYOP	Non-ischemic cardiomyopathy	Eubacteriumxylanophilumgroup	Weighted mode	9	-0.023167587	0.156195431	0.885757292	-0.329310632	0.282975458	0.977098721	0.719419507	1.327072593
genus..Eubacteriumxylanophilumgroup.id.14375	I9_NONISCHCARDMYOP	Non-ischemic cardiomyopathy	Eubacteriumxylanophilumgroup	Maximum likelihood	9	-0.031057409	0.085080237	0.715084007	-0.197814674	0.135699855	0.969419918	0.820521903	1.145338075
genus..Eubacteriumxylanophilumgroup.id.14375	I9_NONISCHCARDMYOP	Non-ischemic cardiomyopathy	Eubacteriumxylanophilumgroup	cML-MA-BIC	9	-0.031695644	0.085137326	0.709678095	-0.198564803	0.135173516	0.968801398	0.819906636	1.144735397
genus..Ruminococcusgauvreauiigroup.id.11342	I9_NONISCHCARDMYOP	Non-ischemic cardiomyopathy	Ruminococcusgauvreauiigroup	Inverse variance weighted	11	0.018435223	0.085686009	0.829651479	-0.149509355	0.186379801	1.018606201	0.861130382	1.204879788
genus..Ruminococcusgauvreauiigroup.id.11342	I9_NONISCHCARDMYOP	Non-ischemic cardiomyopathy	Ruminococcusgauvreauiigroup	MR Egger	11	0.620683609	0.333537299	0.095674283	-0.033049497	1.274416716	1.860199257	0.96749067	3.576614619
genus..Ruminococcusgauvreauiigroup.id.11342	I9_NONISCHCARDMYOP	Non-ischemic cardiomyopathy	Ruminococcusgauvreauiigroup	Weighted median	11	0.088012245	0.117493575	0.45380818	-0.142275162	0.318299651	1.092001493	0.867382553	1.374788156
genus..Ruminococcusgauvreauiigroup.id.11342	I9_NONISCHCARDMYOP	Non-ischemic cardiomyopathy	Ruminococcusgauvreauiigroup	Weighted mode	11	0.069768037	0.179447953	0.705579294	-0.28194995	0.421486024	1.072259428	0.754311437	1.524224908
genus..Ruminococcusgauvreauiigroup.id.11342	I9_NONISCHCARDMYOP	Non-ischemic cardiomyopathy	Ruminococcusgauvreauiigroup	Maximum likelihood	11	0.01929384	0.083238392	0.816700997	-0.143853407	0.182441088	1.019481169	0.86601469	1.200143446
genus..Ruminococcusgauvreauiigroup.id.11342	I9_NONISCHCARDMYOP	Non-ischemic cardiomyopathy	Ruminococcusgauvreauiigroup	cML-MA-BIC	11	0.018661337	0.083425169	0.822998892	-0.144851993	0.182174667	1.018836548	0.865150332	1.199823746
genus..Ruminococcusgnavusgroup.id.14376	I9_NONISCHCARDMYOP	Non-ischemic cardiomyopathy	Ruminococcusgnavusgroup	Inverse variance weighted	11	0.029059766	0.057604286	0.613929525	-0.083844634	0.141964167	1.029486121	0.919574115	1.152535349
genus..Ruminococcusgnavusgroup.id.14376	I9_NONISCHCARDMYOP	Non-ischemic cardiomyopathy	Ruminococcusgnavusgroup	MR Egger	11	0.007089074	0.275885199	0.980060751	-0.533645915	0.547824063	1.007114261	0.586462873	1.729485669
genus..Ruminococcusgnavusgroup.id.14376	I9_NONISCHCARDMYOP	Non-ischemic cardiomyopathy	Ruminococcusgnavusgroup	Weighted median	11	0.021339787	0.073710112	0.772191417	-0.123132034	0.165811607	1.021569108	0.884146918	1.180350711
genus..Ruminococcusgnavusgroup.id.14376	I9_NONISCHCARDMYOP	Non-ischemic cardiomyopathy	Ruminococcusgnavusgroup	Weighted mode	11	0.035325545	0.115452362	0.765898644	-0.190961085	0.261612174	1.035956904	0.826164738	1.29902265
genus..Ruminococcusgnavusgroup.id.14376	I9_NONISCHCARDMYOP	Non-ischemic cardiomyopathy	Ruminococcusgnavusgroup	Maximum likelihood	11	0.029518297	0.058011081	0.610865126	-0.084183423	0.143220016	1.02995828	0.919262627	1.153983669
genus..Ruminococcusgnavusgroup.id.14376	I9_NONISCHCARDMYOP	Non-ischemic cardiomyopathy	Ruminococcusgnavusgroup	cML-MA-BIC	11	0.029574337	0.058060644	0.610493059	-0.084224525	0.143373198	1.030016001	0.919224844	1.154160452
genus..Ruminococcustorquesgroup.id.14377	I9_NONISCHCARDMYOP	Non-ischemic cardiomyopathy	Ruminococcustorquesgroup	Inverse variance weighted	7	-0.044268706	0.150412448	0.768516874	-0.339077105	0.250539693	0.956696852	0.712427515	1.284718583
genus..Ruminococcustorquesgroup.id.14377	I9_NONISCHCARDMYOP	Non-ischemic cardiomyopathy	Ruminococcustorquesgroup	MR Egger	7	0.08284418	0.500506553	0.875018568	-0.898148664	1.063837025	1.086372517	0.407323054	2.897467342
genus..Ruminococcustorquesgroup.id.14377	I9_NONISCHCARDMYOP	Non-ischemic cardiomyopathy	Ruminococcustorquesgroup	Weighted median	7	-0.036221086	0.170304434	0.831573181	-0.370017776	0.297575604	0.964427048	0.690722052	1.346590179
genus..Ruminococcustorquesgroup.id.14377	I9_NONISCHCARDMYOP	Non-ischemic cardiomyopathy	Ruminococcustorquesgroup	Weighted mode	7	-0.089452065	0.251660173	0.734416207	-0.582706003	0.403801873	0.914432098	0.558385328	1.497507222
genus..Ruminococcustorquesgroup.id.14377	I9_NONISCHCARDMYOP	Non-ischemic cardiomyopathy	Ruminococcustorquesgroup	Maximum likelihood	7	-0.047017705	0.131491804	0.720664106	-0.30474164	0.210706231	0.954070506	0.737313842	1.234549629
genus..Ruminococcustorquesgroup.id.14377	I9_NONISCHCARDMYOP	Non-ischemic cardiomyopathy	Ruminococcustorquesgroup	cML-MA-BIC	7	-0.044697185	0.132502624	0.735867719	-0.304402328	0.215007958	0.956287016	0.737564064	1.239871764
genus.Actinomyces.id.423	I9_NONISCHCARDMYOP	Non-ischemic cardiomyopathy	Actinomyces	Inverse variance weighted	7	0.044854124	0.074966406	0.549624442	-0.102080032	0.19178828	1.045875281	0.902957283	1.21141401
genus.Actinomyces.id.423	I9_NONISCHCARDMYOP	Non-ischemic cardiomyopathy	Actinomyces	MR Egger	7	0.132618406	0.183576885	0.502404689	-0.227192288	0.4924291	1.141814205	0.796767558	1.636286098
genus.Actinomyces.id.423	I9_NONISCHCARDMYOP	Non-ischemic cardiomyopathy	Actinomyces	Weighted median	7	0.041224895	0.093335649	0.658717638	-0.141712978	0.224162768	1.04208644	0.867870319	1.251274671
genus.Actinomyces.id.423	I9_NONISCHCARDMYOP	Non-ischemic cardiomyopathy	Actinomyces	Weighted mode	7	0.036706132	0.124477237	0.778021009	-0.207269252	0.280681516	1.037388121	0.812800772	1.324031854
genus.Actinomyces.id.423	I9_NONISCHCARDMYOP	Non-ischemic cardiomyopathy	Actinomyces	Maximum likelihood	7	0.045148759	0.07527137	0.548630754	-0.102383126	0.192680643	1.046183478	0.902683644	1.212495513
genus.Actinomyces.id.423	I9_NONISCHCARDMYOP	Non-ischemic cardiomyopathy	Actinomyces	cML-MA-BIC	7	0.045095516	0.075299504	0.549251591	-0.102491512	0.192682543	1.046127777	0.902585811	1.212497816
genus.Adlercreutzia.id.812	I9_NONISCHCARDMYOP	Non-ischemic cardiomyopathy	Adlercreutzia	Inverse variance weighted	8	-0.151137746	0.079606115	0.057621096	-0.307165732	0.00489024	0.859729266	0.73552869	1.004902217
genus.Adlercreutzia.id.812	I9_NONISCHCARDMYOP	Non-ischemic cardiomyopathy	Adlercreutzia	MR Egger	8	-0.564213493	0.355917255	0.164005619	-1.261811313	0.133384328	0.568807342	0.283140705	1.142689081
genus.Adlercreutzia.id.812	I9_NONISCHCARDMYOP	Non-ischemic cardiomyopathy	Adlercreutzia	Weighted median	8	-0.145286373	0.106954342	0.174337996	-0.354916884	0.064344138	0.86477461	0.701231725	1.066459344
genus.Adlercreutzia.id.812	I9_NONISCHCARDMYOP	Non-ischemic cardiomyopathy	Adlercreutzia	Weighted mode	8	-0.12625346	0.167368937	0.475249848	-0.454296577	0.201789657	0.881391421	0.63489441	1.223590607
genus.Adlercreutzia.id.812	I9_NONISCHCARDMYOP	Non-ischemic cardiomyopathy	Adlercreutzia	Maximum likelihood	8	-0.155315808	0.081543312	0.056818661	-0.315140699	0.004509083	0.856144757	0.729686201	1.004519265
genus.Adlercreutzia.id.812	I9_NONISCHCARDMYOP	Non-ischemic cardiomyopathy	Adlercreutzia	cML-MA-BIC	8	-0.155738281	0.081788036	0.056888119	-0.316042832	0.004566271	0.855783136	0.729028224	1.004576712
genus.Akkermansia.id.4037	I9_NONISCHCARDMYOP	Non-ischemic cardiomyopathy	Akkermansia	Inverse variance weighted	11	0.062459067	0.07694552	0.416945979	-0.088354152	0.213272286	1.064450887	0.915436615	1.23772162
genus.Akkermansia.id.4037	I9_NONISCHCARDMYOP	Non-ischemic cardiomyopathy	Akkermansia	MR Egger	11	0.248829321	0.260043449	0.363625696	-0.260855839	0.75851448	1.282523114	0.770391972	2.135102128
genus.Akkermansia.id.4037	I9_NONISCHCARDMYOP	Non-ischemic cardiomyopathy	Akkermansia	Weighted median	11	0.089948618	0.101852182	0.377166566	-0.109681659	0.289578894	1.094118064	0.896119361	1.335864829
genus.Akkermansia.id.4037	I9_NONISCHCARDMYOP	Non-ischemic cardiomyopathy	Akkermansia	Weighted mode	11	0.145257905	0.158308943	0.380447047	-0.165027623	0.455543433	1.156337757	0.847870283	1.57703016
genus.Akkermansia.id.4037	I9_NONISCHCARDMYOP	Non-ischemic cardiomyopathy	Akkermansia	Maximum likelihood	11	0.064226329	0.077726182	0.408625284	-0.088116987	0.216569645	1.066333714	0.915653751	1.241809569
genus.Akkermansia.id.4037	I9_NONISCHCARDMYOP	Non-ischemic cardiomyopathy	Akkermansia	cML-MA-BIC	11	0.063659659	0.077816807	0.41331675	-0.088861283	0.216180602	1.065729626	0.914972487	1.241326545
genus.Alistipes.id.968	I9_NONISCHCARDMYOP	Non-ischemic cardiomyopathy	Alistipes	Inverse variance weighted	12	-0.04277287	0.111366242	0.700923658	-0.261050704	0.175504965	0.958128986	0.770241864	1.191847906
genus.Alistipes.id.968	I9_NONISCHCARDMYOP	Non-ischemic cardiomyopathy	Alistipes	MR Egger	12	-0.717058742	0.511356343	0.191106743	-1.719317174	0.28519969	0.488186027	0.179188461	1.330027595
genus.Alistipes.id.968	I9_NONISCHCARDMYOP	Non-ischemic cardiomyopathy	Alistipes	Weighted median	12	-0.200102994	0.139157354	0.150444822	-0.472851407	0.072645419	0.818646433	0.623222671	1.075349171
genus.Alistipes.id.968	I9_NONISCHCARDMYOP	Non-ischemic cardiomyopathy	Alistipes	Weighted mode	12	-0.271623235	0.246138835	0.293350419	-0.754055351	0.210808881	0.762141355	0.47045482	1.234676362
genus.Alistipes.id.968	I9_NONISCHCARDMYOP	Non-ischemic cardiomyopathy	Alistipes	Maximum likelihood	12	-0.04369488	0.10303398	0.671505845	-0.245641481	0.158251721	0.957245988	0.782202609	1.171461039
genus.Alistipes.id.968	I9_NONISCHCARDMYOP	Non-ischemic cardiomyopathy	Alistipes	cML-MA-BIC	12	-0.049456396	0.10448901	0.635987232	-0.254254856	0.155342064	0.951746657	0.775494138	1.168057443
genus.Allisonella.id.2174	I9_NONISCHCARDMYOP	Non-ischemic cardiomyopathy	Allisonella	Inverse variance weighted	8	0.034746683	0.0470092	0.459818081	-0.05739135	0.126884715	1.035357402	0.944224475	1.135286129
genus.Allisonella.id.2174	I9_NONISCHCARDMYOP	Non-ischemic cardiomyopathy	Allisonella	MR Egger	8	0.134905152	0.318366172	0.686524456	-0.489092545	0.758902849	1.144428232	0.613182577	2.135931495
genus.Allisonella.id.2174	I9_NONISCHCARDMYOP	Non-ischemic cardiomyopathy	Allisonella	Weighted median	8	0.035774759	0.060724831	0.555774743	-0.083245911	0.154795429	1.036422375	0.920124851	1.167419116
genus.Allisonella.id.2174	I9_NONISCHCARDMYOP	Non-ischemic cardiomyopathy	Allisonella	Weighted mode	8	0.042647433	0.090231977	0.65085004	-0.134207242	0.219502108	1.043569902	0.874408832	1.245456474
genus.Allisonella.id.2174	I9_NONISCHCARDMYOP	Non-ischemic cardiomyopathy	Allisonella	Maximum likelihood	8	0.035417794	0.047498273	0.455869871	-0.05767882	0.128514409	1.036052475	0.943953078	1.137137806
genus.Allisonella.id.2174	I9_NONISCHCARDMYOP	Non-ischemic cardiomyopathy	Allisonella	cML-MA-BIC	8	0.035343787	0.047524614	0.457061409	-0.057804457	0.12849203	1.035975802	0.94383449	1.137112359
genus.Alloprevotella.id.961	I9_NONISCHCARDMYOP	Non-ischemic cardiomyopathy	Alloprevotella	Inverse variance weighted	5	0.020020361	0.059844731	0.737973311	-0.097275311	0.137316034	1.020222113	0.90730618	1.147190642
genus.Alloprevotella.id.961	I9_NONISCHCARDMYOP	Non-ischemic cardiomyopathy	Alloprevotella	MR Egger	5	-0.114036317	0.519949601	0.840474248	-1.133137535	0.905064901	0.892225552	0.322021317	2.472092358
genus.Alloprevotella.id.961	I9_NONISCHCARDMYOP	Non-ischemic cardiomyopathy	Alloprevotella	Weighted median	5	0.027701062	0.074915517	0.711558338	-0.119133352	0.174535476	1.028088303	0.887689417	1.190692982
genus.Alloprevotella.id.961	I9_NONISCHCARDMYOP	Non-ischemic cardiomyopathy	Alloprevotella	Weighted mode	5	0.046028516	0.088825082	0.631667465	-0.128068644	0.220125677	1.04710427	0.879792984	1.246233344
genus.Alloprevotella.id.961	I9_NONISCHCARDMYOP	Non-ischemic cardiomyopathy	Alloprevotella	Maximum likelihood	5	0.020141925	0.06005726	0.737339439	-0.097570304	0.137854155	1.020346143	0.907038571	1.147808136
genus.Alloprevotella.id.961	I9_NONISCHCARDMYOP	Non-ischemic cardiomyopathy	Alloprevotella	cML-MA-BIC	5	0.02010759	0.060075559	0.737847629	-0.097640505	0.137855685	1.020311109	0.906974898	1.147809892
genus.Anaerofilum.id.2053	I9_NONISCHCARDMYOP	Non-ischemic cardiomyopathy	Anaerofilum	Inverse variance weighted	10	0.123862048	0.054406237	0.022809234	0.017225823	0.230498273	1.131859718	1.017375044	1.259227292
genus.Anaerofilum.id.2053	I9_NONISCHCARDMYOP	Non-ischemic cardiomyopathy	Anaerofilum	MR Egger	10	-0.198724096	0.295365041	0.520026374	-0.777639578	0.380191385	0.819776041	0.459489321	1.462564475
genus.Anaerofilum.id.2053	I9_NONISCHCARDMYOP	Non-ischemic cardiomyopathy	Anaerofilum	Weighted median	10	0.131133435	0.071779558	0.067716145	-0.009554498	0.271821369	1.140119903	0.990491001	1.312352553
genus.Anaerofilum.id.2053	I9_NONISCHCARDMYOP	Non-ischemic cardiomyopathy	Anaerofilum	Weighted mode	10	0.215346382	0.117216486	0.099357808	-0.01439793	0.445090693	1.240291437	0.985705224	1.560631728
genus.Anaerofilum.id.2053	I9_NONISCHCARDMYOP	Non-ischemic cardiomyopathy	Anaerofilum	Maximum likelihood	10	0.126887947	0.055611882	0.022508849	0.017888657	0.235887236	1.135289797	1.018049617	1.26603154
genus.Anaerofilum.id.2053	I9_NONISCHCARDMYOP	Non-ischemic cardiomyopathy	Anaerofilum	cML-MA-BIC	10	0.126620884	0.055621342	0.022817283	0.017603054	0.235638714	1.134986645	1.017758901	1.265716942
genus.Anaerostipes.id.1991	I9_NONISCHCARDMYOP	Non-ischemic cardiomyopathy	Anaerostipes	Inverse variance weighted	13	-0.078961571	0.089146713	0.375753044	-0.253689128	0.095765986	0.924075435	0.77593298	1.100501501
genus.Anaerostipes.id.1991	I9_NONISCHCARDMYOP	Non-ischemic cardiomyopathy	Anaerostipes	MR Egger	13	-0.262456255	0.322403844	0.432879724	-0.894367788	0.369455279	0.769160011	0.408866007	1.446946218
genus.Anaerostipes.id.1991	I9_NONISCHCARDMYOP	Non-ischemic cardiomyopathy	Anaerostipes	Weighted median	13	-0.039825294	0.11806738	0.73588331	-0.271237359	0.191586771	0.960957309	0.762435504	1.211169923
genus.Anaerostipes.id.1991	I9_NONISCHCARDMYOP	Non-ischemic cardiomyopathy	Anaerostipes	Weighted mode	13	0.050927468	0.188117757	0.7912057	-0.317783336	0.419638271	1.052246568	0.727760451	1.521411118
genus.Anaerostipes.id.1991	I9_NONISCHCARDMYOP	Non-ischemic cardiomyopathy	Anaerostipes	Maximum likelihood	13	-0.077247956	0.090675945	0.394262748	-0.254972808	0.100476896	0.925660302	0.77493757	1.105698095
genus.Anaerostipes.id.1991	I9_NONISCHCARDMYOP	Non-ischemic cardiomyopathy	Anaerostipes	cML-MA-BIC	13	-0.081047074	0.090844341	0.372310796	-0.259101983	0.097007834	0.922150281	0.771744314	1.101869006
genus.Anaerotruncus.id.2054	I9_NONISCHCARDMYOP	Non-ischemic cardiomyopathy	Anaerotruncus	Inverse variance weighted	13	-0.008539223	0.085599526	0.920536586	-0.176314294	0.159235848	0.991497132	0.838354452	1.172614473
genus.Anaerotruncus.id.2054	I9_NONISCHCARDMYOP	Non-ischemic cardiomyopathy	Anaerotruncus	MR Egger	13	0.183809499	0.24982002	0.47726833	-0.305837741	0.673456738	1.201786859	0.736506115	1.961004297
genus.Anaerotruncus.id.2054	I9_NONISCHCARDMYOP	Non-ischemic cardiomyopathy	Anaerotruncus	Weighted median	13	0.083422294	0.116539724	0.47409811	-0.144995565	0.311840153	1.087000746	0.865026129	1.365936335
genus.Anaerotruncus.id.2054	I9_NONISCHCARDMYOP	Non-ischemic cardiomyopathy	Anaerotruncus	Weighted mode	13	0.119799971	0.153449589	0.450098813	-0.180961224	0.420561167	1.127271342	0.834467715	1.522815869
genus.Anaerotruncus.id.2054	I9_NONISCHCARDMYOP	Non-ischemic cardiomyopathy	Anaerotruncus	Maximum likelihood	13	-0.00875293	0.086837296	0.919711686	-0.17895403	0.161448169	0.991285265	0.836144336	1.175211544
genus.Anaerotruncus.id.2054	I9_NONISCHCARDMYOP	Non-ischemic cardiomyopathy	Anaerotruncus	cML-MA-BIC	13	-0.008429508	0.086932054	0.922752895	-0.178816334	0.161957318	0.99160592	0.836259478	1.175810054
genus.Bacteroides.id.918	I9_NONISCHCARDMYOP	Non-ischemic cardiomyopathy	Bacteroides	Inverse variance weighted	8	-0.018754679	0.125597092	0.881297863	-0.264924979	0.227415622	0.981420096	0.767263508	1.255351511
genus.Bacteroides.id.918	I9_NONISCHCARDMYOP	Non-ischemic cardiomyopathy	Bacteroides	MR Egger	8	0.579810527	0.673133593	0.422122635	-0.739531315	1.89915237	1.785700057	0.477337584	6.680229676
genus.Bacteroides.id.918	I9_NONISCHCARDMYOP	Non-ischemic cardiomyopathy	Bacteroides	Weighted median	8	0.08860581	0.146983143	0.546621957	-0.199481149	0.37669277	1.09264986	0.819155662	1.457456466
genus.Bacteroides.id.918	I9_NONISCHCARDMYOP	Non-ischemic cardiomyopathy	Bacteroides	Weighted mode	8	0.131579296	0.201427893	0.53446573	-0.263219374	0.526377966	1.140628351	0.768573274	1.692789848
genus.Bacteroides.id.918	I9_NONISCHCARDMYOP	Non-ischemic cardiomyopathy	Bacteroides	Maximum likelihood	8	-0.019370639	0.110652559	0.861033894	-0.236249654	0.197508376	0.980815766	0.789583527	1.21836327
genus.Bacteroides.id.918	I9_NONISCHCARDMYOP	Non-ischemic cardiomyopathy	Bacteroides	cML-MA-BIC	8	-0.018526559	0.111054607	0.86750864	-0.23619359	0.199140472	0.981644003	0.789627795	1.220353379
genus.Barnesiella.id.944	I9_NONISCHCARDMYOP	Non-ischemic cardiomyopathy	Barnesiella	Inverse variance weighted	12	-0.080361841	0.083334743	0.33488262	-0.243697938	0.082974256	0.922782385	0.783724332	1.086513836
genus.Barnesiella.id.944	I9_NONISCHCARDMYOP	Non-ischemic cardiomyopathy	Barnesiella	MR Egger	12	-0.157955496	0.355742729	0.666484762	-0.855211245	0.539300254	0.853887783	0.425193362	1.714806513
genus.Barnesiella.id.944	I9_NONISCHCARDMYOP	Non-ischemic cardiomyopathy	Barnesiella	Weighted median	12	-0.067790385	0.113724197	0.551112003	-0.29068981	0.155109041	0.93445633	0.747747586	1.167785291
genus.Barnesiella.id.944	I9_NONISCHCARDMYOP	Non-ischemic cardiomyopathy	Barnesiella	Weighted mode	12	-0.040107423	0.20695876	0.849869234	-0.445746593	0.365531747	0.960686234	0.64034602	1.441280201
genus.Barnesiella.id.944	I9_NONISCHCARDMYOP	Non-ischemic cardiomyopathy	Barnesiella	Maximum likelihood	12	-0.080496578	0.085757728	0.347909956	-0.248581724	0.087588569	0.922658061	0.779906121	1.091538937
genus.Barnesiella.id.944	I9_NONISCHCARDMYOP	Non-ischemic cardiomyopathy	Barnesiella	cML-MA-BIC	12	-0.085472314	0.086058538	0.320618308	-0.254147049	0.083202421	0.91807856	0.775577745	1.08676177
genus.Bifidobacterium.id.436	I9_NONISCHCARDMYOP	Non-ischemic cardiomyopathy	Bifidobacterium	Inverse variance weighted	12	0.035709313	0.084673855	0.673223763	-0.130251444	0.201670069	1.036354548	0.877874667	1.22344429
genus.Bifidobacterium.id.436	I9_NONISCHCARDMYOP	Non-ischemic cardiomyopathy	Bifidobacterium	MR Egger	12	-0.018575157	0.220564894	0.934546572	-0.450882349	0.413732035	0.981596298	0.637065789	1.512451789
genus.Bifidobacterium.id.436	I9_NONISCHCARDMYOP	Non-ischemic cardiomyopathy	Bifidobacterium	Weighted median	12	-0.029468193	0.110428301	0.789581857	-0.245907663	0.186971276	0.97096176	0.781994428	1.205592656
genus.Bifidobacterium.id.436	I9_NONISCHCARDMYOP	Non-ischemic cardiomyopathy	Bifidobacterium	Weighted mode	12	-0.160501078	0.173773063	0.375497937	-0.501096281	0.180094126	0.851716906	0.605866096	1.197330057
genus.Bifidobacterium.id.436	I9_NONISCHCARDMYOP	Non-ischemic cardiomyopathy	Bifidobacterium	Maximum likelihood	12	0.03819875	0.072937611	0.600474594	-0.104758968	0.181156469	1.038937702	0.900541556	1.198602708
genus.Bifidobacterium.id.436	I9_NONISCHCARDMYOP	Non-ischemic cardiomyopathy	Bifidobacterium	cML-MA-BIC	12	0.043739716	0.076476265	0.567363682	-0.106153764	0.193633196	1.044710398	0.899286359	1.213651029
genus.Bilophila.id.3170	I9_NONISCHCARDMYOP	Non-ischemic cardiomyopathy	Bilophila	Inverse variance weighted	13	0.013188411	0.108670065	0.903404351	-0.199804916	0.226181739	1.013275762	0.81889049	1.25380351
genus.Bilophila.id.3170	I9_NONISCHCARDMYOP	Non-ischemic cardiomyopathy	Bilophila	MR Egger	13	-0.268244952	0.552728679	0.63697751	-1.351593164	0.81510326	0.764720438	0.258827577	2.259408967
genus.Bilophila.id.3170	I9_NONISCHCARDMYOP	Non-ischemic cardiomyopathy	Bilophila	Weighted median	13	0.014986254	0.121841371	0.902108621	-0.223822833	0.253795341	1.015099111	0.799456759	1.288907991
genus.Bilophila.id.3170	I9_NONISCHCARDMYOP	Non-ischemic cardiomyopathy	Bilophila	Weighted mode	13	-0.258030766	0.229627422	0.283120571	-0.708100512	0.192038981	0.772571463	0.492578957	1.21171775
genus.Bilophila.id.3170	I9_NONISCHCARDMYOP	Non-ischemic cardiomyopathy	Bilophila	Maximum likelihood	13	0.014809526	0.083200625	0.858724729	-0.1482637	0.177882751	1.01491973	0.862203722	1.194685238
genus.Bilophila.id.3170	I9_NONISCHCARDMYOP	Non-ischemic cardiomyopathy	Bilophila	cML-MA-BIC	13	0.005738849	0.086693184	0.947220801	-0.164179791	0.175657489	1.005755347	0.848589439	1.192029705
genus.Blautia.id.1992	I9_NONISCHCARDMYOP	Non-ischemic cardiomyopathy	Blautia	Inverse variance weighted	12	-0.097480284	0.093442898	0.296852439	-0.280628365	0.085667797	0.907120226	0.755308982	1.089444351
genus.Blautia.id.1992	I9_NONISCHCARDMYOP	Non-ischemic cardiomyopathy	Blautia	MR Egger	12	-0.321272304	0.239412085	0.209295134	-0.79051999	0.147975383	0.725225743	0.453608862	1.159484352
genus.Blautia.id.1992	I9_NONISCHCARDMYOP	Non-ischemic cardiomyopathy	Blautia	Weighted median	12	-0.063846079	0.123750577	0.605906437	-0.306397209	0.178705051	0.938149389	0.736094178	1.195668031
genus.Blautia.id.1992	I9_NONISCHCARDMYOP	Non-ischemic cardiomyopathy	Blautia	Weighted mode	12	0.091401809	0.2018548	0.659486479	-0.3042336	0.487037218	1.095709183	0.737688523	1.62748718
genus.Blautia.id.1992	I9_NONISCHCARDMYOP	Non-ischemic cardiomyopathy	Blautia	Maximum likelihood	12	-0.095373319	0.094847336	0.314634217	-0.281274097	0.09052746	0.909033512	0.754821413	1.094751569
genus.Blautia.id.1992	I9_NONISCHCARDMYOP	Non-ischemic cardiomyopathy	Blautia	cML-MA-BIC	12	-0.099537485	0.095069211	0.295099473	-0.285873139	0.086798168	0.905256015	0.751357928	1.090676524
genus.Butyricicoccus.id.2055	I9_NONISCHCARDMYOP	Non-ischemic cardiomyopathy	Butyricicoccus	Inverse variance weighted	8	-0.044415702	0.111351806	0.689983655	-0.262665243	0.173833839	0.956556232	0.768999282	1.189857841
genus.Butyricicoccus.id.2055	I9_NONISCHCARDMYOP	Non-ischemic cardiomyopathy	Butyricicoccus	MR Egger	8	0.063513481	0.231138864	0.792698135	-0.389518691	0.516545654	1.065573851	0.677382826	1.676227368
genus.Butyricicoccus.id.2055	I9_NONISCHCARDMYOP	Non-ischemic cardiomyopathy	Butyricicoccus	Weighted median	8	-0.006438897	0.132177978	0.961147348	-0.265507733	0.25262994	0.993581789	0.766816513	1.287406771
genus.Butyricicoccus.id.2055	I9_NONISCHCARDMYOP	Non-ischemic cardiomyopathy	Butyricicoccus	Weighted mode	8	0.029270706	0.149453074	0.850290019	-0.26365732	0.322198731	1.029703303	0.768236754	1.380159029
genus.Butyricicoccus.id.2055	I9_NONISCHCARDMYOP	Non-ischemic cardiomyopathy	Butyricicoccus	Maximum likelihood	8	-0.044203964	0.100244804	0.659241845	-0.240683781	0.152275852	0.956758793	0.786090164	1.164481417
genus.Butyricicoccus.id.2055	I9_NONISCHCARDMYOP	Non-ischemic cardiomyopathy	Butyricicoccus	cML-MA-BIC	8	-0.044611612	0.10082705	0.658158701	-0.242232629	0.153009406	0.956368852	0.784873572	1.16533594
genus.Butyricimonas.id.945	I9_NONISCHCARDMYOP	Non-ischemic cardiomyopathy	Butyricimonas	Inverse variance weighted	13	-0.060941683	0.073561935	0.407421105	-0.205123076	0.08323971	0.940878107	0.814547059	1.086802295
genus.Butyricimonas.id.945	I9_NONISCHCARDMYOP	Non-ischemic cardiomyopathy	Butyricimonas	MR Egger	13	-0.140717291	0.261312232	0.600957339	-0.652889266	0.371454683	0.868734876	0.520539625	1.449842142
genus.Butyricimonas.id.945	I9_NONISCHCARDMYOP	Non-ischemic cardiomyopathy	Butyricimonas	Weighted median	13	-0.06984074	0.098246426	0.477162883	-0.262403735	0.122722254	0.932542325	0.769200408	1.130570366
genus.Butyricimonas.id.945	I9_NONISCHCARDMYOP	Non-ischemic cardiomyopathy	Butyricimonas	Weighted mode	13	-0.039480646	0.158674911	0.807711565	-0.350483472	0.27152218	0.961288558	0.704347475	1.31195997
genus.Butyricimonas.id.945	I9_NONISCHCARDMYOP	Non-ischemic cardiomyopathy	Butyricimonas	Maximum likelihood	13	-0.060916106	0.074122354	0.411172642	-0.20619592	0.084363707	0.940902172	0.813673645	1.088024545
genus.Butyricimonas.id.945	I9_NONISCHCARDMYOP	Non-ischemic cardiomyopathy	Butyricimonas	cML-MA-BIC	13	-0.061658738	0.074200475	0.405987764	-0.20709167	0.083774193	0.940203687	0.812945124	1.087383327
genus.Butyrivibrio.id.1993	I9_NONISCHCARDMYOP	Non-ischemic cardiomyopathy	Butyrivibrio	Inverse variance weighted	15	0.041913716	0.049109443	0.393395561	-0.054340792	0.138168223	1.042804497	0.947109284	1.148168682
genus.Butyrivibrio.id.1993	I9_NONISCHCARDMYOP	Non-ischemic cardiomyopathy	Butyrivibrio	MR Egger	15	-0.180825324	0.2104953	0.405876688	-0.593396111	0.231745463	0.834581127	0.552447921	1.260798768
genus.Butyrivibrio.id.1993	I9_NONISCHCARDMYOP	Non-ischemic cardiomyopathy	Butyrivibrio	Weighted median	15	0.008894948	0.054634795	0.870670096	-0.09818925	0.115979146	1.008934625	0.906477337	1.122972453
genus.Butyrivibrio.id.1993	I9_NONISCHCARDMYOP	Non-ischemic cardiomyopathy	Butyrivibrio	Weighted mode	15	-0.002617759	0.094568913	0.978307319	-0.187972829	0.182737311	0.997385664	0.828637221	1.200499009
genus.Butyrivibrio.id.1993	I9_NONISCHCARDMYOP	Non-ischemic cardiomyopathy	Butyrivibrio	Maximum likelihood	15	0.045183251	0.037490154	0.228124884	-0.028297449	0.118663952	1.046219564	0.972099173	1.125991468
genus.Butyrivibrio.id.1993	I9_NONISCHCARDMYOP	Non-ischemic cardiomyopathy	Butyrivibrio	cML-MA-BIC	15	0.025488478	0.041792525	0.541940471	-0.056424872	0.107401827	1.025816086	0.945137489	1.113381551
genus.CandidatusSoleaferrea.id.11350	I9_NONISCHCARDMYOP	Non-ischemic cardiomyopathy	CandidatusSoleaferrea	Inverse variance weighted	9	0.1376844	0.064558574	0.032948925	0.011149595	0.264219206	1.147613307	1.011211984	1.302413661
genus.CandidatusSoleaferrea.id.11350	I9_NONISCHCARDMYOP	Non-ischemic cardiomyopathy	CandidatusSoleaferrea	MR Egger	9	-1.353381593	0.639825172	0.072227762	-2.60743893	-0.099324257	0.258365096	0.073723112	0.905449063
genus.CandidatusSoleaferrea.id.11350	I9_NONISCHCARDMYOP	Non-ischemic cardiomyopathy	CandidatusSoleaferrea	Weighted median	9	0.107595079	0.087535347	0.219011257	-0.063974201	0.279164359	1.113596735	0.9380292	1.322024612
genus.CandidatusSoleaferrea.id.11350	I9_NONISCHCARDMYOP	Non-ischemic cardiomyopathy	CandidatusSoleaferrea	Weighted mode	9	0.021961369	0.149126081	0.886564982	-0.270325751	0.314248489	1.022204295	0.763130864	1.369229933
genus.CandidatusSoleaferrea.id.11350	I9_NONISCHCARDMYOP	Non-ischemic cardiomyopathy	CandidatusSoleaferrea	Maximum likelihood	9	0.141119681	0.065351684	0.030820032	0.01303038	0.269208982	1.15156246	1.013115646	1.308928655
genus.CandidatusSoleaferrea.id.11350	I9_NONISCHCARDMYOP	Non-ischemic cardiomyopathy	CandidatusSoleaferrea	cML-MA-BIC	9	0.145435231	0.065758478	0.026990339	0.016548614	0.274321848	1.156542824	1.016686301	1.31563817
genus.Catenibacterium.id.2153	I9_NONISCHCARDMYOP	Non-ischemic cardiomyopathy	Catenibacterium	Inverse variance weighted	4	-0.060152088	0.070940595	0.39648144	-0.199195654	0.078891479	0.941621314	0.819389561	1.082086886
genus.Catenibacterium.id.2153	I9_NONISCHCARDMYOP	Non-ischemic cardiomyopathy	Catenibacterium	MR Egger	4	0.223669128	0.887915239	0.824637396	-1.51664474	1.963982996	1.250657144	0.219446955	7.127660046
genus.Catenibacterium.id.2153	I9_NONISCHCARDMYOP	Non-ischemic cardiomyopathy	Catenibacterium	Weighted median	4	-0.06948208	0.083220518	0.403765425	-0.232594296	0.093630136	0.93287685	0.792475019	1.098153503
genus.Catenibacterium.id.2153	I9_NONISCHCARDMYOP	Non-ischemic cardiomyopathy	Catenibacterium	Weighted mode	4	-0.081764219	0.108811564	0.506969839	-0.295034884	0.131506446	0.921489203	0.744505616	1.14054526
genus.Catenibacterium.id.2153	I9_NONISCHCARDMYOP	Non-ischemic cardiomyopathy	Catenibacterium	Maximum likelihood	4	-0.060307328	0.071303094	0.397670807	-0.200061392	0.079446735	0.941475147	0.818680491	1.082687889
genus.Catenibacterium.id.2153	I9_NONISCHCARDMYOP	Non-ischemic cardiomyopathy	Catenibacterium	cML-MA-BIC	4	-0.060354382	0.071328362	0.397469939	-0.200157972	0.079449207	0.941430848	0.818601427	1.082690565
genus.ChristensenellaceaeR.7group.id.11283	I9_NONISCHCARDMYOP	Non-ischemic cardiomyopathy	ChristensenellaceaeR	Inverse variance weighted	8	-0.002241655	0.114729168	0.984411388	-0.227110826	0.222627515	0.997760855	0.796832468	1.249355121
genus.ChristensenellaceaeR.7group.id.11283	I9_NONISCHCARDMYOP	Non-ischemic cardiomyopathy	ChristensenellaceaeR	MR Egger	8	0.314686	0.402542992	0.464086195	-0.474298264	1.103670263	1.369829117	0.622321609	3.015212363
genus.ChristensenellaceaeR.7group.id.11283	I9_NONISCHCARDMYOP	Non-ischemic cardiomyopathy	ChristensenellaceaeR	Weighted median	8	-0.065329789	0.146747501	0.656186051	-0.352954892	0.222295313	0.936758479	0.702608886	1.248940152
genus.ChristensenellaceaeR.7group.id.11283	I9_NONISCHCARDMYOP	Non-ischemic cardiomyopathy	ChristensenellaceaeR	Weighted mode	8	-0.089624597	0.21252098	0.685877527	-0.506165718	0.326916523	0.914274342	0.602802468	1.386685716
genus.ChristensenellaceaeR.7group.id.11283	I9_NONISCHCARDMYOP	Non-ischemic cardiomyopathy	ChristensenellaceaeR	Maximum likelihood	8	-0.002324228	0.116675585	0.984106847	-0.231008374	0.226359918	0.997678471	0.79373282	1.254026931
genus.ChristensenellaceaeR.7group.id.11283	I9_NONISCHCARDMYOP	Non-ischemic cardiomyopathy	ChristensenellaceaeR	cML-MA-BIC	8	-0.002721968	0.116831533	0.981412383	-0.231711773	0.226267837	0.997281733	0.793174704	1.253911465
genus.Clostridiumsensustricto1.id.1873	I9_NONISCHCARDMYOP	Non-ischemic cardiomyopathy	Clostridiumsensustricto1	Inverse variance weighted	6	-0.191603437	0.097865033	0.050249556	-0.383418902	0.000212027	0.825634219	0.681527346	1.00021205
genus.Clostridiumsensustricto1.id.1873	I9_NONISCHCARDMYOP	Non-ischemic cardiomyopathy	Clostridiumsensustricto1	MR Egger	6	-0.000753413	0.278064115	0.997967884	-0.545759078	0.544252253	0.999246871	0.579401805	1.723319293
genus.Clostridiumsensustricto1.id.1873	I9_NONISCHCARDMYOP	Non-ischemic cardiomyopathy	Clostridiumsensustricto1	Weighted median	6	-0.098528961	0.1280872	0.441754727	-0.349579874	0.152521952	0.906169449	0.70498421	1.16476803
genus.Clostridiumsensustricto1.id.1873	I9_NONISCHCARDMYOP	Non-ischemic cardiomyopathy	Clostridiumsensustricto1	Weighted mode	6	-0.088711524	0.168301879	0.620666331	-0.418583207	0.241160159	0.915109523	0.657978379	1.272724858
genus.Clostridiumsensustricto1.id.1873	I9_NONISCHCARDMYOP	Non-ischemic cardiomyopathy	Clostridiumsensustricto1	Maximum likelihood	6	-0.199470144	0.099247507	0.044449688	-0.393995257	-0.004945031	0.819164677	0.674357254	0.995067176
genus.Clostridiumsensustricto1.id.1873	I9_NONISCHCARDMYOP	Non-ischemic cardiomyopathy	Clostridiumsensustricto1	cML-MA-BIC	6	-0.19893745	0.099456039	0.045472724	-0.393871287	-0.004003614	0.819601157	0.67444086	0.99600439
genus.Collinsella.id.815	I9_NONISCHCARDMYOP	Non-ischemic cardiomyopathy	Collinsella	Inverse variance weighted	9	-0.209786638	0.138656137	0.130279838	-0.481552668	0.061979391	0.810757212	0.617823372	1.063940418
genus.Collinsella.id.815	I9_NONISCHCARDMYOP	Non-ischemic cardiomyopathy	Collinsella	MR Egger	9	0.720339752	0.414875899	0.126091223	-0.092817011	1.533496514	2.055131326	0.911360254	4.634352606
genus.Collinsella.id.815	I9_NONISCHCARDMYOP	Non-ischemic cardiomyopathy	Collinsella	Weighted median	9	-0.244440987	0.152145077	0.108135354	-0.542645338	0.053763365	0.783142203	0.581208723	1.055234867
genus.Collinsella.id.815	I9_NONISCHCARDMYOP	Non-ischemic cardiomyopathy	Collinsella	Weighted mode	9	-0.297312312	0.284943684	0.327261211	-0.855801933	0.261177309	0.742811987	0.424942279	1.298457873
genus.Collinsella.id.815	I9_NONISCHCARDMYOP	Non-ischemic cardiomyopathy	Collinsella	Maximum likelihood	9	-0.218168633	0.109238956	0.04580685	-0.432276986	-0.00406028	0.803989851	0.64902958	0.995947952
genus.Collinsella.id.815	I9_NONISCHCARDMYOP	Non-ischemic cardiomyopathy	Collinsella	cML-MA-BIC	9	-0.225040323	0.109573188	0.039996016	-0.439803771	-0.010276875	0.798484021	0.644162812	0.989775751
genus.Coprobacter.id.949	I9_NONISCHCARDMYOP	Non-ischemic cardiomyopathy	Coprobacter	Inverse variance weighted	11	0.016313429	0.079211857	0.836832467	-0.138941811	0.171568668	1.016447219	0.870278668	1.18716566
genus.Coprobacter.id.949	I9_NONISCHCARDMYOP	Non-ischemic cardiomyopathy	Coprobacter	MR Egger	11	-0.175365197	0.32005018	0.597065182	-0.80266355	0.451933155	0.839150509	0.448133746	1.571346908
genus.Coprobacter.id.949	I9_NONISCHCARDMYOP	Non-ischemic cardiomyopathy	Coprobacter	Weighted median	11	-0.068242847	0.085918248	0.427034471	-0.236642614	0.10015692	0.934033619	0.789273313	1.105344355
genus.Coprobacter.id.949	I9_NONISCHCARDMYOP	Non-ischemic cardiomyopathy	Coprobacter	Weighted mode	11	-0.116594912	0.148331837	0.450067738	-0.407325313	0.174135489	0.889945626	0.665427683	1.190216817
genus.Coprobacter.id.949	I9_NONISCHCARDMYOP	Non-ischemic cardiomyopathy	Coprobacter	Maximum likelihood	11	0.017562838	0.062053132	0.777154581	-0.1040613	0.139186976	1.017717971	0.901170054	1.149338978
genus.Coprobacter.id.949	I9_NONISCHCARDMYOP	Non-ischemic cardiomyopathy	Coprobacter	cML-MA-BIC	11	0.016295153	0.062513067	0.794348584	-0.106230459	0.138820765	1.016428643	0.899217391	1.148918156
genus.Coprococcus1.id.11301	I9_NONISCHCARDMYOP	Non-ischemic cardiomyopathy	Coprococcus1	Inverse variance weighted	12	-0.020366933	0.112887926	0.856824986	-0.241627268	0.200893402	0.979839072	0.785348848	1.222494449
genus.Coprococcus1.id.11301	I9_NONISCHCARDMYOP	Non-ischemic cardiomyopathy	Coprococcus1	MR Egger	12	0.113023175	0.294874654	0.709525272	-0.464931146	0.690977497	1.119657881	0.628178356	1.995665337
genus.Coprococcus1.id.11301	I9_NONISCHCARDMYOP	Non-ischemic cardiomyopathy	Coprococcus1	Weighted median	12	0.04785693	0.125556496	0.703085612	-0.198233801	0.293947662	1.049020562	0.820178072	1.341713679
genus.Coprococcus1.id.11301	I9_NONISCHCARDMYOP	Non-ischemic cardiomyopathy	Coprococcus1	Weighted mode	12	0.064517077	0.17207914	0.714843111	-0.272758037	0.401792192	1.066643794	0.761276966	1.494500731
genus.Coprococcus1.id.11301	I9_NONISCHCARDMYOP	Non-ischemic cardiomyopathy	Coprococcus1	Maximum likelihood	12	-0.019296873	0.085375625	0.821183371	-0.186633097	0.148039352	0.98088812	0.829748117	1.159558527
genus.Coprococcus1.id.11301	I9_NONISCHCARDMYOP	Non-ischemic cardiomyopathy	Coprococcus1	cML-MA-BIC	12	-0.020120923	0.086062788	0.815145272	-0.188803988	0.148562142	0.980080152	0.827948779	1.16016489
genus.Coprococcus2.id.11302	I9_NONISCHCARDMYOP	Non-ischemic cardiomyopathy	Coprococcus2	Inverse variance weighted	8	-0.051716801	0.093363255	0.579626073	-0.234708781	0.131275179	0.949597754	0.790801113	1.14028152
genus.Coprococcus2.id.11302	I9_NONISCHCARDMYOP	Non-ischemic cardiomyopathy	Coprococcus2	MR Egger	8	-0.618812657	0.737938183	0.433840915	-2.065171495	0.827546182	0.538583542	0.126796544	2.287698251
genus.Coprococcus2.id.11302	I9_NONISCHCARDMYOP	Non-ischemic cardiomyopathy	Coprococcus2	Weighted median	8	-0.171778813	0.125154729	0.169898026	-0.417082083	0.073524456	0.842165428	0.658966828	1.076294858
genus.Coprococcus2.id.11302	I9_NONISCHCARDMYOP	Non-ischemic cardiomyopathy	Coprococcus2	Weighted mode	8	-0.222267422	0.194890576	0.291602416	-0.604252951	0.159718108	0.800701211	0.546482523	1.173180114
genus.Coprococcus2.id.11302	I9_NONISCHCARDMYOP	Non-ischemic cardiomyopathy	Coprococcus2	Maximum likelihood	8	-0.053608291	0.095097906	0.572946854	-0.240000187	0.132783605	0.947803297	0.786627714	1.142002848
genus.Coprococcus2.id.11302	I9_NONISCHCARDMYOP	Non-ischemic cardiomyopathy	Coprococcus2	cML-MA-BIC	8	-0.05409783	0.095296059	0.570251111	-0.240878106	0.132682445	0.947339424	0.785937422	1.141887329
genus.Coprococcus3.id.11303	I9_NONISCHCARDMYOP	Non-ischemic cardiomyopathy	Coprococcus3	Inverse variance weighted	8	-0.030938815	0.119259681	0.795308168	-0.26468779	0.202810159	0.969534892	0.767445517	1.224839922
genus.Coprococcus3.id.11303	I9_NONISCHCARDMYOP	Non-ischemic cardiomyopathy	Coprococcus3	MR Egger	8	-0.085380337	0.716113104	0.908986954	-1.48896202	1.318201347	0.918163007	0.225606709	3.736694311
genus.Coprococcus3.id.11303	I9_NONISCHCARDMYOP	Non-ischemic cardiomyopathy	Coprococcus3	Weighted median	8	-0.148937191	0.160363888	0.353021152	-0.463250411	0.16537603	0.861623231	0.629235045	1.179836689
genus.Coprococcus3.id.11303	I9_NONISCHCARDMYOP	Non-ischemic cardiomyopathy	Coprococcus3	Weighted mode	8	-0.232367567	0.217278437	0.320353479	-0.658233303	0.193498169	0.792654716	0.517765261	1.213487165
genus.Coprococcus3.id.11303	I9_NONISCHCARDMYOP	Non-ischemic cardiomyopathy	Coprococcus3	Maximum likelihood	8	-0.032390934	0.115119219	0.778427699	-0.258024603	0.193242736	0.968128034	0.772576224	1.213177239
genus.Coprococcus3.id.11303	I9_NONISCHCARDMYOP	Non-ischemic cardiomyopathy	Coprococcus3	cML-MA-BIC	8	-0.033003032	0.115325029	0.774744812	-0.259040089	0.193034025	0.967535626	0.771792082	1.212924063
genus.DefluviitaleaceaeUCG011.id.11287	I9_NONISCHCARDMYOP	Non-ischemic cardiomyopathy	DefluviitaleaceaeUCG011	Inverse variance weighted	9	0.049671152	0.076164913	0.514302684	-0.099612077	0.198954381	1.050925445	0.905188493	1.220126303
genus.DefluviitaleaceaeUCG011.id.11287	I9_NONISCHCARDMYOP	Non-ischemic cardiomyopathy	DefluviitaleaceaeUCG011	MR Egger	9	-0.08913325	0.274698815	0.755058533	-0.627542927	0.449276428	0.914723679	0.533902027	1.567177809
genus.DefluviitaleaceaeUCG011.id.11287	I9_NONISCHCARDMYOP	Non-ischemic cardiomyopathy	DefluviitaleaceaeUCG011	Weighted median	9	0.050749351	0.096580794	0.599263407	-0.138549006	0.240047707	1.052059162	0.870620584	1.2713098
genus.DefluviitaleaceaeUCG011.id.11287	I9_NONISCHCARDMYOP	Non-ischemic cardiomyopathy	DefluviitaleaceaeUCG011	Weighted mode	9	0.016259563	0.150456838	0.916603035	-0.27863584	0.311154965	1.016392469	0.756815455	1.365000732
genus.DefluviitaleaceaeUCG011.id.11287	I9_NONISCHCARDMYOP	Non-ischemic cardiomyopathy	DefluviitaleaceaeUCG011	Maximum likelihood	9	0.050437714	0.076622644	0.510370306	-0.099742669	0.200618097	1.051731353	0.905070291	1.222157937
genus.DefluviitaleaceaeUCG011.id.11287	I9_NONISCHCARDMYOP	Non-ischemic cardiomyopathy	DefluviitaleaceaeUCG011	cML-MA-BIC	9	0.05020834	0.076661152	0.512507353	-0.100047519	0.200464198	1.051490141	0.904794422	1.221969863
genus.Desulfovibrio.id.3173	I9_NONISCHCARDMYOP	Non-ischemic cardiomyopathy	Desulfovibrio	Inverse variance weighted	10	-0.050712938	0.07441241	0.495547683	-0.196561261	0.095135385	0.950551499	0.821551001	1.099807743
genus.Desulfovibrio.id.3173	I9_NONISCHCARDMYOP	Non-ischemic cardiomyopathy	Desulfovibrio	MR Egger	10	-0.155909106	0.220345264	0.499304808	-0.587785823	0.27596761	0.855636959	0.555556023	1.31780518
genus.Desulfovibrio.id.3173	I9_NONISCHCARDMYOP	Non-ischemic cardiomyopathy	Desulfovibrio	Weighted median	10	-0.064187989	0.099802362	0.520126123	-0.259800619	0.131424641	0.937828681	0.771205334	1.140451961
genus.Desulfovibrio.id.3173	I9_NONISCHCARDMYOP	Non-ischemic cardiomyopathy	Desulfovibrio	Weighted mode	10	-0.176222783	0.161851026	0.304538266	-0.493450793	0.141005228	0.838431175	0.610515991	1.151430667
genus.Desulfovibrio.id.3173	I9_NONISCHCARDMYOP	Non-ischemic cardiomyopathy	Desulfovibrio	Maximum likelihood	10	-0.051283917	0.075381097	0.496296416	-0.199030868	0.096463034	0.950008909	0.819524596	1.101268871
genus.Desulfovibrio.id.3173	I9_NONISCHCARDMYOP	Non-ischemic cardiomyopathy	Desulfovibrio	cML-MA-BIC	10	-0.051916876	0.075479131	0.4915593	-0.199855973	0.096022222	0.949407782	0.81884868	1.100783525
genus.Dialister.id.2183	I9_NONISCHCARDMYOP	Non-ischemic cardiomyopathy	Dialister	Inverse variance weighted	11	0.049172912	0.08004797	0.539021697	-0.10772111	0.206066933	1.050401962	0.897877971	1.228835451
genus.Dialister.id.2183	I9_NONISCHCARDMYOP	Non-ischemic cardiomyopathy	Dialister	MR Egger	11	0.074397965	0.327873403	0.825563452	-0.568233905	0.717029835	1.077235422	0.566525093	2.048340258
genus.Dialister.id.2183	I9_NONISCHCARDMYOP	Non-ischemic cardiomyopathy	Dialister	Weighted median	11	-0.024310219	0.108757984	0.823126276	-0.237475867	0.188855428	0.975982894	0.788615922	1.207866317
genus.Dialister.id.2183	I9_NONISCHCARDMYOP	Non-ischemic cardiomyopathy	Dialister	Weighted mode	11	-0.075989975	0.17270673	0.669298636	-0.414495166	0.262515216	0.926825498	0.660673727	1.300196252
genus.Dialister.id.2183	I9_NONISCHCARDMYOP	Non-ischemic cardiomyopathy	Dialister	Maximum likelihood	11	0.051637447	0.081377866	0.525728983	-0.10786317	0.211138065	1.052993908	0.897750427	1.235082865
genus.Dialister.id.2183	I9_NONISCHCARDMYOP	Non-ischemic cardiomyopathy	Dialister	cML-MA-BIC	11	0.050512567	0.081465218	0.5352244	-0.109159261	0.210184394	1.051810081	0.896587615	1.233905564
genus.Dorea.id.1997	I9_NONISCHCARDMYOP	Non-ischemic cardiomyopathy	Dorea	Inverse variance weighted	10	0.036784893	0.130957175	0.778792826	-0.21989117	0.293460955	1.03746983	0.802606141	1.341060817
genus.Dorea.id.1997	I9_NONISCHCARDMYOP	Non-ischemic cardiomyopathy	Dorea	MR Egger	10	0.150616614	0.38403517	0.705155803	-0.602092318	0.903325547	1.162550867	0.547664548	2.467796253
genus.Dorea.id.1997	I9_NONISCHCARDMYOP	Non-ischemic cardiomyopathy	Dorea	Weighted median	10	0.008947045	0.148522904	0.951964354	-0.282157847	0.300051937	1.008987189	0.754154634	1.349928917
genus.Dorea.id.1997	I9_NONISCHCARDMYOP	Non-ischemic cardiomyopathy	Dorea	Weighted mode	10	-0.007280353	0.211610118	0.97330551	-0.422036184	0.407475477	0.992746084	0.655710313	1.503018587
genus.Dorea.id.1997	I9_NONISCHCARDMYOP	Non-ischemic cardiomyopathy	Dorea	Maximum likelihood	10	0.040002889	0.106292825	0.706659618	-0.168331047	0.248336825	1.040813781	0.845074029	1.281891633
genus.Dorea.id.1997	I9_NONISCHCARDMYOP	Non-ischemic cardiomyopathy	Dorea	cML-MA-BIC	10	0.040698952	0.106885264	0.703372187	-0.168796166	0.250194069	1.041538505	0.844681061	1.284274631
genus.Eggerthella.id.819	I9_NONISCHCARDMYOP	Non-ischemic cardiomyopathy	Eggerthella	Inverse variance weighted	9	0.018072169	0.063355476	0.775452377	-0.106104563	0.142248901	1.018236459	0.899330606	1.152863562
genus.Eggerthella.id.819	I9_NONISCHCARDMYOP	Non-ischemic cardiomyopathy	Eggerthella	MR Egger	9	0.224244685	0.294940263	0.471898989	-0.35383823	0.8023276	1.251377175	0.701988519	2.230727131
genus.Eggerthella.id.819	I9_NONISCHCARDMYOP	Non-ischemic cardiomyopathy	Eggerthella	Weighted median	9	0.003866952	0.082562854	0.962643567	-0.157956242	0.165690147	1.003874438	0.853887145	1.180207354
genus.Eggerthella.id.819	I9_NONISCHCARDMYOP	Non-ischemic cardiomyopathy	Eggerthella	Weighted mode	9	0.000302131	0.137537946	0.998301068	-0.269272243	0.269876505	1.000302177	0.763935252	1.309802687
genus.Eggerthella.id.819	I9_NONISCHCARDMYOP	Non-ischemic cardiomyopathy	Eggerthella	Maximum likelihood	9	0.019086835	0.060065758	0.750662703	-0.098642051	0.136815721	1.019270153	0.906066976	1.146616831
genus.Eggerthella.id.819	I9_NONISCHCARDMYOP	Non-ischemic cardiomyopathy	Eggerthella	cML-MA-BIC	9	0.019451769	0.060229645	0.746725504	-0.098598336	0.137501873	1.019642187	0.906106586	1.147403855
genus.Eisenbergiella.id.11304	I9_NONISCHCARDMYOP	Non-ischemic cardiomyopathy	Eisenbergiella	Inverse variance weighted	11	-0.023221714	0.055844735	0.677537049	-0.132677395	0.086233966	0.977045835	0.875747567	1.090061336
genus.Eisenbergiella.id.11304	I9_NONISCHCARDMYOP	Non-ischemic cardiomyopathy	Eisenbergiella	MR Egger	11	-0.016983616	0.435468642	0.969741196	-0.870502155	0.836534922	0.983159792	0.418741223	2.308354475
genus.Eisenbergiella.id.11304	I9_NONISCHCARDMYOP	Non-ischemic cardiomyopathy	Eisenbergiella	Weighted median	11	-0.014334592	0.076347741	0.851069515	-0.163976165	0.135306981	0.985767659	0.848762252	1.144888189
genus.Eisenbergiella.id.11304	I9_NONISCHCARDMYOP	Non-ischemic cardiomyopathy	Eisenbergiella	Weighted mode	11	-0.004895278	0.11510538	0.966914453	-0.230501822	0.220711266	0.995116685	0.794134988	1.246963338
genus.Eisenbergiella.id.11304	I9_NONISCHCARDMYOP	Non-ischemic cardiomyopathy	Eisenbergiella	Maximum likelihood	11	-0.024263838	0.055963265	0.66460274	-0.133951837	0.085424162	0.976028163	0.874632188	1.089178957
genus.Eisenbergiella.id.11304	I9_NONISCHCARDMYOP	Non-ischemic cardiomyopathy	Eisenbergiella	cML-MA-BIC	11	-0.02384627	0.056098326	0.670778439	-0.133798988	0.086106448	0.976435806	0.874765885	1.089922342
genus.Enterorhabdus.id.820	I9_NONISCHCARDMYOP	Non-ischemic cardiomyopathy	Enterorhabdus	Inverse variance weighted	6	0.003854426	0.091467742	0.966387305	-0.175422348	0.183131201	1.003861864	0.839102552	1.200971967
genus.Enterorhabdus.id.820	I9_NONISCHCARDMYOP	Non-ischemic cardiomyopathy	Enterorhabdus	MR Egger	6	-0.321902271	0.229306524	0.233049173	-0.771343059	0.127538516	0.724769017	0.462391632	1.136028623
genus.Enterorhabdus.id.820	I9_NONISCHCARDMYOP	Non-ischemic cardiomyopathy	Enterorhabdus	Weighted median	6	0.028607374	0.11269627	0.799615382	-0.192277315	0.249492062	1.029020495	0.82507803	1.283373377
genus.Enterorhabdus.id.820	I9_NONISCHCARDMYOP	Non-ischemic cardiomyopathy	Enterorhabdus	Weighted mode	6	-0.033349835	0.154132385	0.837249002	-0.33544931	0.26874964	0.96720014	0.71501675	1.308327548
genus.Enterorhabdus.id.820	I9_NONISCHCARDMYOP	Non-ischemic cardiomyopathy	Enterorhabdus	Maximum likelihood	6	0.003999631	0.089067108	0.964182386	-0.170571901	0.178571162	1.00400764	0.843182462	1.195507955
genus.Enterorhabdus.id.820	I9_NONISCHCARDMYOP	Non-ischemic cardiomyopathy	Enterorhabdus	cML-MA-BIC	6	0.003515373	0.089298888	0.968598292	-0.171510447	0.178541193	1.003521559	0.842391468	1.195472127
genus.Erysipelatoclostridium.id.11381	I9_NONISCHCARDMYOP	Non-ischemic cardiomyopathy	Erysipelatoclostridium	Inverse variance weighted	15	-0.053857766	0.078102561	0.490459944	-0.206938787	0.099223254	0.947566873	0.813069419	1.104312814
genus.Erysipelatoclostridium.id.11381	I9_NONISCHCARDMYOP	Non-ischemic cardiomyopathy	Erysipelatoclostridium	MR Egger	15	-0.566174651	0.28360683	0.067280173	-1.122044037	-0.010305264	0.567692914	0.325613548	0.989747653
genus.Erysipelatoclostridium.id.11381	I9_NONISCHCARDMYOP	Non-ischemic cardiomyopathy	Erysipelatoclostridium	Weighted median	15	-0.009517588	0.090543738	0.916283832	-0.186983314	0.167948139	0.990527561	0.829457577	1.182875263
genus.Erysipelatoclostridium.id.11381	I9_NONISCHCARDMYOP	Non-ischemic cardiomyopathy	Erysipelatoclostridium	Weighted mode	15	0.052183601	0.16643365	0.758493224	-0.274026353	0.378393554	1.053569161	0.760312039	1.459937394
genus.Erysipelatoclostridium.id.11381	I9_NONISCHCARDMYOP	Non-ischemic cardiomyopathy	Erysipelatoclostridium	Maximum likelihood	15	-0.056090639	0.063169145	0.374571081	-0.179902163	0.067720885	0.945453437	0.835351936	1.070066595
genus.Erysipelatoclostridium.id.11381	I9_NONISCHCARDMYOP	Non-ischemic cardiomyopathy	Erysipelatoclostridium	cML-MA-BIC	15	-0.055328053	0.064121901	0.388215905	-0.181006978	0.070350872	0.946174702	0.834429536	1.072884561
genus.ErysipelotrichaceaeUCG003.id.11384	I9_NONISCHCARDMYOP	Non-ischemic cardiomyopathy	ErysipelotrichaceaeUCG003	Inverse variance weighted	16	-0.045661666	0.069304169	0.509986408	-0.181497837	0.090174506	0.95536514	0.83402005	1.09436524
genus.ErysipelotrichaceaeUCG003.id.11384	I9_NONISCHCARDMYOP	Non-ischemic cardiomyopathy	ErysipelotrichaceaeUCG003	MR Egger	16	-0.218891541	0.189411579	0.267170837	-0.590138235	0.152355154	0.803408851	0.554250662	1.164573766
genus.ErysipelotrichaceaeUCG003.id.11384	I9_NONISCHCARDMYOP	Non-ischemic cardiomyopathy	ErysipelotrichaceaeUCG003	Weighted median	16	-0.046334626	0.096336615	0.630540738	-0.235154391	0.142485139	0.954722434	0.790448802	1.153135944
genus.ErysipelotrichaceaeUCG003.id.11384	I9_NONISCHCARDMYOP	Non-ischemic cardiomyopathy	ErysipelotrichaceaeUCG003	Weighted mode	16	-0.194609831	0.174860146	0.283249991	-0.537335717	0.148116054	0.823155765	0.584302929	1.15964747
genus.ErysipelotrichaceaeUCG003.id.11384	I9_NONISCHCARDMYOP	Non-ischemic cardiomyopathy	ErysipelotrichaceaeUCG003	Maximum likelihood	16	-0.046990193	0.070492601	0.50502925	-0.185155691	0.091175305	0.954096754	0.830974898	1.095461028
genus.ErysipelotrichaceaeUCG003.id.11384	I9_NONISCHCARDMYOP	Non-ischemic cardiomyopathy	ErysipelotrichaceaeUCG003	cML-MA-BIC	16	-0.047092286	0.070587398	0.504677201	-0.185443586	0.091259014	0.953999353	0.8307357	1.095552732
genus.Escherichia.Shigella.id.3504	I9_NONISCHCARDMYOP	Non-ischemic cardiomyopathy	Escherichia	Inverse variance weighted	10	0.077792461	0.088485445	0.379316998	-0.095639011	0.251223932	1.080898306	0.908792021	1.285597939
genus.Escherichia.Shigella.id.3504	I9_NONISCHCARDMYOP	Non-ischemic cardiomyopathy	Escherichia	MR Egger	10	-0.157706763	0.274738423	0.581726304	-0.696194071	0.380780545	0.854100199	0.498478873	1.463426415
genus.Escherichia.Shigella.id.3504	I9_NONISCHCARDMYOP	Non-ischemic cardiomyopathy	Escherichia	Weighted median	10	0.03634929	0.119629658	0.76124333	-0.19812484	0.270823419	1.037018003	0.820267445	1.311043545
genus.Escherichia.Shigella.id.3504	I9_NONISCHCARDMYOP	Non-ischemic cardiomyopathy	Escherichia	Weighted mode	10	0.194698688	0.1781486	0.302826328	-0.154472569	0.543869945	1.214944854	0.856866997	1.72266058
genus.Escherichia.Shigella.id.3504	I9_NONISCHCARDMYOP	Non-ischemic cardiomyopathy	Escherichia	Maximum likelihood	10	0.079856138	0.089693168	0.373290997	-0.095942472	0.255654747	1.083131235	0.90851628	1.291306824
genus.Escherichia.Shigella.id.3504	I9_NONISCHCARDMYOP	Non-ischemic cardiomyopathy	Escherichia	cML-MA-BIC	10	0.07970086	0.089845932	0.375033851	-0.096397167	0.255798886	1.082963061	0.908103276	1.291492965
genus.Faecalibacterium.id.2057	I9_NONISCHCARDMYOP	Non-ischemic cardiomyopathy	Faecalibacterium	Inverse variance weighted	10	0.053912882	0.077746235	0.488029167	-0.098469739	0.206295503	1.055392655	0.906223116	1.229116358
genus.Faecalibacterium.id.2057	I9_NONISCHCARDMYOP	Non-ischemic cardiomyopathy	Faecalibacterium	MR Egger	10	0.042088086	0.151767767	0.788566425	-0.255376737	0.33955291	1.042986348	0.774624613	1.404319593
genus.Faecalibacterium.id.2057	I9_NONISCHCARDMYOP	Non-ischemic cardiomyopathy	Faecalibacterium	Weighted median	10	0.039464667	0.099747712	0.692367056	-0.156040848	0.234970182	1.040253743	0.855524243	1.264871052
genus.Faecalibacterium.id.2057	I9_NONISCHCARDMYOP	Non-ischemic cardiomyopathy	Faecalibacterium	Weighted mode	10	0.050228572	0.121629047	0.689297044	-0.188164359	0.288621504	1.051511415	0.828478528	1.334586497
genus.Faecalibacterium.id.2057	I9_NONISCHCARDMYOP	Non-ischemic cardiomyopathy	Faecalibacterium	Maximum likelihood	10	0.054465833	0.078272008	0.486520726	-0.098947303	0.207878968	1.055976396	0.905790439	1.231064163
genus.Faecalibacterium.id.2057	I9_NONISCHCARDMYOP	Non-ischemic cardiomyopathy	Faecalibacterium	cML-MA-BIC	10	0.054507325	0.078282213	0.486245618	-0.098925814	0.207940463	1.056020211	0.905809904	1.231139869
genus.FamilyXIIIAD3011group.id.11293	I9_NONISCHCARDMYOP	Non-ischemic cardiomyopathy	FamilyXIIIAD3011group	Inverse variance weighted	13	0.107279208	0.079505786	0.177232345	-0.048552133	0.263110549	1.113245038	0.952607676	1.300970532
genus.FamilyXIIIAD3011group.id.11293	I9_NONISCHCARDMYOP	Non-ischemic cardiomyopathy	FamilyXIIIAD3011group	MR Egger	13	-0.109627306	0.377222707	0.776750265	-0.848983812	0.6297292	0.896168069	0.427849486	1.877102192
genus.FamilyXIIIAD3011group.id.11293	I9_NONISCHCARDMYOP	Non-ischemic cardiomyopathy	FamilyXIIIAD3011group	Weighted median	13	0.159605643	0.102428292	0.119181498	-0.041153809	0.360365095	1.17304818	0.959681511	1.433852811
genus.FamilyXIIIAD3011group.id.11293	I9_NONISCHCARDMYOP	Non-ischemic cardiomyopathy	FamilyXIIIAD3011group	Weighted mode	13	0.194456248	0.156725465	0.238410204	-0.112725664	0.50163816	1.214650338	0.893395717	1.651424353
genus.FamilyXIIIAD3011group.id.11293	I9_NONISCHCARDMYOP	Non-ischemic cardiomyopathy	FamilyXIIIAD3011group	Maximum likelihood	13	0.110850538	0.080454894	0.168265873	-0.046841055	0.268542131	1.117227911	0.954239057	1.308056085
genus.FamilyXIIIAD3011group.id.11293	I9_NONISCHCARDMYOP	Non-ischemic cardiomyopathy	FamilyXIIIAD3011group	cML-MA-BIC	13	0.109282646	0.080468997	0.174441022	-0.048436589	0.26700188	1.115477591	0.95271775	1.306042902
genus.FamilyXIIIUCG001.id.11294	I9_NONISCHCARDMYOP	Non-ischemic cardiomyopathy	FamilyXIIIUCG001	Inverse variance weighted	8	0.023585161	0.094507418	0.802928538	-0.161649378	0.2088197	1.02386549	0.85073944	1.232222809
genus.FamilyXIIIUCG001.id.11294	I9_NONISCHCARDMYOP	Non-ischemic cardiomyopathy	FamilyXIIIUCG001	MR Egger	8	0.038794026	0.312775209	0.905341063	-0.574245383	0.651833436	1.03955634	0.563129656	1.919056073
genus.FamilyXIIIUCG001.id.11294	I9_NONISCHCARDMYOP	Non-ischemic cardiomyopathy	FamilyXIIIUCG001	Weighted median	8	0.021462237	0.12566342	0.864387754	-0.224838066	0.267762541	1.021694208	0.798645536	1.307036736
genus.FamilyXIIIUCG001.id.11294	I9_NONISCHCARDMYOP	Non-ischemic cardiomyopathy	FamilyXIIIUCG001	Weighted mode	8	-0.002991462	0.201294599	0.988557678	-0.397528875	0.391545951	0.997013008	0.671978539	1.4792659
genus.FamilyXIIIUCG001.id.11294	I9_NONISCHCARDMYOP	Non-ischemic cardiomyopathy	FamilyXIIIUCG001	Maximum likelihood	8	0.024837395	0.094945057	0.793631727	-0.161254917	0.210929707	1.025148413	0.85107509	1.234825553
genus.FamilyXIIIUCG001.id.11294	I9_NONISCHCARDMYOP	Non-ischemic cardiomyopathy	FamilyXIIIUCG001	cML-MA-BIC	8	0.025358547	0.095248352	0.790057401	-0.161328222	0.212045317	1.025682811	0.851012704	1.236203905
genus.Flavonifractor.id.2059	I9_NONISCHCARDMYOP	Non-ischemic cardiomyopathy	Flavonifractor	Inverse variance weighted	5	-0.023902265	0.109441697	0.827116053	-0.238407991	0.190603461	0.976381132	0.787881177	1.209979553
genus.Flavonifractor.id.2059	I9_NONISCHCARDMYOP	Non-ischemic cardiomyopathy	Flavonifractor	MR Egger	5	-0.228923511	0.436907717	0.636550008	-1.085262636	0.627415615	0.79538937	0.337813052	1.872764376
genus.Flavonifractor.id.2059	I9_NONISCHCARDMYOP	Non-ischemic cardiomyopathy	Flavonifractor	Weighted median	5	0.018592108	0.139272727	0.893802512	-0.254382438	0.291566654	1.018766018	0.775395205	1.338522848
genus.Flavonifractor.id.2059	I9_NONISCHCARDMYOP	Non-ischemic cardiomyopathy	Flavonifractor	Weighted mode	5	0.034431487	0.179205479	0.856997014	-0.316811251	0.385674226	1.035031113	0.72846824	1.470605507
genus.Flavonifractor.id.2059	I9_NONISCHCARDMYOP	Non-ischemic cardiomyopathy	Flavonifractor	Maximum likelihood	5	-0.024159382	0.109954981	0.826088708	-0.239671145	0.191352381	0.97613012	0.78688659	1.210886071
genus.Flavonifractor.id.2059	I9_NONISCHCARDMYOP	Non-ischemic cardiomyopathy	Flavonifractor	cML-MA-BIC	5	-0.023958255	0.110021153	0.82761577	-0.239599715	0.191683206	0.976326466	0.786942799	1.211286728
genus.Fusicatenibacter.id.11305	I9_NONISCHCARDMYOP	Non-ischemic cardiomyopathy	Fusicatenibacter	Inverse variance weighted	18	0.030576139	0.094818661	0.747096935	-0.155268436	0.216420714	1.03104839	0.856185316	1.241624638
genus.Fusicatenibacter.id.11305	I9_NONISCHCARDMYOP	Non-ischemic cardiomyopathy	Fusicatenibacter	MR Egger	18	-0.14118094	0.362803862	0.702303901	-0.852276509	0.569914629	0.868332182	0.426443025	1.768116099
genus.Fusicatenibacter.id.11305	I9_NONISCHCARDMYOP	Non-ischemic cardiomyopathy	Fusicatenibacter	Weighted median	18	-0.077589547	0.117370891	0.508571946	-0.307636493	0.152457399	0.925344159	0.735182513	1.164692844
genus.Fusicatenibacter.id.11305	I9_NONISCHCARDMYOP	Non-ischemic cardiomyopathy	Fusicatenibacter	Weighted mode	18	-0.266429988	0.216824316	0.235892354	-0.691405646	0.158545671	0.766109639	0.500871526	1.17180544
genus.Fusicatenibacter.id.11305	I9_NONISCHCARDMYOP	Non-ischemic cardiomyopathy	Fusicatenibacter	Maximum likelihood	18	0.033350777	0.079025682	0.673007107	-0.12153956	0.188241114	1.033913149	0.88555602	1.207124535
genus.Fusicatenibacter.id.11305	I9_NONISCHCARDMYOP	Non-ischemic cardiomyopathy	Fusicatenibacter	cML-MA-BIC	18	0.032232769	0.079162429	0.683881256	-0.122925592	0.187391129	1.032757871	0.884329461	1.206098933
genus.Gordonibacter.id.821	I9_NONISCHCARDMYOP	Non-ischemic cardiomyopathy	Gordonibacter	Inverse variance weighted	11	0.114443087	0.048752912	0.018904424	0.01888738	0.209998794	1.121248826	1.019066875	1.233676573
genus.Gordonibacter.id.821	I9_NONISCHCARDMYOP	Non-ischemic cardiomyopathy	Gordonibacter	MR Egger	11	0.295362924	0.208973892	0.19117979	-0.114225905	0.704951753	1.3436139	0.892056413	2.023749042
genus.Gordonibacter.id.821	I9_NONISCHCARDMYOP	Non-ischemic cardiomyopathy	Gordonibacter	Weighted median	11	0.113825807	0.062555306	0.068819524	-0.008782594	0.236434207	1.120556914	0.991255861	1.266724211
genus.Gordonibacter.id.821	I9_NONISCHCARDMYOP	Non-ischemic cardiomyopathy	Gordonibacter	Weighted mode	11	0.129059179	0.111057015	0.272179977	-0.08861257	0.346730927	1.137757453	0.915200081	1.414436088
genus.Gordonibacter.id.821	I9_NONISCHCARDMYOP	Non-ischemic cardiomyopathy	Gordonibacter	Maximum likelihood	11	0.12080649	0.04636128	0.009166997	0.029938382	0.211674598	1.128406533	1.030391041	1.235745706
genus.Gordonibacter.id.821	I9_NONISCHCARDMYOP	Non-ischemic cardiomyopathy	Gordonibacter	cML-MA-BIC	11	0.119717594	0.046363011	0.009817865	0.028846092	0.210589097	1.127178485	1.02926617	1.23440503
genus.Haemophilus.id.3698	I9_NONISCHCARDMYOP	Non-ischemic cardiomyopathy	Haemophilus	Inverse variance weighted	9	-0.030551315	0.078711929	0.697911807	-0.184826696	0.123724067	0.96991066	0.83124833	1.131703553
genus.Haemophilus.id.3698	I9_NONISCHCARDMYOP	Non-ischemic cardiomyopathy	Haemophilus	MR Egger	9	-0.233547138	0.166896892	0.204427603	-0.560665046	0.09357077	0.791720275	0.57082931	1.098088312
genus.Haemophilus.id.3698	I9_NONISCHCARDMYOP	Non-ischemic cardiomyopathy	Haemophilus	Weighted median	9	0.069598653	0.100196448	0.487292247	-0.126786385	0.265983691	1.07207782	0.88092183	1.30471378
genus.Haemophilus.id.3698	I9_NONISCHCARDMYOP	Non-ischemic cardiomyopathy	Haemophilus	Weighted mode	9	0.098332055	0.130295911	0.472068693	-0.15704793	0.35371204	1.10332909	0.854663094	1.424344973
genus.Haemophilus.id.3698	I9_NONISCHCARDMYOP	Non-ischemic cardiomyopathy	Haemophilus	Maximum likelihood	9	-0.032438396	0.068148695	0.634078383	-0.166009837	0.101133046	0.968082086	0.847037901	1.106423838
genus.Haemophilus.id.3698	I9_NONISCHCARDMYOP	Non-ischemic cardiomyopathy	Haemophilus	cML-MA-BIC	9	-0.030927122	0.068895002	0.653502163	-0.165961327	0.104107082	0.969546229	0.847078993	1.109719279
genus.Holdemanella.id.11393	I9_NONISCHCARDMYOP	Non-ischemic cardiomyopathy	Holdemanella	Inverse variance weighted	11	0.128076923	0.077658141	0.099098448	-0.024133033	0.28028688	1.136640433	0.97615584	1.323509446
genus.Holdemanella.id.11393	I9_NONISCHCARDMYOP	Non-ischemic cardiomyopathy	Holdemanella	MR Egger	11	0.229247812	0.230678659	0.346287708	-0.222882361	0.681377984	1.257653661	0.800208979	1.976599579
genus.Holdemanella.id.11393	I9_NONISCHCARDMYOP	Non-ischemic cardiomyopathy	Holdemanella	Weighted median	11	0.080607566	0.086664413	0.352313362	-0.089254683	0.250469815	1.083945436	0.914612608	1.284628813
genus.Holdemanella.id.11393	I9_NONISCHCARDMYOP	Non-ischemic cardiomyopathy	Holdemanella	Weighted mode	11	0.017730044	0.125920466	0.890821087	-0.229074069	0.264534157	1.017888154	0.795269626	1.302823922
genus.Holdemanella.id.11393	I9_NONISCHCARDMYOP	Non-ischemic cardiomyopathy	Holdemanella	Maximum likelihood	11	0.138368919	0.060349663	0.021860275	0.020083579	0.256654259	1.148399138	1.020286611	1.292598146
genus.Holdemanella.id.11393	I9_NONISCHCARDMYOP	Non-ischemic cardiomyopathy	Holdemanella	cML-MA-BIC	11	0.138110804	0.060659631	0.022797231	0.019217926	0.257003681	1.148102757	1.019403779	1.293049887
genus.Holdemania.id.2157	I9_NONISCHCARDMYOP	Non-ischemic cardiomyopathy	Holdemania	Inverse variance weighted	14	-0.063779609	0.067229062	0.342777772	-0.19554857	0.067989352	0.93821175	0.8223834	1.070353912
genus.Holdemania.id.2157	I9_NONISCHCARDMYOP	Non-ischemic cardiomyopathy	Holdemania	MR Egger	14	0.076720467	0.201812831	0.710472407	-0.318832681	0.472273615	1.079740211	0.726997179	1.603636103
genus.Holdemania.id.2157	I9_NONISCHCARDMYOP	Non-ischemic cardiomyopathy	Holdemania	Weighted median	14	-0.019879353	0.087508871	0.820291886	-0.191396739	0.151638034	0.980316939	0.825804894	1.163738926
genus.Holdemania.id.2157	I9_NONISCHCARDMYOP	Non-ischemic cardiomyopathy	Holdemania	Weighted mode	14	0.032620367	0.138125245	0.816984657	-0.238105113	0.303345847	1.033158244	0.788119845	1.354382792
genus.Holdemania.id.2157	I9_NONISCHCARDMYOP	Non-ischemic cardiomyopathy	Holdemania	Maximum likelihood	14	-0.062698948	0.063293288	0.321876177	-0.186753791	0.061355896	0.939226187	0.829647978	1.063277263
genus.Holdemania.id.2157	I9_NONISCHCARDMYOP	Non-ischemic cardiomyopathy	Holdemania	cML-MA-BIC	14	-0.059602838	0.065838436	0.365312087	-0.188646172	0.069440495	0.942138641	0.828079453	1.071908276
genus.Howardella.id.2000	I9_NONISCHCARDMYOP	Non-ischemic cardiomyopathy	Howardella	Inverse variance weighted	9	-0.051492373	0.04640684	0.267177531	-0.14244978	0.039465033	0.949810894	0.867231106	1.040254124
genus.Howardella.id.2000	I9_NONISCHCARDMYOP	Non-ischemic cardiomyopathy	Howardella	MR Egger	9	-0.150272331	0.184583744	0.442389057	-0.51205647	0.211511808	0.860473611	0.599261947	1.235544555
genus.Howardella.id.2000	I9_NONISCHCARDMYOP	Non-ischemic cardiomyopathy	Howardella	Weighted median	9	-0.045817677	0.063367616	0.469651857	-0.170018203	0.07838285	0.955216104	0.843649459	1.081536645
genus.Howardella.id.2000	I9_NONISCHCARDMYOP	Non-ischemic cardiomyopathy	Howardella	Weighted mode	9	0.011154104	0.096461771	0.910793731	-0.177910967	0.200219175	1.011216543	0.837016942	1.221670489
genus.Howardella.id.2000	I9_NONISCHCARDMYOP	Non-ischemic cardiomyopathy	Howardella	Maximum likelihood	9	-0.051693786	0.047187339	0.273297126	-0.144180971	0.040793399	0.949619609	0.865731062	1.04163688
genus.Howardella.id.2000	I9_NONISCHCARDMYOP	Non-ischemic cardiomyopathy	Howardella	cML-MA-BIC	9	-0.052857874	0.04718241	0.262591177	-0.145335397	0.039619649	0.948514812	0.864732216	1.040414976
genus.Hungatella.id.11306	I9_NONISCHCARDMYOP	Non-ischemic cardiomyopathy	Hungatella	Inverse variance weighted	5	-0.105505902	0.070906609	0.136762543	-0.244482856	0.033471052	0.899869162	0.783109414	1.03403751
genus.Hungatella.id.11306	I9_NONISCHCARDMYOP	Non-ischemic cardiomyopathy	Hungatella	MR Egger	5	-0.000900309	0.429899891	0.998460522	-0.843504096	0.841703477	0.999100096	0.430200416	2.320316218
genus.Hungatella.id.11306	I9_NONISCHCARDMYOP	Non-ischemic cardiomyopathy	Hungatella	Weighted median	5	-0.095966565	0.089987012	0.286220695	-0.272341109	0.08040798	0.908494391	0.76159443	1.083729117
genus.Hungatella.id.11306	I9_NONISCHCARDMYOP	Non-ischemic cardiomyopathy	Hungatella	Weighted mode	5	-0.116811552	0.123849918	0.39899763	-0.359557391	0.125934287	0.889752849	0.697985192	1.134207634
genus.Hungatella.id.11306	I9_NONISCHCARDMYOP	Non-ischemic cardiomyopathy	Hungatella	Maximum likelihood	5	-0.107652624	0.072082508	0.135315795	-0.248934339	0.033629092	0.897939465	0.779631163	1.034200942
genus.Hungatella.id.11306	I9_NONISCHCARDMYOP	Non-ischemic cardiomyopathy	Hungatella	cML-MA-BIC	5	-0.107770901	0.072126473	0.135125071	-0.249138788	0.033596985	0.897833266	0.779471785	1.034167738
genus.Intestinibacter.id.11345	I9_NONISCHCARDMYOP	Non-ischemic cardiomyopathy	Intestinibacter	Inverse variance weighted	15	-0.071852708	0.067230892	0.2851844	-0.203625256	0.059919841	0.930667966	0.815768018	1.061751434
genus.Intestinibacter.id.11345	I9_NONISCHCARDMYOP	Non-ischemic cardiomyopathy	Intestinibacter	MR Egger	15	0.21792832	0.218672737	0.337150059	-0.210670245	0.646526886	1.243497931	0.810041138	1.908899477
genus.Intestinibacter.id.11345	I9_NONISCHCARDMYOP	Non-ischemic cardiomyopathy	Intestinibacter	Weighted median	15	-0.088194461	0.088789367	0.320563877	-0.262221621	0.0858327	0.915582815	0.769340503	1.089624019
genus.Intestinibacter.id.11345	I9_NONISCHCARDMYOP	Non-ischemic cardiomyopathy	Intestinibacter	Weighted mode	15	-0.122496347	0.158492638	0.452443423	-0.433141919	0.188149224	0.884709136	0.648468456	1.207013617
genus.Intestinibacter.id.11345	I9_NONISCHCARDMYOP	Non-ischemic cardiomyopathy	Intestinibacter	Maximum likelihood	15	-0.071396138	0.068305723	0.295910277	-0.205275355	0.06248308	0.931092978	0.81442303	1.064476447
genus.Intestinibacter.id.11345	I9_NONISCHCARDMYOP	Non-ischemic cardiomyopathy	Intestinibacter	cML-MA-BIC	15	-0.074024684	0.068418933	0.279282413	-0.208125791	0.060076424	0.928648771	0.812104875	1.0619177
genus.Intestinimonas.id.2062	I9_NONISCHCARDMYOP	Non-ischemic cardiomyopathy	Intestinimonas	Inverse variance weighted	16	-0.031740211	0.080543953	0.693527015	-0.189606359	0.126125937	0.968758222	0.827284723	1.134425025
genus.Intestinimonas.id.2062	I9_NONISCHCARDMYOP	Non-ischemic cardiomyopathy	Intestinimonas	MR Egger	16	0.267216519	0.214929776	0.234185347	-0.154045842	0.68847888	1.306323259	0.857232723	1.990685157
genus.Intestinimonas.id.2062	I9_NONISCHCARDMYOP	Non-ischemic cardiomyopathy	Intestinimonas	Weighted median	16	-7.54E-05	0.096092782	0.999373798	-0.18841727	0.188266437	0.999924587	0.828269024	1.207155103
genus.Intestinimonas.id.2062	I9_NONISCHCARDMYOP	Non-ischemic cardiomyopathy	Intestinimonas	Weighted mode	16	0.135060881	0.167656763	0.433070715	-0.193546374	0.463668136	1.144606467	0.824031622	1.589895253
genus.Intestinimonas.id.2062	I9_NONISCHCARDMYOP	Non-ischemic cardiomyopathy	Intestinimonas	Maximum likelihood	16	-0.032822113	0.066727129	0.622800227	-0.163607285	0.097963059	0.967710687	0.849075401	1.102922042
genus.Intestinimonas.id.2062	I9_NONISCHCARDMYOP	Non-ischemic cardiomyopathy	Intestinimonas	cML-MA-BIC	16	-0.032853129	0.067140751	0.6246171	-0.164449001	0.098742744	0.967680674	0.848361021	1.103782308
genus.Lachnoclostridium.id.11308	I9_NONISCHCARDMYOP	Non-ischemic cardiomyopathy	Lachnoclostridium	Inverse variance weighted	13	0.044538035	0.107419002	0.67842032	-0.166003208	0.255079278	1.045544743	0.847043517	1.29056393
genus.Lachnoclostridium.id.11308	I9_NONISCHCARDMYOP	Non-ischemic cardiomyopathy	Lachnoclostridium	MR Egger	13	0.158699376	0.380123534	0.684349565	-0.58634275	0.903741503	1.171985567	0.55635831	2.46882296
genus.Lachnoclostridium.id.11308	I9_NONISCHCARDMYOP	Non-ischemic cardiomyopathy	Lachnoclostridium	Weighted median	13	-0.010936568	0.137455177	0.936583543	-0.280348715	0.25847558	0.989123019	0.755520235	1.294954526
genus.Lachnoclostridium.id.11308	I9_NONISCHCARDMYOP	Non-ischemic cardiomyopathy	Lachnoclostridium	Weighted mode	13	-0.049751816	0.278997328	0.861443884	-0.596586579	0.497082948	0.951465534	0.550688162	1.643918873
genus.Lachnoclostridium.id.11308	I9_NONISCHCARDMYOP	Non-ischemic cardiomyopathy	Lachnoclostridium	Maximum likelihood	13	0.048045092	0.090192974	0.594246682	-0.128733138	0.224823322	1.049217966	0.879208562	1.252101478
genus.Lachnoclostridium.id.11308	I9_NONISCHCARDMYOP	Non-ischemic cardiomyopathy	Lachnoclostridium	cML-MA-BIC	13	0.04747704	0.090547895	0.600048557	-0.129996835	0.224950915	1.048622124	0.87809821	1.252261247
genus.Lachnospira.id.2004	I9_NONISCHCARDMYOP	Non-ischemic cardiomyopathy	Lachnospira	Inverse variance weighted	6	0.023898368	0.293689614	0.935145422	-0.551733276	0.599530011	1.024186222	0.575950663	1.821262627
genus.Lachnospira.id.2004	I9_NONISCHCARDMYOP	Non-ischemic cardiomyopathy	Lachnospira	MR Egger	6	-0.568913675	1.90098894	0.779637614	-4.294851998	3.157024649	0.566140117	0.01363859	23.50056936
genus.Lachnospira.id.2004	I9_NONISCHCARDMYOP	Non-ischemic cardiomyopathy	Lachnospira	Weighted median	6	-0.016167157	0.204726849	0.937056961	-0.417431781	0.385097468	0.98396283	0.658736428	1.469757569
genus.Lachnospira.id.2004	I9_NONISCHCARDMYOP	Non-ischemic cardiomyopathy	Lachnospira	Weighted mode	6	0.024629795	0.258962927	0.927922063	-0.482937542	0.532197133	1.024935614	0.616968357	1.702669193
genus.Lachnospira.id.2004	I9_NONISCHCARDMYOP	Non-ischemic cardiomyopathy	Lachnospira	Maximum likelihood	6	0.029520609	0.14782754	0.84171813	-0.26022137	0.319262588	1.029960661	0.770880917	1.376112628
genus.Lachnospira.id.2004	I9_NONISCHCARDMYOP	Non-ischemic cardiomyopathy	Lachnospira	cML-MA-BIC	6	0.225575921	0.206065077	0.273655571	-0.178311629	0.629463472	1.253044163	0.836681649	1.876603459
genus.LachnospiraceaeFCS020group.id.11314	I9_NONISCHCARDMYOP	Non-ischemic cardiomyopathy	LachnospiraceaeFCS020group	Inverse variance weighted	12	0.052243129	0.082471729	0.526428645	-0.10940146	0.213887718	1.05363188	0.896370488	1.238483588
genus.LachnospiraceaeFCS020group.id.11314	I9_NONISCHCARDMYOP	Non-ischemic cardiomyopathy	LachnospiraceaeFCS020group	MR Egger	12	-0.308805801	0.20320077	0.159550272	-0.70707931	0.089467707	0.734323361	0.493082237	1.093592018
genus.LachnospiraceaeFCS020group.id.11314	I9_NONISCHCARDMYOP	Non-ischemic cardiomyopathy	LachnospiraceaeFCS020group	Weighted median	12	0.012299636	0.108914543	0.910086656	-0.201172868	0.225772141	1.012375588	0.817771053	1.253290059
genus.LachnospiraceaeFCS020group.id.11314	I9_NONISCHCARDMYOP	Non-ischemic cardiomyopathy	LachnospiraceaeFCS020group	Weighted mode	12	-0.008337995	0.182345164	0.964347866	-0.365734518	0.349058527	0.991696669	0.693686938	1.417732163
genus.LachnospiraceaeFCS020group.id.11314	I9_NONISCHCARDMYOP	Non-ischemic cardiomyopathy	LachnospiraceaeFCS020group	Maximum likelihood	12	0.056699015	0.079589302	0.476220254	-0.099296017	0.212694048	1.058337219	0.905474633	1.237006128
genus.LachnospiraceaeFCS020group.id.11314	I9_NONISCHCARDMYOP	Non-ischemic cardiomyopathy	LachnospiraceaeFCS020group	cML-MA-BIC	12	0.05494108	0.079645277	0.490306008	-0.101163663	0.211045824	1.056478365	0.903785104	1.234968945
genus.LachnospiraceaeNC2004group.id.11316	I9_NONISCHCARDMYOP	Non-ischemic cardiomyopathy	LachnospiraceaeNC2004group	Inverse variance weighted	9	-0.091824775	0.072172162	0.203265891	-0.233282211	0.049632662	0.912264987	0.79193005	1.050884995
genus.LachnospiraceaeNC2004group.id.11316	I9_NONISCHCARDMYOP	Non-ischemic cardiomyopathy	LachnospiraceaeNC2004group	MR Egger	9	0.495459869	0.259554013	0.097917432	-0.013265997	1.004185734	1.641252826	0.986821609	2.729683679
genus.LachnospiraceaeNC2004group.id.11316	I9_NONISCHCARDMYOP	Non-ischemic cardiomyopathy	LachnospiraceaeNC2004group	Weighted median	9	-0.081313525	0.086200591	0.345524461	-0.250266683	0.087639632	0.921904606	0.778593118	1.091594676
genus.LachnospiraceaeNC2004group.id.11316	I9_NONISCHCARDMYOP	Non-ischemic cardiomyopathy	LachnospiraceaeNC2004group	Weighted mode	9	-0.172969238	0.159329689	0.309279985	-0.485255428	0.139316952	0.84116349	0.615539951	1.149488375
genus.LachnospiraceaeNC2004group.id.11316	I9_NONISCHCARDMYOP	Non-ischemic cardiomyopathy	LachnospiraceaeNC2004group	Maximum likelihood	9	-0.098345102	0.066858062	0.141303685	-0.229386905	0.0326967	0.906336071	0.795020877	1.03323711
genus.LachnospiraceaeNC2004group.id.11316	I9_NONISCHCARDMYOP	Non-ischemic cardiomyopathy	LachnospiraceaeNC2004group	cML-MA-BIC	9	-0.09790486	0.067040812	0.144186488	-0.229304851	0.033495131	0.906735166	0.795086114	1.034062409
genus.LachnospiraceaeND3007group.id.11317	I9_NONISCHCARDMYOP	Non-ischemic cardiomyopathy	LachnospiraceaeND3007group	Inverse variance weighted	3	-0.10809138	0.179948179	0.548052743	-0.460789812	0.244607051	0.897545575	0.630785247	1.277119372
genus.LachnospiraceaeND3007group.id.11317	I9_NONISCHCARDMYOP	Non-ischemic cardiomyopathy	LachnospiraceaeND3007group	MR Egger	3	1.798124286	3.039794833	0.659938772	-4.159873587	7.756122158	6.03831069	0.015609531	2335.829045
genus.LachnospiraceaeND3007group.id.11317	I9_NONISCHCARDMYOP	Non-ischemic cardiomyopathy	LachnospiraceaeND3007group	Weighted median	3	-0.152569534	0.22595084	0.499527545	-0.59543318	0.290294112	0.858499197	0.551323692	1.336820605
genus.LachnospiraceaeND3007group.id.11317	I9_NONISCHCARDMYOP	Non-ischemic cardiomyopathy	LachnospiraceaeND3007group	Weighted mode	3	-0.179253121	0.242662879	0.537019517	-0.654872365	0.296366122	0.83589429	0.519508366	1.344962487
genus.LachnospiraceaeND3007group.id.11317	I9_NONISCHCARDMYOP	Non-ischemic cardiomyopathy	LachnospiraceaeND3007group	Maximum likelihood	3	-0.108758871	0.181018684	0.547962733	-0.463555493	0.24603775	0.896946671	0.629043107	1.278947853
genus.LachnospiraceaeND3007group.id.11317	I9_NONISCHCARDMYOP	Non-ischemic cardiomyopathy	LachnospiraceaeND3007group	cML-MA-BIC	3	-0.108917689	0.181124851	0.547613293	-0.463922397	0.24608702	0.896804232	0.62881235	1.279010868
genus.LachnospiraceaeNK4A136group.id.11319	I9_NONISCHCARDMYOP	Non-ischemic cardiomyopathy	LachnospiraceaeNK4A136group	Inverse variance weighted	15	-0.014710571	0.068252156	0.829352028	-0.148484796	0.119063655	0.985397101	0.862013113	1.126441619
genus.LachnospiraceaeNK4A136group.id.11319	I9_NONISCHCARDMYOP	Non-ischemic cardiomyopathy	LachnospiraceaeNK4A136group	MR Egger	15	-0.044313235	0.135927763	0.749608286	-0.310731651	0.222105182	0.956654253	0.732910525	1.248702712
genus.LachnospiraceaeNK4A136group.id.11319	I9_NONISCHCARDMYOP	Non-ischemic cardiomyopathy	LachnospiraceaeNK4A136group	Weighted median	15	-0.031166129	0.103693518	0.763749996	-0.234405426	0.172073167	0.969314528	0.791041043	1.187764735
genus.LachnospiraceaeNK4A136group.id.11319	I9_NONISCHCARDMYOP	Non-ischemic cardiomyopathy	LachnospiraceaeNK4A136group	Weighted mode	15	-0.040861195	0.122622784	0.743901048	-0.281201853	0.199479462	0.959962368	0.754875946	1.220767137
genus.LachnospiraceaeNK4A136group.id.11319	I9_NONISCHCARDMYOP	Non-ischemic cardiomyopathy	LachnospiraceaeNK4A136group	Maximum likelihood	15	-0.014942242	0.069071615	0.828730752	-0.150322607	0.120438123	0.985168839	0.860430351	1.127990942
genus.LachnospiraceaeNK4A136group.id.11319	I9_NONISCHCARDMYOP	Non-ischemic cardiomyopathy	LachnospiraceaeNK4A136group	cML-MA-BIC	15	-0.014866919	0.069112753	0.829680713	-0.150327915	0.120594077	0.985243048	0.860425783	1.12816687
genus.LachnospiraceaeUCG001.id.11321	I9_NONISCHCARDMYOP	Non-ischemic cardiomyopathy	LachnospiraceaeUCG001	Inverse variance weighted	13	0.007687661	0.063783952	0.904066037	-0.117328886	0.132704208	1.007717287	0.889292669	1.141912179
genus.LachnospiraceaeUCG001.id.11321	I9_NONISCHCARDMYOP	Non-ischemic cardiomyopathy	LachnospiraceaeUCG001	MR Egger	13	-0.271666418	0.276688013	0.347275509	-0.813974923	0.270642087	0.762108444	0.443093299	1.310805832
genus.LachnospiraceaeUCG001.id.11321	I9_NONISCHCARDMYOP	Non-ischemic cardiomyopathy	LachnospiraceaeUCG001	Weighted median	13	0.054852675	0.085345476	0.52041013	-0.112424458	0.222129808	1.056384971	0.893664854	1.248733463
genus.LachnospiraceaeUCG001.id.11321	I9_NONISCHCARDMYOP	Non-ischemic cardiomyopathy	LachnospiraceaeUCG001	Weighted mode	13	0.073271501	0.137012128	0.602569695	-0.19527227	0.341815272	1.076022638	0.822610655	1.407500269
genus.LachnospiraceaeUCG001.id.11321	I9_NONISCHCARDMYOP	Non-ischemic cardiomyopathy	LachnospiraceaeUCG001	Maximum likelihood	13	0.007845523	0.064717385	0.90351089	-0.119000551	0.134691597	1.00787638	0.887807312	1.14418386
genus.LachnospiraceaeUCG001.id.11321	I9_NONISCHCARDMYOP	Non-ischemic cardiomyopathy	LachnospiraceaeUCG001	cML-MA-BIC	13	0.00823029	0.064808945	0.898945841	-0.118795242	0.135255823	1.008264252	0.887989605	1.14482962
genus.LachnospiraceaeUCG004.id.11324	I9_NONISCHCARDMYOP	Non-ischemic cardiomyopathy	LachnospiraceaeUCG004	Inverse variance weighted	12	-0.117747542	0.086089762	0.171396634	-0.286483475	0.050988391	0.888920439	0.750899487	1.052310677
genus.LachnospiraceaeUCG004.id.11324	I9_NONISCHCARDMYOP	Non-ischemic cardiomyopathy	LachnospiraceaeUCG004	MR Egger	12	0.314100914	0.356877243	0.399442505	-0.385378481	1.01358031	1.369027884	0.680193147	2.755448735
genus.LachnospiraceaeUCG004.id.11324	I9_NONISCHCARDMYOP	Non-ischemic cardiomyopathy	LachnospiraceaeUCG004	Weighted median	12	-0.156318212	0.109767793	0.154423068	-0.371463085	0.058826662	0.855286985	0.689724466	1.060591384
genus.LachnospiraceaeUCG004.id.11324	I9_NONISCHCARDMYOP	Non-ischemic cardiomyopathy	LachnospiraceaeUCG004	Weighted mode	12	-0.19833654	0.184910131	0.306413742	-0.560760397	0.164087317	0.820093812	0.570774883	1.178317197
genus.LachnospiraceaeUCG004.id.11324	I9_NONISCHCARDMYOP	Non-ischemic cardiomyopathy	LachnospiraceaeUCG004	Maximum likelihood	12	-0.114916328	0.087362283	0.188375576	-0.286146403	0.056313746	0.891440729	0.751152637	1.057929553
genus.LachnospiraceaeUCG004.id.11324	I9_NONISCHCARDMYOP	Non-ischemic cardiomyopathy	LachnospiraceaeUCG004	cML-MA-BIC	12	-0.120447879	0.087452465	0.168420933	-0.29185471	0.050958953	0.886523293	0.746877042	1.052279699
genus.LachnospiraceaeUCG008.id.11328	I9_NONISCHCARDMYOP	Non-ischemic cardiomyopathy	LachnospiraceaeUCG008	Inverse variance weighted	10	0.050711888	0.060595795	0.402655577	-0.06805587	0.169479646	1.05201975	0.934208278	1.184688234
genus.LachnospiraceaeUCG008.id.11328	I9_NONISCHCARDMYOP	Non-ischemic cardiomyopathy	LachnospiraceaeUCG008	MR Egger	10	-0.047424519	0.308216727	0.881524911	-0.651529305	0.556680267	0.953682455	0.52124802	1.74487037
genus.LachnospiraceaeUCG008.id.11328	I9_NONISCHCARDMYOP	Non-ischemic cardiomyopathy	LachnospiraceaeUCG008	Weighted median	10	0.035247742	0.0814372	0.665144712	-0.12436917	0.194864654	1.035876307	0.883053784	1.21514651
genus.LachnospiraceaeUCG008.id.11328	I9_NONISCHCARDMYOP	Non-ischemic cardiomyopathy	LachnospiraceaeUCG008	Weighted mode	10	-0.006468913	0.126722138	0.96040229	-0.254844304	0.241906479	0.993551966	0.775037159	1.273675071
genus.LachnospiraceaeUCG008.id.11328	I9_NONISCHCARDMYOP	Non-ischemic cardiomyopathy	LachnospiraceaeUCG008	Maximum likelihood	10	0.053867767	0.061774422	0.383204217	-0.067210099	0.174945633	1.055345041	0.934998738	1.191181454
genus.LachnospiraceaeUCG008.id.11328	I9_NONISCHCARDMYOP	Non-ischemic cardiomyopathy	LachnospiraceaeUCG008	cML-MA-BIC	10	0.051947517	0.061972955	0.401902201	-0.069519475	0.17341451	1.05332046	0.932841966	1.189359004
genus.LachnospiraceaeUCG010.id.11330	I9_NONISCHCARDMYOP	Non-ischemic cardiomyopathy	LachnospiraceaeUCG010	Inverse variance weighted	10	-0.003032926	0.090003676	0.973118128	-0.179440131	0.173374278	0.996971668	0.835737984	1.189311155
genus.LachnospiraceaeUCG010.id.11330	I9_NONISCHCARDMYOP	Non-ischemic cardiomyopathy	LachnospiraceaeUCG010	MR Egger	10	-0.204825523	0.274046998	0.476207959	-0.741957639	0.332306594	0.814789466	0.476180812	1.39418023
genus.LachnospiraceaeUCG010.id.11330	I9_NONISCHCARDMYOP	Non-ischemic cardiomyopathy	LachnospiraceaeUCG010	Weighted median	10	0.024255564	0.119440118	0.839074695	-0.209847068	0.258358196	1.024552123	0.81070822	1.294802529
genus.LachnospiraceaeUCG010.id.11330	I9_NONISCHCARDMYOP	Non-ischemic cardiomyopathy	LachnospiraceaeUCG010	Weighted mode	10	0.034369219	0.177190734	0.850508749	-0.31292462	0.381663059	1.034966666	0.731305036	1.464718478
genus.LachnospiraceaeUCG010.id.11330	I9_NONISCHCARDMYOP	Non-ischemic cardiomyopathy	LachnospiraceaeUCG010	Maximum likelihood	10	-0.003043979	0.090950071	0.97330084	-0.181306119	0.175218161	0.996960649	0.834179961	1.191506128
genus.LachnospiraceaeUCG010.id.11330	I9_NONISCHCARDMYOP	Non-ischemic cardiomyopathy	LachnospiraceaeUCG010	cML-MA-BIC	10	-0.002953065	0.090989516	0.974109202	-0.181292516	0.175386386	0.997051291	0.834191309	1.191706587
genus.Lactobacillus.id.1837	I9_NONISCHCARDMYOP	Non-ischemic cardiomyopathy	Lactobacillus	Inverse variance weighted	8	-0.049835701	0.061592386	0.418445476	-0.170556778	0.070885376	0.951385723	0.843195214	1.073458174
genus.Lactobacillus.id.1837	I9_NONISCHCARDMYOP	Non-ischemic cardiomyopathy	Lactobacillus	MR Egger	8	0.037595198	0.158376801	0.820261114	-0.272823331	0.348013728	1.038310838	0.761227261	1.416251692
genus.Lactobacillus.id.1837	I9_NONISCHCARDMYOP	Non-ischemic cardiomyopathy	Lactobacillus	Weighted median	8	-0.044251995	0.079922064	0.579791467	-0.200899241	0.11239525	0.95671284	0.817994848	1.11895504
genus.Lactobacillus.id.1837	I9_NONISCHCARDMYOP	Non-ischemic cardiomyopathy	Lactobacillus	Weighted mode	8	-0.044331762	0.100039245	0.671033653	-0.240408682	0.151745158	0.956636529	0.786306446	1.163863597
genus.Lactobacillus.id.1837	I9_NONISCHCARDMYOP	Non-ischemic cardiomyopathy	Lactobacillus	Maximum likelihood	8	-0.050724289	0.062388259	0.416193855	-0.173005277	0.0715567	0.950540709	0.841133176	1.074179055
genus.Lactobacillus.id.1837	I9_NONISCHCARDMYOP	Non-ischemic cardiomyopathy	Lactobacillus	cML-MA-BIC	8	-0.050860366	0.062442676	0.415351183	-0.173248011	0.07152728	0.950411371	0.840929029	1.074147453
genus.Lactococcus.id.1851	I9_NONISCHCARDMYOP	Non-ischemic cardiomyopathy	Lactococcus	Inverse variance weighted	8	-0.045325246	0.05582977	0.416879276	-0.154751595	0.064101103	0.955686598	0.856627942	1.066200189
genus.Lactococcus.id.1851	I9_NONISCHCARDMYOP	Non-ischemic cardiomyopathy	Lactococcus	MR Egger	8	0.107568519	0.255958105	0.688931698	-0.394109368	0.609246406	1.113567159	0.674280308	1.839044982
genus.Lactococcus.id.1851	I9_NONISCHCARDMYOP	Non-ischemic cardiomyopathy	Lactococcus	Weighted median	8	-0.039270316	0.07154994	0.583107138	-0.179508199	0.100967567	0.961490768	0.835681099	1.106240763
genus.Lactococcus.id.1851	I9_NONISCHCARDMYOP	Non-ischemic cardiomyopathy	Lactococcus	Weighted mode	8	-0.030109943	0.103744167	0.780047796	-0.233448509	0.173228624	0.970338846	0.791798365	1.189137939
genus.Lactococcus.id.1851	I9_NONISCHCARDMYOP	Non-ischemic cardiomyopathy	Lactococcus	Maximum likelihood	8	-0.047260882	0.056505182	0.40293043	-0.158011039	0.063489275	0.953838526	0.853840356	1.065548057
genus.Lactococcus.id.1851	I9_NONISCHCARDMYOP	Non-ischemic cardiomyopathy	Lactococcus	cML-MA-BIC	8	-0.046166089	0.056834006	0.416621269	-0.157560741	0.065228563	0.954883353	0.854224926	1.067402965
genus.Marvinbryantia.id.2005	I9_NONISCHCARDMYOP	Non-ischemic cardiomyopathy	Marvinbryantia	Inverse variance weighted	10	0.091383655	0.085842758	0.287080951	-0.076868151	0.259635461	1.095689291	0.92601194	1.296457391
genus.Marvinbryantia.id.2005	I9_NONISCHCARDMYOP	Non-ischemic cardiomyopathy	Marvinbryantia	MR Egger	10	0.006735645	0.336890741	0.984538178	-0.653570207	0.667041498	1.006758381	0.520185288	1.94846425
genus.Marvinbryantia.id.2005	I9_NONISCHCARDMYOP	Non-ischemic cardiomyopathy	Marvinbryantia	Weighted median	10	0.086312166	0.111529599	0.438993061	-0.132285849	0.304910181	1.090146582	0.87609053	1.356503158
genus.Marvinbryantia.id.2005	I9_NONISCHCARDMYOP	Non-ischemic cardiomyopathy	Marvinbryantia	Weighted mode	10	0.038474499	0.141023212	0.791145236	-0.237930998	0.314879995	1.039224226	0.788257081	1.370094883
genus.Marvinbryantia.id.2005	I9_NONISCHCARDMYOP	Non-ischemic cardiomyopathy	Marvinbryantia	Maximum likelihood	10	0.093314424	0.08752275	0.286345285	-0.078230166	0.264859014	1.097806858	0.924751555	1.303247224
genus.Marvinbryantia.id.2005	I9_NONISCHCARDMYOP	Non-ischemic cardiomyopathy	Marvinbryantia	cML-MA-BIC	10	0.093709805	0.087648195	0.284998297	-0.078080658	0.265500267	1.098240995	0.924889824	1.304083202
genus.Methanobrevibacter.id.123	I9_NONISCHCARDMYOP	Non-ischemic cardiomyopathy	Methanobrevibacter	Inverse variance weighted	6	0.015905795	0.069446098	0.818839383	-0.120208556	0.152020147	1.016032966	0.886735483	1.164183691
genus.Methanobrevibacter.id.123	I9_NONISCHCARDMYOP	Non-ischemic cardiomyopathy	Methanobrevibacter	MR Egger	6	-0.242185167	0.257252445	0.39978831	-0.746399959	0.262029625	0.784910824	0.474070156	1.299565041
genus.Methanobrevibacter.id.123	I9_NONISCHCARDMYOP	Non-ischemic cardiomyopathy	Methanobrevibacter	Weighted median	6	0.055274641	0.089536655	0.537009882	-0.120217203	0.230766486	1.056830824	0.886727815	1.259565079
genus.Methanobrevibacter.id.123	I9_NONISCHCARDMYOP	Non-ischemic cardiomyopathy	Methanobrevibacter	Weighted mode	6	0.088916919	0.117767466	0.484261271	-0.141907314	0.319741152	1.092989845	0.867701676	1.376771343
genus.Methanobrevibacter.id.123	I9_NONISCHCARDMYOP	Non-ischemic cardiomyopathy	Methanobrevibacter	Maximum likelihood	6	0.016653212	0.065374389	0.798926993	-0.111480591	0.144787015	1.01679265	0.894508752	1.155793377
genus.Methanobrevibacter.id.123	I9_NONISCHCARDMYOP	Non-ischemic cardiomyopathy	Methanobrevibacter	cML-MA-BIC	6	0.017120037	0.065604837	0.794125725	-0.111465444	0.145705518	1.017267424	0.894522302	1.156855464
genus.Odoribacter.id.952	I9_NONISCHCARDMYOP	Non-ischemic cardiomyopathy	Odoribacter	Inverse variance weighted	7	0.119107276	0.11524678	0.301371072	-0.106776413	0.344990964	1.126490757	0.898726594	1.411977161
genus.Odoribacter.id.952	I9_NONISCHCARDMYOP	Non-ischemic cardiomyopathy	Odoribacter	MR Egger	7	0.186579807	0.394754343	0.656375972	-0.587138705	0.960298319	1.205120795	0.55591565	2.612475707
genus.Odoribacter.id.952	I9_NONISCHCARDMYOP	Non-ischemic cardiomyopathy	Odoribacter	Weighted median	7	0.125431845	0.139198411	0.367534553	-0.14739704	0.39826073	1.133637903	0.862951283	1.489232267
genus.Odoribacter.id.952	I9_NONISCHCARDMYOP	Non-ischemic cardiomyopathy	Odoribacter	Weighted mode	7	0.14402837	0.175116582	0.44226069	-0.199200131	0.48725687	1.154916873	0.819385893	1.627844701
genus.Odoribacter.id.952	I9_NONISCHCARDMYOP	Non-ischemic cardiomyopathy	Odoribacter	Maximum likelihood	7	0.12502789	0.109896146	0.255249406	-0.090368557	0.340424337	1.133180057	0.913594412	1.405543888
genus.Odoribacter.id.952	I9_NONISCHCARDMYOP	Non-ischemic cardiomyopathy	Odoribacter	cML-MA-BIC	7	0.127320781	0.11088478	0.250875306	-0.090013389	0.34465495	1.135781296	0.913918949	1.411502797
genus.Olsenella.id.822	I9_NONISCHCARDMYOP	Non-ischemic cardiomyopathy	Olsenella	Inverse variance weighted	10	-0.096882056	0.045222932	0.032167626	-0.185519003	-0.008245109	0.907663053	0.83067305	0.991788788
genus.Olsenella.id.822	I9_NONISCHCARDMYOP	Non-ischemic cardiomyopathy	Olsenella	MR Egger	10	-0.135803142	0.145082826	0.376644602	-0.420165481	0.148559198	0.873014476	0.6569381	1.160161475
genus.Olsenella.id.822	I9_NONISCHCARDMYOP	Non-ischemic cardiomyopathy	Olsenella	Weighted median	10	-0.116479651	0.062108219	0.060733516	-0.23821176	0.005252458	0.890048208	0.788035799	1.005266276
genus.Olsenella.id.822	I9_NONISCHCARDMYOP	Non-ischemic cardiomyopathy	Olsenella	Weighted mode	10	-0.128765383	0.083834665	0.158926491	-0.293081326	0.03555056	0.879180212	0.745961472	1.036190036
genus.Olsenella.id.822	I9_NONISCHCARDMYOP	Non-ischemic cardiomyopathy	Olsenella	Maximum likelihood	10	-0.096640983	0.04623975	0.036617983	-0.187270892	-0.006011073	0.907881893	0.829219077	0.994006957
genus.Olsenella.id.822	I9_NONISCHCARDMYOP	Non-ischemic cardiomyopathy	Olsenella	cML-MA-BIC	10	-0.098699512	0.046217651	0.032717157	-0.189286109	-0.008112916	0.906014913	0.827549704	0.991919905
genus.Oscillibacter.id.2063	I9_NONISCHCARDMYOP	Non-ischemic cardiomyopathy	Oscillibacter	Inverse variance weighted	13	0.125041384	0.077925174	0.108574374	-0.027691957	0.277774725	1.133195348	0.97268795	1.320188759
genus.Oscillibacter.id.2063	I9_NONISCHCARDMYOP	Non-ischemic cardiomyopathy	Oscillibacter	MR Egger	13	0.344725562	0.304019757	0.28094703	-0.251153162	0.940604286	1.411602469	0.777903217	2.561528846
genus.Oscillibacter.id.2063	I9_NONISCHCARDMYOP	Non-ischemic cardiomyopathy	Oscillibacter	Weighted median	13	0.120420215	0.089432441	0.178143365	-0.05486737	0.2957078	1.127970742	0.946610689	1.34407736
genus.Oscillibacter.id.2063	I9_NONISCHCARDMYOP	Non-ischemic cardiomyopathy	Oscillibacter	Weighted mode	13	0.137447238	0.173582546	0.443833127	-0.202774552	0.477669027	1.147341168	0.816462291	1.612311763
genus.Oscillibacter.id.2063	I9_NONISCHCARDMYOP	Non-ischemic cardiomyopathy	Oscillibacter	Maximum likelihood	13	0.132845975	0.063684639	0.036978883	0.008024082	0.257667868	1.142074077	1.008056361	1.293908999
genus.Oscillibacter.id.2063	I9_NONISCHCARDMYOP	Non-ischemic cardiomyopathy	Oscillibacter	cML-MA-BIC	13	0.134360727	0.063869416	0.035406488	0.009176671	0.259544782	1.143805346	1.009218906	1.296339835
genus.Oscillospira.id.2064	I9_NONISCHCARDMYOP	Non-ischemic cardiomyopathy	Oscillospira	Inverse variance weighted	8	-0.051884998	0.086417202	0.548238838	-0.221262715	0.117492718	0.949438047	0.801506085	1.12467344
genus.Oscillospira.id.2064	I9_NONISCHCARDMYOP	Non-ischemic cardiomyopathy	Oscillospira	MR Egger	8	-0.501962638	0.355138783	0.207251416	-1.198034654	0.194109377	0.605341427	0.301786745	1.214229084
genus.Oscillospira.id.2064	I9_NONISCHCARDMYOP	Non-ischemic cardiomyopathy	Oscillospira	Weighted median	8	-0.141040173	0.113761755	0.215054748	-0.364013212	0.081932867	0.868454423	0.694882014	1.085382942
genus.Oscillospira.id.2064	I9_NONISCHCARDMYOP	Non-ischemic cardiomyopathy	Oscillospira	Weighted mode	8	-0.187009577	0.18799413	0.352986642	-0.555478073	0.181458919	0.829435793	0.573797879	1.198965281
genus.Oscillospira.id.2064	I9_NONISCHCARDMYOP	Non-ischemic cardiomyopathy	Oscillospira	Maximum likelihood	8	-0.054447382	0.08611889	0.527233292	-0.223240407	0.114345643	0.947008338	0.799922519	1.121139572
genus.Oscillospira.id.2064	I9_NONISCHCARDMYOP	Non-ischemic cardiomyopathy	Oscillospira	cML-MA-BIC	8	-0.054560489	0.086234131	0.526928396	-0.223579385	0.114458406	0.94690123	0.799651409	1.121266003
genus.Oxalobacter.id.2978	I9_NONISCHCARDMYOP	Non-ischemic cardiomyopathy	Oxalobacter	Inverse variance weighted	11	-0.071596312	0.049707318	0.149766256	-0.169022655	0.025830031	0.930906615	0.844489771	1.026166517
genus.Oxalobacter.id.2978	I9_NONISCHCARDMYOP	Non-ischemic cardiomyopathy	Oxalobacter	MR Egger	11	0.095407045	0.239746261	0.69994145	-0.374495628	0.565309717	1.100106557	0.687636016	1.759992798
genus.Oxalobacter.id.2978	I9_NONISCHCARDMYOP	Non-ischemic cardiomyopathy	Oxalobacter	Weighted median	11	-0.034610385	0.062172771	0.577745562	-0.156469016	0.087248245	0.965981703	0.855158014	1.091167523
genus.Oxalobacter.id.2978	I9_NONISCHCARDMYOP	Non-ischemic cardiomyopathy	Oxalobacter	Weighted mode	11	-0.044171232	0.095354743	0.653116612	-0.231066528	0.142724064	0.95679011	0.793686662	1.153411489
genus.Oxalobacter.id.2978	I9_NONISCHCARDMYOP	Non-ischemic cardiomyopathy	Oxalobacter	Maximum likelihood	11	-0.071328125	0.048448047	0.140950664	-0.166286298	0.023630048	0.931156306	0.846803761	1.023911449
genus.Oxalobacter.id.2978	I9_NONISCHCARDMYOP	Non-ischemic cardiomyopathy	Oxalobacter	cML-MA-BIC	11	-0.071968076	0.049668853	0.147349347	-0.169319028	0.025382876	0.930560603	0.844239524	1.025707765
genus.Parabacteroides.id.954	I9_NONISCHCARDMYOP	Non-ischemic cardiomyopathy	Parabacteroides	Inverse variance weighted	5	0.060680581	0.133702121	0.649937476	-0.201375576	0.322736738	1.062559458	0.817605301	1.380901764
genus.Parabacteroides.id.954	I9_NONISCHCARDMYOP	Non-ischemic cardiomyopathy	Parabacteroides	MR Egger	5	0.414496552	0.832083969	0.652611973	-1.216388027	2.04538113	1.513608525	0.296298458	7.732104915
genus.Parabacteroides.id.954	I9_NONISCHCARDMYOP	Non-ischemic cardiomyopathy	Parabacteroides	Weighted median	5	0.101663559	0.171590155	0.553529899	-0.234653146	0.437980263	1.107010965	0.79084511	1.549574323
genus.Parabacteroides.id.954	I9_NONISCHCARDMYOP	Non-ischemic cardiomyopathy	Parabacteroides	Weighted mode	5	0.092701798	0.227733195	0.704802833	-0.353655264	0.539058859	1.097134519	0.702116971	1.714392618
genus.Parabacteroides.id.954	I9_NONISCHCARDMYOP	Non-ischemic cardiomyopathy	Parabacteroides	Maximum likelihood	5	0.062034297	0.135368255	0.646763321	-0.203287483	0.327356077	1.063998836	0.816043609	1.387295373
genus.Parabacteroides.id.954	I9_NONISCHCARDMYOP	Non-ischemic cardiomyopathy	Parabacteroides	cML-MA-BIC	5	0.06248446	0.135557434	0.644838391	-0.203208111	0.328177031	1.064477917	0.816108382	1.388434747
genus.Paraprevotella.id.962	I9_NONISCHCARDMYOP	Non-ischemic cardiomyopathy	Paraprevotella	Inverse variance weighted	13	0.018636864	0.05250729	0.72263559	-0.084277425	0.121551153	1.018811614	0.919176218	1.129247129
genus.Paraprevotella.id.962	I9_NONISCHCARDMYOP	Non-ischemic cardiomyopathy	Paraprevotella	MR Egger	13	0.048216248	0.197717334	0.811824218	-0.339309728	0.435742223	1.04939756	0.712261808	1.546110192
genus.Paraprevotella.id.962	I9_NONISCHCARDMYOP	Non-ischemic cardiomyopathy	Paraprevotella	Weighted median	13	0.00775301	0.070248749	0.912119836	-0.129934538	0.145440557	1.007783142	0.878152915	1.156548984
genus.Paraprevotella.id.962	I9_NONISCHCARDMYOP	Non-ischemic cardiomyopathy	Paraprevotella	Weighted mode	13	-0.010351624	0.107425149	0.924824261	-0.220904916	0.200201668	0.98970177	0.801792914	1.221649101
genus.Paraprevotella.id.962	I9_NONISCHCARDMYOP	Non-ischemic cardiomyopathy	Paraprevotella	Maximum likelihood	13	0.019160714	0.053193333	0.718690888	-0.085098219	0.123419648	1.019345459	0.918422073	1.131359094
genus.Paraprevotella.id.962	I9_NONISCHCARDMYOP	Non-ischemic cardiomyopathy	Paraprevotella	cML-MA-BIC	13	0.019269533	0.053224155	0.717318492	-0.085049811	0.123588877	1.019456389	0.918466533	1.131550569
genus.Parasutterella.id.2892	I9_NONISCHCARDMYOP	Non-ischemic cardiomyopathy	Parasutterella	Inverse variance weighted	14	-0.047623446	0.080258639	0.552930413	-0.204930378	0.109683486	0.953492761	0.814704036	1.115924809
genus.Parasutterella.id.2892	I9_NONISCHCARDMYOP	Non-ischemic cardiomyopathy	Parasutterella	MR Egger	14	0.027484186	0.231667903	0.907526453	-0.426584904	0.481553276	1.02786536	0.652734443	1.618586562
genus.Parasutterella.id.2892	I9_NONISCHCARDMYOP	Non-ischemic cardiomyopathy	Parasutterella	Weighted median	14	0.008631426	0.093514713	0.926459535	-0.174657412	0.191920264	1.008668784	0.839744658	1.211573907
genus.Parasutterella.id.2892	I9_NONISCHCARDMYOP	Non-ischemic cardiomyopathy	Parasutterella	Weighted mode	14	-0.010960693	0.123124363	0.930421802	-0.252284445	0.230363058	0.989099156	0.777023686	1.259057038
genus.Parasutterella.id.2892	I9_NONISCHCARDMYOP	Non-ischemic cardiomyopathy	Parasutterella	Maximum likelihood	14	-0.047837383	0.064833982	0.460609081	-0.174911987	0.079237222	0.953288796	0.839530907	1.082461075
genus.Parasutterella.id.2892	I9_NONISCHCARDMYOP	Non-ischemic cardiomyopathy	Parasutterella	cML-MA-BIC	14	-0.052358552	0.065616734	0.424902348	-0.180967351	0.076250247	0.948988544	0.834462603	1.079232616
genus.Peptococcus.id.2037	I9_NONISCHCARDMYOP	Non-ischemic cardiomyopathy	Peptococcus	Inverse variance weighted	12	-0.048088505	0.065719602	0.464338021	-0.176898924	0.080721914	0.953049434	0.837864469	1.084069391
genus.Peptococcus.id.2037	I9_NONISCHCARDMYOP	Non-ischemic cardiomyopathy	Peptococcus	MR Egger	12	-0.56671184	0.204115222	0.019570138	-0.966777676	-0.166646005	0.567388037	0.380306537	0.846499215
genus.Peptococcus.id.2037	I9_NONISCHCARDMYOP	Non-ischemic cardiomyopathy	Peptococcus	Weighted median	12	-0.054142848	0.071183673	0.446891435	-0.193662848	0.085377151	0.947296777	0.823935649	1.089127755
genus.Peptococcus.id.2037	I9_NONISCHCARDMYOP	Non-ischemic cardiomyopathy	Peptococcus	Weighted mode	12	-0.058734565	0.111057473	0.607404558	-0.276407211	0.158938081	0.94295703	0.758503997	1.172265359
genus.Peptococcus.id.2037	I9_NONISCHCARDMYOP	Non-ischemic cardiomyopathy	Peptococcus	Maximum likelihood	12	-0.048777822	0.051731679	0.345731845	-0.150171913	0.05261627	0.952392707	0.860560022	1.054025106
genus.Peptococcus.id.2037	I9_NONISCHCARDMYOP	Non-ischemic cardiomyopathy	Peptococcus	cML-MA-BIC	12	-0.051990312	0.051980661	0.317220659	-0.153872407	0.049891782	0.949338064	0.85738141	1.051157337
genus.Phascolarctobacterium.id.2168	I9_NONISCHCARDMYOP	Non-ischemic cardiomyopathy	Phascolarctobacterium	Inverse variance weighted	8	0.134007844	0.089282421	0.133370249	-0.040985701	0.30900139	1.143401789	0.959842855	1.362064263
genus.Phascolarctobacterium.id.2168	I9_NONISCHCARDMYOP	Non-ischemic cardiomyopathy	Phascolarctobacterium	MR Egger	8	-0.014092941	0.415716205	0.974056217	-0.828896704	0.800710821	0.986005899	0.436530643	2.227123451
genus.Phascolarctobacterium.id.2168	I9_NONISCHCARDMYOP	Non-ischemic cardiomyopathy	Phascolarctobacterium	Weighted median	8	0.138356658	0.114183194	0.225624283	-0.085442403	0.362155719	1.148385058	0.918106022	1.436422602
genus.Phascolarctobacterium.id.2168	I9_NONISCHCARDMYOP	Non-ischemic cardiomyopathy	Phascolarctobacterium	Weighted mode	8	0.149093404	0.164990926	0.396214824	-0.174288811	0.472475619	1.160781406	0.840054246	1.603960076
genus.Phascolarctobacterium.id.2168	I9_NONISCHCARDMYOP	Non-ischemic cardiomyopathy	Phascolarctobacterium	Maximum likelihood	8	0.137795447	0.090803469	0.129137206	-0.040179352	0.315770247	1.147740753	0.960617135	1.371315155
genus.Phascolarctobacterium.id.2168	I9_NONISCHCARDMYOP	Non-ischemic cardiomyopathy	Phascolarctobacterium	cML-MA-BIC	8	0.136291733	0.090818306	0.133431175	-0.041712147	0.314295613	1.146016176	0.959145834	1.369294458
genus.Prevotella7.id.11182	I9_NONISCHCARDMYOP	Non-ischemic cardiomyopathy	Prevotella7	Inverse variance weighted	11	-0.013721734	0.044595165	0.758314006	-0.101128256	0.073684789	0.98637198	0.903817105	1.076467437
genus.Prevotella7.id.11182	I9_NONISCHCARDMYOP	Non-ischemic cardiomyopathy	Prevotella7	MR Egger	11	0.059697065	0.259324102	0.823081585	-0.448578174	0.567972304	1.061514928	0.638535393	1.764685177
genus.Prevotella7.id.11182	I9_NONISCHCARDMYOP	Non-ischemic cardiomyopathy	Prevotella7	Weighted median	11	0.022785507	0.058874707	0.698743685	-0.092608917	0.138179932	1.02304708	0.911549922	1.148182127
genus.Prevotella7.id.11182	I9_NONISCHCARDMYOP	Non-ischemic cardiomyopathy	Prevotella7	Weighted mode	11	0.03062118	0.100735583	0.767377264	-0.166820562	0.228062922	1.031094831	0.846351465	1.256164364
genus.Prevotella7.id.11182	I9_NONISCHCARDMYOP	Non-ischemic cardiomyopathy	Prevotella7	Maximum likelihood	11	-0.013674457	0.045530595	0.763921208	-0.102914424	0.07556551	0.986418614	0.902204177	1.078493877
genus.Prevotella7.id.11182	I9_NONISCHCARDMYOP	Non-ischemic cardiomyopathy	Prevotella7	cML-MA-BIC	11	-0.014059729	0.04564587	0.758068982	-0.103525635	0.075406177	0.986038647	0.901652909	1.078322051
genus.Prevotella9.id.11183	I9_NONISCHCARDMYOP	Non-ischemic cardiomyopathy	Prevotella9	Inverse variance weighted	15	-0.079445723	0.057582375	0.167682671	-0.192307178	0.033415732	0.923628151	0.825053391	1.033980309
genus.Prevotella9.id.11183	I9_NONISCHCARDMYOP	Non-ischemic cardiomyopathy	Prevotella9	MR Egger	15	-0.047709582	0.17060736	0.784149351	-0.382100007	0.286680843	0.953410635	0.682426803	1.331999029
genus.Prevotella9.id.11183	I9_NONISCHCARDMYOP	Non-ischemic cardiomyopathy	Prevotella9	Weighted median	15	-0.084836433	0.079954121	0.288660855	-0.24154651	0.071873644	0.918662535	0.785412274	1.074519564
genus.Prevotella9.id.11183	I9_NONISCHCARDMYOP	Non-ischemic cardiomyopathy	Prevotella9	Weighted mode	15	-0.091488506	0.102866356	0.388819584	-0.293106564	0.110129552	0.912571805	0.745942646	1.116422696
genus.Prevotella9.id.11183	I9_NONISCHCARDMYOP	Non-ischemic cardiomyopathy	Prevotella9	Maximum likelihood	15	-0.080905422	0.058852427	0.169219247	-0.196256178	0.034445334	0.922280915	0.82180168	1.035045445
genus.Prevotella9.id.11183	I9_NONISCHCARDMYOP	Non-ischemic cardiomyopathy	Prevotella9	cML-MA-BIC	15	-0.082635018	0.058959992	0.161051488	-0.198196603	0.032926567	0.92068712	0.820208582	1.033474645
genus.RikenellaceaeRC9gutgroup.id.11191	I9_NONISCHCARDMYOP	Non-ischemic cardiomyopathy	RikenellaceaeRC9gutgroup	Inverse variance weighted	11	-0.010111491	0.043016456	0.814161394	-0.094423744	0.074200763	0.989939458	0.909897117	1.07702301
genus.RikenellaceaeRC9gutgroup.id.11191	I9_NONISCHCARDMYOP	Non-ischemic cardiomyopathy	RikenellaceaeRC9gutgroup	MR Egger	11	-0.082886338	0.267925372	0.76408742	-0.608020068	0.442247391	0.920455762	0.544427733	1.556200682
genus.RikenellaceaeRC9gutgroup.id.11191	I9_NONISCHCARDMYOP	Non-ischemic cardiomyopathy	RikenellaceaeRC9gutgroup	Weighted median	11	0.004062621	0.058886599	0.944997111	-0.111355113	0.119480355	1.004070885	0.894621001	1.126911106
genus.RikenellaceaeRC9gutgroup.id.11191	I9_NONISCHCARDMYOP	Non-ischemic cardiomyopathy	RikenellaceaeRC9gutgroup	Weighted mode	11	0.024982445	0.089149174	0.785011145	-0.149749935	0.199714826	1.025297122	0.860923236	1.221054496
genus.RikenellaceaeRC9gutgroup.id.11191	I9_NONISCHCARDMYOP	Non-ischemic cardiomyopathy	RikenellaceaeRC9gutgroup	Maximum likelihood	11	-0.010297162	0.043825694	0.814241968	-0.096195522	0.075601199	0.989755673	0.908286409	1.078532369
genus.RikenellaceaeRC9gutgroup.id.11191	I9_NONISCHCARDMYOP	Non-ischemic cardiomyopathy	RikenellaceaeRC9gutgroup	cML-MA-BIC	11	-0.010077005	0.043957447	0.81867886	-0.096233601	0.076079592	0.989973598	0.908251823	1.079048454
genus.Romboutsia.id.11347	I9_NONISCHCARDMYOP	Non-ischemic cardiomyopathy	Romboutsia	Inverse variance weighted	13	-0.036828221	0.081086904	0.649697761	-0.195758552	0.12210211	0.963841689	0.822210732	1.129869467
genus.Romboutsia.id.11347	I9_NONISCHCARDMYOP	Non-ischemic cardiomyopathy	Romboutsia	MR Egger	13	0.097311649	0.240909905	0.694003347	-0.374871765	0.569495063	1.102203821	0.687377419	1.767374414
genus.Romboutsia.id.11347	I9_NONISCHCARDMYOP	Non-ischemic cardiomyopathy	Romboutsia	Weighted median	13	-0.074305664	0.111286063	0.50432534	-0.292426348	0.14381502	0.928387875	0.74645022	1.154670497
genus.Romboutsia.id.11347	I9_NONISCHCARDMYOP	Non-ischemic cardiomyopathy	Romboutsia	Weighted mode	13	-0.1366909	0.194144013	0.494826031	-0.517213166	0.243831366	0.872239794	0.596179689	1.276129113
genus.Romboutsia.id.11347	I9_NONISCHCARDMYOP	Non-ischemic cardiomyopathy	Romboutsia	Maximum likelihood	13	-0.037693615	0.07928152	0.634473311	-0.193085394	0.117698164	0.963007947	0.824411572	1.124904524
genus.Romboutsia.id.11347	I9_NONISCHCARDMYOP	Non-ischemic cardiomyopathy	Romboutsia	cML-MA-BIC	13	-0.038282529	0.079324766	0.629376227	-0.19375907	0.117194012	0.962440985	0.823856372	1.124337544
genus.Roseburia.id.2012	I9_NONISCHCARDMYOP	Non-ischemic cardiomyopathy	Roseburia	Inverse variance weighted	14	-0.096356845	0.107835744	0.371561635	-0.307714903	0.115001213	0.908139893	0.73512487	1.121874798
genus.Roseburia.id.2012	I9_NONISCHCARDMYOP	Non-ischemic cardiomyopathy	Roseburia	MR Egger	14	0.353982915	0.316333412	0.285031972	-0.266030573	0.973996404	1.424730845	0.766415695	2.648507844
genus.Roseburia.id.2012	I9_NONISCHCARDMYOP	Non-ischemic cardiomyopathy	Roseburia	Weighted median	14	0.060618977	0.125817434	0.629947254	-0.185983194	0.307221148	1.062494002	0.830287549	1.359641616
genus.Roseburia.id.2012	I9_NONISCHCARDMYOP	Non-ischemic cardiomyopathy	Roseburia	Weighted mode	14	0.162645388	0.226267082	0.484972303	-0.280838093	0.606128869	1.176619373	0.75515059	1.83332062
genus.Roseburia.id.2012	I9_NONISCHCARDMYOP	Non-ischemic cardiomyopathy	Roseburia	Maximum likelihood	14	-0.099929228	0.089075613	0.261927406	-0.274517429	0.074658973	0.904901457	0.759938759	1.077516626
genus.Roseburia.id.2012	I9_NONISCHCARDMYOP	Non-ischemic cardiomyopathy	Roseburia	cML-MA-BIC	14	-0.102244005	0.089441758	0.252982541	-0.27754985	0.073061841	0.902809235	0.757637795	1.075797063
genus.Ruminiclostridium5.id.11355	I9_NONISCHCARDMYOP	Non-ischemic cardiomyopathy	Ruminiclostridium5	Inverse variance weighted	11	0.097539916	0.09517001	0.305409521	-0.088993304	0.284073136	1.102455446	0.914851699	1.32853009
genus.Ruminiclostridium5.id.11355	I9_NONISCHCARDMYOP	Non-ischemic cardiomyopathy	Ruminiclostridium5	MR Egger	11	0.262236304	0.397668127	0.526128447	-0.517193225	1.041665833	1.299833662	0.596191577	2.833933945
genus.Ruminiclostridium5.id.11355	I9_NONISCHCARDMYOP	Non-ischemic cardiomyopathy	Ruminiclostridium5	Weighted median	11	0.068357811	0.118372541	0.563615041	-0.16365237	0.300367992	1.070748366	0.849037121	1.350355636
genus.Ruminiclostridium5.id.11355	I9_NONISCHCARDMYOP	Non-ischemic cardiomyopathy	Ruminiclostridium5	Weighted mode	11	0.06125702	0.184643843	0.746920538	-0.300644912	0.423158952	1.063172135	0.740340612	1.526776961
genus.Ruminiclostridium5.id.11355	I9_NONISCHCARDMYOP	Non-ischemic cardiomyopathy	Ruminiclostridium5	Maximum likelihood	11	0.101446456	0.096470284	0.292991171	-0.087635301	0.290528213	1.106770656	0.916094915	1.337133593
genus.Ruminiclostridium5.id.11355	I9_NONISCHCARDMYOP	Non-ischemic cardiomyopathy	Ruminiclostridium5	cML-MA-BIC	11	0.099226727	0.096545535	0.304057436	-0.090002522	0.288455976	1.104316649	0.91392888	1.334365604
genus.Ruminiclostridium6.id.11356	I9_NONISCHCARDMYOP	Non-ischemic cardiomyopathy	Ruminiclostridium6	Inverse variance weighted	15	-0.051959109	0.073444428	0.4792797	-0.195910188	0.09199197	0.949367687	0.822086065	1.096356019
genus.Ruminiclostridium6.id.11356	I9_NONISCHCARDMYOP	Non-ischemic cardiomyopathy	Ruminiclostridium6	MR Egger	15	-0.075398326	0.182402913	0.686079268	-0.432908035	0.282111382	0.927374015	0.64862014	1.325926397
genus.Ruminiclostridium6.id.11356	I9_NONISCHCARDMYOP	Non-ischemic cardiomyopathy	Ruminiclostridium6	Weighted median	15	-0.038903025	0.102634364	0.704654573	-0.240066378	0.162260328	0.961843979	0.786575648	1.17616639
genus.Ruminiclostridium6.id.11356	I9_NONISCHCARDMYOP	Non-ischemic cardiomyopathy	Ruminiclostridium6	Weighted mode	15	-0.00243599	0.168183781	0.988648152	-0.332076201	0.32720422	0.997566974	0.717432652	1.387084719
genus.Ruminiclostridium6.id.11356	I9_NONISCHCARDMYOP	Non-ischemic cardiomyopathy	Ruminiclostridium6	Maximum likelihood	15	-0.052684988	0.074750929	0.480930267	-0.199196809	0.093826833	0.94867881	0.819388614	1.098369528
genus.Ruminiclostridium6.id.11356	I9_NONISCHCARDMYOP	Non-ischemic cardiomyopathy	Ruminiclostridium6	cML-MA-BIC	15	-0.054942301	0.075001577	0.463833783	-0.201945392	0.09206079	0.946539761	0.817139549	1.096431472
genus.Ruminiclostridium9.id.11357	I9_NONISCHCARDMYOP	Non-ischemic cardiomyopathy	Ruminiclostridium9	Inverse variance weighted	8	0.008506832	0.113140818	0.940065133	-0.213249172	0.230262835	1.008543118	0.807954792	1.258930858
genus.Ruminiclostridium9.id.11357	I9_NONISCHCARDMYOP	Non-ischemic cardiomyopathy	Ruminiclostridium9	MR Egger	8	0.699045042	0.542046717	0.244652825	-0.363366523	1.761456608	2.011830577	0.695331532	5.820910005
genus.Ruminiclostridium9.id.11357	I9_NONISCHCARDMYOP	Non-ischemic cardiomyopathy	Ruminiclostridium9	Weighted median	8	-0.056627556	0.144416547	0.694974976	-0.339683988	0.226428876	0.944945943	0.711995286	1.254113409
genus.Ruminiclostridium9.id.11357	I9_NONISCHCARDMYOP	Non-ischemic cardiomyopathy	Ruminiclostridium9	Weighted mode	8	-0.10192284	0.212827093	0.646607717	-0.519063942	0.315218263	0.903099232	0.595077314	1.37055842
genus.Ruminiclostridium9.id.11357	I9_NONISCHCARDMYOP	Non-ischemic cardiomyopathy	Ruminiclostridium9	Maximum likelihood	8	0.008677635	0.114191858	0.939425692	-0.215138406	0.232493675	1.008715395	0.806429818	1.261742466
genus.Ruminiclostridium9.id.11357	I9_NONISCHCARDMYOP	Non-ischemic cardiomyopathy	Ruminiclostridium9	cML-MA-BIC	8	0.008358872	0.114298809	0.941701275	-0.215666794	0.232384539	1.008393905	0.806003822	1.261604771
genus.RuminococcaceaeNK4A214group.id.11358	I9_NONISCHCARDMYOP	Non-ischemic cardiomyopathy	RuminococcaceaeNK4A214group	Inverse variance weighted	13	0.031824484	0.083224157	0.702168557	-0.131294864	0.194943831	1.032336298	0.876959153	1.215242726
genus.RuminococcaceaeNK4A214group.id.11358	I9_NONISCHCARDMYOP	Non-ischemic cardiomyopathy	RuminococcaceaeNK4A214group	MR Egger	13	-0.125434479	0.283168901	0.666374634	-0.680445524	0.429576567	0.88211356	0.506391333	1.536606735
genus.RuminococcaceaeNK4A214group.id.11358	I9_NONISCHCARDMYOP	Non-ischemic cardiomyopathy	RuminococcaceaeNK4A214group	Weighted median	13	-0.0121105	0.115289095	0.9163404	-0.238077126	0.213856127	0.987962537	0.788141903	1.238444463
genus.RuminococcaceaeNK4A214group.id.11358	I9_NONISCHCARDMYOP	Non-ischemic cardiomyopathy	RuminococcaceaeNK4A214group	Weighted mode	13	-0.066943527	0.15132755	0.666085823	-0.363545525	0.229658471	0.935248016	0.695207077	1.258170234
genus.RuminococcaceaeNK4A214group.id.11358	I9_NONISCHCARDMYOP	Non-ischemic cardiomyopathy	RuminococcaceaeNK4A214group	Maximum likelihood	13	0.033165189	0.082573183	0.687944566	-0.12867825	0.195008629	1.033721285	0.879256821	1.215321473
genus.RuminococcaceaeNK4A214group.id.11358	I9_NONISCHCARDMYOP	Non-ischemic cardiomyopathy	RuminococcaceaeNK4A214group	cML-MA-BIC	13	0.03225391	0.082838699	0.697011336	-0.13010994	0.194617761	1.032779706	0.877998898	1.214846536
genus.RuminococcaceaeUCG002.id.11360	I9_NONISCHCARDMYOP	Non-ischemic cardiomyopathy	RuminococcaceaeUCG002	Inverse variance weighted	20	-0.019151117	0.062815878	0.760459827	-0.142270238	0.103968004	0.981031101	0.867386824	1.109564952
genus.RuminococcaceaeUCG002.id.11360	I9_NONISCHCARDMYOP	Non-ischemic cardiomyopathy	RuminococcaceaeUCG002	MR Egger	20	-0.230633699	0.163105942	0.174421897	-0.550321346	0.089053947	0.794030267	0.57676444	1.093139626
genus.RuminococcaceaeUCG002.id.11360	I9_NONISCHCARDMYOP	Non-ischemic cardiomyopathy	RuminococcaceaeUCG002	Weighted median	20	-0.041769176	0.084297369	0.620248647	-0.206992019	0.123453667	0.959091136	0.813026138	1.131397583
genus.RuminococcaceaeUCG002.id.11360	I9_NONISCHCARDMYOP	Non-ischemic cardiomyopathy	RuminococcaceaeUCG002	Weighted mode	20	-0.048097316	0.120681909	0.694670933	-0.284633859	0.188439226	0.953041036	0.752289648	1.207363705
genus.RuminococcaceaeUCG002.id.11360	I9_NONISCHCARDMYOP	Non-ischemic cardiomyopathy	RuminococcaceaeUCG002	Maximum likelihood	20	-0.019123276	0.063547014	0.763466996	-0.143675423	0.105428871	0.981058414	0.866168841	1.111187065
genus.RuminococcaceaeUCG002.id.11360	I9_NONISCHCARDMYOP	Non-ischemic cardiomyopathy	RuminococcaceaeUCG002	cML-MA-BIC	20	-0.019889472	0.063622999	0.754573559	-0.14459055	0.104811606	0.980307019	0.865376549	1.110501379
genus.RuminococcaceaeUCG003.id.11361	I9_NONISCHCARDMYOP	Non-ischemic cardiomyopathy	RuminococcaceaeUCG003	Inverse variance weighted	12	-0.036402039	0.078122988	0.641245492	-0.189523096	0.116719018	0.964252548	0.827353608	1.123803616
genus.RuminococcaceaeUCG003.id.11361	I9_NONISCHCARDMYOP	Non-ischemic cardiomyopathy	RuminococcaceaeUCG003	MR Egger	12	-0.207325266	0.25599927	0.436863995	-0.709083836	0.294433303	0.812755245	0.492094831	1.342365428
genus.RuminococcaceaeUCG003.id.11361	I9_NONISCHCARDMYOP	Non-ischemic cardiomyopathy	RuminococcaceaeUCG003	Weighted median	12	-0.020033261	0.103955873	0.847186658	-0.223786772	0.18372025	0.980166071	0.799485589	1.201679606
genus.RuminococcaceaeUCG003.id.11361	I9_NONISCHCARDMYOP	Non-ischemic cardiomyopathy	RuminococcaceaeUCG003	Weighted mode	12	-0.0124463	0.142954754	0.932184843	-0.292637618	0.267745017	0.987630834	0.746292535	1.307013831
genus.RuminococcaceaeUCG003.id.11361	I9_NONISCHCARDMYOP	Non-ischemic cardiomyopathy	RuminococcaceaeUCG003	Maximum likelihood	12	-0.036567148	0.079082449	0.64379972	-0.191568748	0.118434451	0.964093354	0.825662861	1.125733081
genus.RuminococcaceaeUCG003.id.11361	I9_NONISCHCARDMYOP	Non-ischemic cardiomyopathy	RuminococcaceaeUCG003	cML-MA-BIC	12	-0.037523294	0.079109812	0.635272384	-0.192578526	0.117531939	0.963171981	0.824829545	1.124717551
genus.RuminococcaceaeUCG004.id.11362	I9_NONISCHCARDMYOP	Non-ischemic cardiomyopathy	RuminococcaceaeUCG004	Inverse variance weighted	11	-0.129641572	0.070767292	0.066960065	-0.268345464	0.009062319	0.878410221	0.764643579	1.009103506
genus.RuminococcaceaeUCG004.id.11362	I9_NONISCHCARDMYOP	Non-ischemic cardiomyopathy	RuminococcaceaeUCG004	MR Egger	11	-0.391820661	0.394137573	0.346138177	-1.164330303	0.380688982	0.675825305	0.312131626	1.463292424
genus.RuminococcaceaeUCG004.id.11362	I9_NONISCHCARDMYOP	Non-ischemic cardiomyopathy	RuminococcaceaeUCG004	Weighted median	11	-0.140549757	0.093190082	0.131502042	-0.323202318	0.042102804	0.868880431	0.723827396	1.043001698
genus.RuminococcaceaeUCG004.id.11362	I9_NONISCHCARDMYOP	Non-ischemic cardiomyopathy	RuminococcaceaeUCG004	Weighted mode	11	-0.200972333	0.154782508	0.22328804	-0.504346049	0.102401382	0.817935061	0.603900368	1.107828045
genus.RuminococcaceaeUCG004.id.11362	I9_NONISCHCARDMYOP	Non-ischemic cardiomyopathy	RuminococcaceaeUCG004	Maximum likelihood	11	-0.129284149	0.072308442	0.073783471	-0.271008695	0.012440396	0.878724241	0.762609866	1.0125181
genus.RuminococcaceaeUCG004.id.11362	I9_NONISCHCARDMYOP	Non-ischemic cardiomyopathy	RuminococcaceaeUCG004	cML-MA-BIC	11	-0.134358432	0.072635834	0.064348998	-0.276724666	0.008007802	0.87427664	0.758263244	1.00803995
genus.RuminococcaceaeUCG005.id.11363	I9_NONISCHCARDMYOP	Non-ischemic cardiomyopathy	RuminococcaceaeUCG005	Inverse variance weighted	14	0.098936932	0.081741633	0.226140178	-0.061276669	0.259150532	1.10399667	0.94056298	1.295828854
genus.RuminococcaceaeUCG005.id.11363	I9_NONISCHCARDMYOP	Non-ischemic cardiomyopathy	RuminococcaceaeUCG005	MR Egger	14	-0.063244052	0.226208917	0.784558428	-0.50661353	0.380125426	0.938714351	0.602532586	1.46246801
genus.RuminococcaceaeUCG005.id.11363	I9_NONISCHCARDMYOP	Non-ischemic cardiomyopathy	RuminococcaceaeUCG005	Weighted median	14	0.101068276	0.111578376	0.365038952	-0.11762534	0.319761892	1.106352177	0.889029074	1.376799899
genus.RuminococcaceaeUCG005.id.11363	I9_NONISCHCARDMYOP	Non-ischemic cardiomyopathy	RuminococcaceaeUCG005	Weighted mode	14	0.098699578	0.156043966	0.538019409	-0.207146595	0.404545751	1.103734663	0.812900474	1.498621598
genus.RuminococcaceaeUCG005.id.11363	I9_NONISCHCARDMYOP	Non-ischemic cardiomyopathy	RuminococcaceaeUCG005	Maximum likelihood	14	0.104015541	0.075381293	0.167630122	-0.043731793	0.251762875	1.109617699	0.957210653	1.28629099
genus.RuminococcaceaeUCG005.id.11363	I9_NONISCHCARDMYOP	Non-ischemic cardiomyopathy	RuminococcaceaeUCG005	cML-MA-BIC	14	0.104154641	0.075999083	0.170539504	-0.044803561	0.253112843	1.109772058	0.956185295	1.288028613
genus.RuminococcaceaeUCG009.id.11366	I9_NONISCHCARDMYOP	Non-ischemic cardiomyopathy	RuminococcaceaeUCG009	Inverse variance weighted	11	-0.047797615	0.083145337	0.565380396	-0.210762475	0.115167245	0.953326706	0.809966431	1.122061081
genus.RuminococcaceaeUCG009.id.11366	I9_NONISCHCARDMYOP	Non-ischemic cardiomyopathy	RuminococcaceaeUCG009	MR Egger	11	-0.170878852	0.33438122	0.62162948	-0.826266042	0.484508339	0.842923686	0.43768052	1.623376662
genus.RuminococcaceaeUCG009.id.11366	I9_NONISCHCARDMYOP	Non-ischemic cardiomyopathy	RuminococcaceaeUCG009	Weighted median	11	0.030665091	0.096882073	0.751608029	-0.159223773	0.220553954	1.031140108	0.852805503	1.246767191
genus.RuminococcaceaeUCG009.id.11366	I9_NONISCHCARDMYOP	Non-ischemic cardiomyopathy	RuminococcaceaeUCG009	Weighted mode	11	0.126801186	0.183274244	0.504767814	-0.232416333	0.486018705	1.135191304	0.792616063	1.625830408
genus.RuminococcaceaeUCG009.id.11366	I9_NONISCHCARDMYOP	Non-ischemic cardiomyopathy	RuminococcaceaeUCG009	Maximum likelihood	11	-0.051867919	0.064186335	0.419042502	-0.177673135	0.073937296	0.949454263	0.837216035	1.076739288
genus.RuminococcaceaeUCG009.id.11366	I9_NONISCHCARDMYOP	Non-ischemic cardiomyopathy	RuminococcaceaeUCG009	cML-MA-BIC	11	-0.050914287	0.064545461	0.430221422	-0.177423391	0.075594817	0.950360126	0.837425152	1.078525486
genus.RuminococcaceaeUCG010.id.11367	I9_NONISCHCARDMYOP	Non-ischemic cardiomyopathy	RuminococcaceaeUCG010	Inverse variance weighted	6	0.011749309	0.102384202	0.908637696	-0.188923727	0.212422344	1.011818603	0.827849647	1.236670075
genus.RuminococcaceaeUCG010.id.11367	I9_NONISCHCARDMYOP	Non-ischemic cardiomyopathy	RuminococcaceaeUCG010	MR Egger	6	0.089345562	0.301921271	0.782015617	-0.502420128	0.681111252	1.093458449	0.605064552	1.976072428
genus.RuminococcaceaeUCG010.id.11367	I9_NONISCHCARDMYOP	Non-ischemic cardiomyopathy	RuminococcaceaeUCG010	Weighted median	6	0.044826943	0.131377591	0.732947815	-0.212673135	0.302327021	1.045846853	0.808420338	1.353003615
genus.RuminococcaceaeUCG010.id.11367	I9_NONISCHCARDMYOP	Non-ischemic cardiomyopathy	RuminococcaceaeUCG010	Weighted mode	6	0.045843385	0.157231661	0.782327637	-0.262330671	0.354017441	1.046910436	0.769256611	1.424780035
genus.RuminococcaceaeUCG010.id.11367	I9_NONISCHCARDMYOP	Non-ischemic cardiomyopathy	RuminococcaceaeUCG010	Maximum likelihood	6	0.012129766	0.103974533	0.90712875	-0.191660318	0.21591985	1.01220363	0.825587258	1.241002909
genus.RuminococcaceaeUCG010.id.11367	I9_NONISCHCARDMYOP	Non-ischemic cardiomyopathy	RuminococcaceaeUCG010	cML-MA-BIC	6	0.01328821	0.104455926	0.898771378	-0.191445406	0.218021825	1.01337689	0.825764706	1.243614209
genus.RuminococcaceaeUCG011.id.11368	I9_NONISCHCARDMYOP	Non-ischemic cardiomyopathy	RuminococcaceaeUCG011	Inverse variance weighted	8	0.013675494	0.049484639	0.782272828	-0.083314399	0.110665387	1.013769432	0.920061836	1.117021074
genus.RuminococcaceaeUCG011.id.11368	I9_NONISCHCARDMYOP	Non-ischemic cardiomyopathy	RuminococcaceaeUCG011	MR Egger	8	-0.304224127	0.247447879	0.264925727	-0.789221969	0.180773715	0.73769551	0.454198038	1.198144027
genus.RuminococcaceaeUCG011.id.11368	I9_NONISCHCARDMYOP	Non-ischemic cardiomyopathy	RuminococcaceaeUCG011	Weighted median	8	-0.033680873	0.06555535	0.607407465	-0.162169359	0.094807613	0.966880013	0.850297187	1.099447316
genus.RuminococcaceaeUCG011.id.11368	I9_NONISCHCARDMYOP	Non-ischemic cardiomyopathy	RuminococcaceaeUCG011	Weighted mode	8	-0.066661202	0.097112795	0.514528733	-0.257002281	0.123679877	0.935512097	0.77336645	1.131653544
genus.RuminococcaceaeUCG011.id.11368	I9_NONISCHCARDMYOP	Non-ischemic cardiomyopathy	RuminococcaceaeUCG011	Maximum likelihood	8	0.01417063	0.050422549	0.778681589	-0.084657567	0.112998827	1.01427151	0.918826868	1.11963062
genus.RuminococcaceaeUCG011.id.11368	I9_NONISCHCARDMYOP	Non-ischemic cardiomyopathy	RuminococcaceaeUCG011	cML-MA-BIC	8	0.013961862	0.05050397	0.782201858	-0.08502592	0.112949644	1.014059784	0.918488477	1.119575554
genus.RuminococcaceaeUCG013.id.11370	I9_NONISCHCARDMYOP	Non-ischemic cardiomyopathy	RuminococcaceaeUCG013	Inverse variance weighted	11	-0.027193014	0.088171005	0.757768701	-0.200008183	0.145622156	0.973173388	0.818724053	1.156759031
genus.RuminococcaceaeUCG013.id.11370	I9_NONISCHCARDMYOP	Non-ischemic cardiomyopathy	RuminococcaceaeUCG013	MR Egger	11	0.268743753	0.253676938	0.317023185	-0.228463046	0.765950552	1.308319846	0.795755703	2.151038078
genus.RuminococcaceaeUCG013.id.11370	I9_NONISCHCARDMYOP	Non-ischemic cardiomyopathy	RuminococcaceaeUCG013	Weighted median	11	0.010351082	0.115619331	0.928662889	-0.216262806	0.23696497	1.01040484	0.805523578	1.26739672
genus.RuminococcaceaeUCG013.id.11370	I9_NONISCHCARDMYOP	Non-ischemic cardiomyopathy	RuminococcaceaeUCG013	Weighted mode	11	0.057560674	0.187619175	0.76529233	-0.310172909	0.425294257	1.059249538	0.733320148	1.530040578
genus.RuminococcaceaeUCG013.id.11370	I9_NONISCHCARDMYOP	Non-ischemic cardiomyopathy	RuminococcaceaeUCG013	Maximum likelihood	11	-0.027885327	0.089741324	0.756005843	-0.203778322	0.148007668	0.97249988	0.815643161	1.159521788
genus.RuminococcaceaeUCG013.id.11370	I9_NONISCHCARDMYOP	Non-ischemic cardiomyopathy	RuminococcaceaeUCG013	cML-MA-BIC	11	-0.028634056	0.089910386	0.750125957	-0.204858412	0.1475903	0.971772014	0.814762669	1.159037942
genus.RuminococcaceaeUCG014.id.11371	I9_NONISCHCARDMYOP	Non-ischemic cardiomyopathy	RuminococcaceaeUCG014	Inverse variance weighted	10	-0.019594723	0.08030325	0.807223778	-0.176989094	0.137799648	0.980596006	0.837788921	1.147745574
genus.RuminococcaceaeUCG014.id.11371	I9_NONISCHCARDMYOP	Non-ischemic cardiomyopathy	RuminococcaceaeUCG014	MR Egger	10	-0.16742495	0.185845164	0.393961379	-0.531681472	0.196831572	0.845840095	0.587616079	1.217538956
genus.RuminococcaceaeUCG014.id.11371	I9_NONISCHCARDMYOP	Non-ischemic cardiomyopathy	RuminococcaceaeUCG014	Weighted median	10	-0.118204022	0.107854749	0.273098183	-0.32959933	0.093191286	0.888514758	0.719211843	1.097671685
genus.RuminococcaceaeUCG014.id.11371	I9_NONISCHCARDMYOP	Non-ischemic cardiomyopathy	RuminococcaceaeUCG014	Weighted mode	10	-0.09776697	0.122936138	0.446923832	-0.338721801	0.143187861	0.906860205	0.712680688	1.153946563
genus.RuminococcaceaeUCG014.id.11371	I9_NONISCHCARDMYOP	Non-ischemic cardiomyopathy	RuminococcaceaeUCG014	Maximum likelihood	10	-0.020551399	0.081517654	0.800956196	-0.180326002	0.139223203	0.979658341	0.834997956	1.149380617
genus.RuminococcaceaeUCG014.id.11371	I9_NONISCHCARDMYOP	Non-ischemic cardiomyopathy	RuminococcaceaeUCG014	cML-MA-BIC	10	-0.020697498	0.081629526	0.799840086	-0.180691369	0.139296372	0.979515225	0.834692931	1.149464719
genus.Ruminococcus1.id.11373	I9_NONISCHCARDMYOP	Non-ischemic cardiomyopathy	Ruminococcus1	Inverse variance weighted	10	-0.0461955	0.08789459	0.599181154	-0.218468895	0.126077896	0.95485527	0.803748479	1.134370528
genus.Ruminococcus1.id.11373	I9_NONISCHCARDMYOP	Non-ischemic cardiomyopathy	Ruminococcus1	MR Egger	10	0.054860864	0.233778903	0.820359752	-0.403345786	0.513067514	1.056393622	0.668081046	1.670407342
genus.Ruminococcus1.id.11373	I9_NONISCHCARDMYOP	Non-ischemic cardiomyopathy	Ruminococcus1	Weighted median	10	0.019270645	0.121720852	0.874205944	-0.219302225	0.257843516	1.019457523	0.803078971	1.294136291
genus.Ruminococcus1.id.11373	I9_NONISCHCARDMYOP	Non-ischemic cardiomyopathy	Ruminococcus1	Weighted mode	10	0.109180194	0.223711986	0.637191431	-0.329295299	0.547655687	1.115363314	0.719430538	1.729194489
genus.Ruminococcus1.id.11373	I9_NONISCHCARDMYOP	Non-ischemic cardiomyopathy	Ruminococcus1	Maximum likelihood	10	-0.047553463	0.090140489	0.597812874	-0.224228821	0.129121895	0.953559492	0.799132255	1.137828811
genus.Ruminococcus1.id.11373	I9_NONISCHCARDMYOP	Non-ischemic cardiomyopathy	Ruminococcus1	cML-MA-BIC	10	-0.048860354	0.090296487	0.588431598	-0.225841468	0.12812076	0.952314107	0.797844576	1.136690261
genus.Ruminococcus2.id.11374	I9_NONISCHCARDMYOP	Non-ischemic cardiomyopathy	Ruminococcus2	Inverse variance weighted	15	0.016734378	0.06742484	0.803985033	-0.115418308	0.148887063	1.016875182	0.890993356	1.160541914
genus.Ruminococcus2.id.11374	I9_NONISCHCARDMYOP	Non-ischemic cardiomyopathy	Ruminococcus2	MR Egger	15	0.031332548	0.162409389	0.850000449	-0.286989855	0.349654951	1.03182858	0.750519343	1.418577986
genus.Ruminococcus2.id.11374	I9_NONISCHCARDMYOP	Non-ischemic cardiomyopathy	Ruminococcus2	Weighted median	15	0.073012974	0.090174619	0.418121638	-0.10372928	0.249755228	1.075744494	0.901469311	1.283711162
genus.Ruminococcus2.id.11374	I9_NONISCHCARDMYOP	Non-ischemic cardiomyopathy	Ruminococcus2	Weighted mode	15	0.084082471	0.125123299	0.512523544	-0.161159195	0.329324137	1.087718596	0.851156561	1.390028343
genus.Ruminococcus2.id.11374	I9_NONISCHCARDMYOP	Non-ischemic cardiomyopathy	Ruminococcus2	Maximum likelihood	15	0.017024292	0.068086554	0.802557216	-0.116425355	0.150473938	1.017170031	0.890096536	1.162385011
genus.Ruminococcus2.id.11374	I9_NONISCHCARDMYOP	Non-ischemic cardiomyopathy	Ruminococcus2	cML-MA-BIC	15	0.017230668	0.068119727	0.800309316	-0.116283997	0.150745333	1.017379972	0.890222366	1.162700519
genus.Sellimonas.id.14369	I9_NONISCHCARDMYOP	Non-ischemic cardiomyopathy	Sellimonas	Inverse variance weighted	9	0.010945164	0.043753667	0.802468092	-0.074812023	0.096702352	1.011005282	0.927917897	1.101532455
genus.Sellimonas.id.14369	I9_NONISCHCARDMYOP	Non-ischemic cardiomyopathy	Sellimonas	MR Egger	9	0.192143696	0.255555511	0.476645572	-0.308745106	0.693032498	1.211844641	0.734367932	1.999770648
genus.Sellimonas.id.14369	I9_NONISCHCARDMYOP	Non-ischemic cardiomyopathy	Sellimonas	Weighted median	9	0.03021154	0.059198196	0.609809344	-0.085816923	0.146240004	1.03067254	0.917762237	1.157473953
genus.Sellimonas.id.14369	I9_NONISCHCARDMYOP	Non-ischemic cardiomyopathy	Sellimonas	Weighted mode	9	0.062785416	0.097453228	0.537435553	-0.128222912	0.253793743	1.064798326	0.879657272	1.288905931
genus.Sellimonas.id.14369	I9_NONISCHCARDMYOP	Non-ischemic cardiomyopathy	Sellimonas	Maximum likelihood	9	0.011342198	0.04452508	0.79892602	-0.075926959	0.098611355	1.011406764	0.926883904	1.103637293
genus.Sellimonas.id.14369	I9_NONISCHCARDMYOP	Non-ischemic cardiomyopathy	Sellimonas	cML-MA-BIC	9	0.011533591	0.044597002	0.795929932	-0.075876532	0.098943714	1.011600359	0.926930645	1.104004158
genus.Senegalimassilia.id.11160	I9_NONISCHCARDMYOP	Non-ischemic cardiomyopathy	Senegalimassilia	Inverse variance weighted	5	0.004221979	0.126624403	0.973401434	-0.243961852	0.252405809	1.004230904	0.783517524	1.287118256
genus.Senegalimassilia.id.11160	I9_NONISCHCARDMYOP	Non-ischemic cardiomyopathy	Senegalimassilia	MR Egger	5	-0.647520818	0.404042347	0.20734781	-1.439443817	0.144402181	0.523341629	0.23705957	1.155348675
genus.Senegalimassilia.id.11160	I9_NONISCHCARDMYOP	Non-ischemic cardiomyopathy	Senegalimassilia	Weighted median	5	0.034702078	0.139394425	0.803400368	-0.238510995	0.307915152	1.035311221	0.787800026	1.360585541
genus.Senegalimassilia.id.11160	I9_NONISCHCARDMYOP	Non-ischemic cardiomyopathy	Senegalimassilia	Weighted mode	5	0.180072123	0.235891745	0.487783731	-0.282275696	0.642419943	1.197303713	0.754065763	1.901075812
genus.Senegalimassilia.id.11160	I9_NONISCHCARDMYOP	Non-ischemic cardiomyopathy	Senegalimassilia	Maximum likelihood	5	0.004496274	0.100926295	0.964465935	-0.193319264	0.202311813	1.004506398	0.824218789	1.224229679
genus.Senegalimassilia.id.11160	I9_NONISCHCARDMYOP	Non-ischemic cardiomyopathy	Senegalimassilia	cML-MA-BIC	5	0.005648313	0.101468705	0.955608234	-0.193230348	0.204526973	1.005664294	0.824292078	1.22694455
genus.Slackia.id.825	I9_NONISCHCARDMYOP	Non-ischemic cardiomyopathy	Slackia	Inverse variance weighted	6	-0.001955599	0.145007453	0.989239899	-0.286170206	0.282259009	0.998046312	0.751134757	1.326122153
genus.Slackia.id.825	I9_NONISCHCARDMYOP	Non-ischemic cardiomyopathy	Slackia	MR Egger	6	-0.065714188	1.051128675	0.953149836	-2.12592639	1.994498015	0.93639846	0.119322378	7.348513256
genus.Slackia.id.825	I9_NONISCHCARDMYOP	Non-ischemic cardiomyopathy	Slackia	Weighted median	6	-0.032986606	0.118400436	0.780550231	-0.265051461	0.19907825	0.967551519	0.76716647	1.220277449
genus.Slackia.id.825	I9_NONISCHCARDMYOP	Non-ischemic cardiomyopathy	Slackia	Weighted mode	6	-0.067173322	0.205146743	0.756599924	-0.469260937	0.334914294	0.935033126	0.625464355	1.397820578
genus.Slackia.id.825	I9_NONISCHCARDMYOP	Non-ischemic cardiomyopathy	Slackia	Maximum likelihood	6	-0.002241288	0.085990985	0.979206112	-0.170783618	0.166301042	0.997761221	0.843003964	1.180928557
genus.Slackia.id.825	I9_NONISCHCARDMYOP	Non-ischemic cardiomyopathy	Slackia	cML-MA-BIC	6	0.008747912	0.091713713	0.92401077	-0.171010967	0.18850679	1.008786286	0.842812331	1.207445282
genus.Streptococcus.id.1853	I9_NONISCHCARDMYOP	Non-ischemic cardiomyopathy	Streptococcus	Inverse variance weighted	12	0.039337507	0.121962118	0.747044602	-0.199708244	0.278383257	1.040121472	0.818969657	1.32099238
genus.Streptococcus.id.1853	I9_NONISCHCARDMYOP	Non-ischemic cardiomyopathy	Streptococcus	MR Egger	12	0.028672642	0.473532381	0.952910205	-0.899450825	0.956796108	1.029087659	0.406792999	2.60334227
genus.Streptococcus.id.1853	I9_NONISCHCARDMYOP	Non-ischemic cardiomyopathy	Streptococcus	Weighted median	12	0.072471955	0.138285458	0.600226359	-0.198567543	0.343511453	1.075162653	0.81990439	1.40988967
genus.Streptococcus.id.1853	I9_NONISCHCARDMYOP	Non-ischemic cardiomyopathy	Streptococcus	Weighted mode	12	0.088641171	0.203383852	0.671388154	-0.309991178	0.48727352	1.092688498	0.733453427	1.627871804
genus.Streptococcus.id.1853	I9_NONISCHCARDMYOP	Non-ischemic cardiomyopathy	Streptococcus	Maximum likelihood	12	0.042637556	0.093248244	0.647492934	-0.140129003	0.225404114	1.043559594	0.869246093	1.2528289
genus.Streptococcus.id.1853	I9_NONISCHCARDMYOP	Non-ischemic cardiomyopathy	Streptococcus	cML-MA-BIC	12	0.046381044	0.094687041	0.62425053	-0.139205556	0.231967644	1.047473469	0.870049166	1.261078925
genus.Subdoligranulum.id.2070	I9_NONISCHCARDMYOP	Non-ischemic cardiomyopathy	Subdoligranulum	Inverse variance weighted	11	0.01153961	0.086905171	0.894364268	-0.158794526	0.181873746	1.011606448	0.853171645	1.199462747
genus.Subdoligranulum.id.2070	I9_NONISCHCARDMYOP	Non-ischemic cardiomyopathy	Subdoligranulum	MR Egger	11	0.056075749	0.229406196	0.812372726	-0.393560396	0.505711894	1.057677799	0.67465057	1.658165539
genus.Subdoligranulum.id.2070	I9_NONISCHCARDMYOP	Non-ischemic cardiomyopathy	Subdoligranulum	Weighted median	11	0.104853837	0.119048643	0.378445214	-0.128481504	0.338189178	1.110548278	0.879429829	1.402405783
genus.Subdoligranulum.id.2070	I9_NONISCHCARDMYOP	Non-ischemic cardiomyopathy	Subdoligranulum	Weighted mode	11	0.185913259	0.159355451	0.270416768	-0.126423424	0.498249942	1.204317792	0.881241629	1.645838437
genus.Subdoligranulum.id.2070	I9_NONISCHCARDMYOP	Non-ischemic cardiomyopathy	Subdoligranulum	Maximum likelihood	11	0.011727303	0.088850885	0.894993319	-0.162420432	0.185875037	1.011796337	0.850083727	1.204271762
genus.Subdoligranulum.id.2070	I9_NONISCHCARDMYOP	Non-ischemic cardiomyopathy	Subdoligranulum	cML-MA-BIC	11	0.012845552	0.089110141	0.885379139	-0.161810325	0.187501429	1.012928411	0.850602528	1.206231973
genus.Sutterella.id.2896	I9_NONISCHCARDMYOP	Non-ischemic cardiomyopathy	Sutterella	Inverse variance weighted	12	-0.033513038	0.079477512	0.673268145	-0.189288961	0.122262884	0.967042302	0.827547343	1.130051135
genus.Sutterella.id.2896	I9_NONISCHCARDMYOP	Non-ischemic cardiomyopathy	Sutterella	MR Egger	12	-0.146771763	0.34337349	0.678116335	-0.819783804	0.526240277	0.863491035	0.440526885	1.692556787
genus.Sutterella.id.2896	I9_NONISCHCARDMYOP	Non-ischemic cardiomyopathy	Sutterella	Weighted median	12	-0.036460599	0.104890091	0.728134855	-0.242045177	0.169123979	0.964196084	0.785020712	1.184266954
genus.Sutterella.id.2896	I9_NONISCHCARDMYOP	Non-ischemic cardiomyopathy	Sutterella	Weighted mode	12	-0.020190287	0.17221207	0.908782489	-0.357725944	0.31734537	0.980012172	0.699264687	1.373476848
genus.Sutterella.id.2896	I9_NONISCHCARDMYOP	Non-ischemic cardiomyopathy	Sutterella	Maximum likelihood	12	-0.033978684	0.080562466	0.67319424	-0.191881117	0.123923749	0.966592108	0.825404989	1.131929557
genus.Sutterella.id.2896	I9_NONISCHCARDMYOP	Non-ischemic cardiomyopathy	Sutterella	cML-MA-BIC	12	-0.03420395	0.080586407	0.67124626	-0.192153307	0.123745407	0.966374392	0.825180353	1.131727704
genus.Terrisporobacter.id.11348	I9_NONISCHCARDMYOP	Non-ischemic cardiomyopathy	Terrisporobacter	Inverse variance weighted	5	-0.10366029	0.098320548	0.291741228	-0.296368564	0.089047983	0.901531504	0.743513345	1.093133107
genus.Terrisporobacter.id.11348	I9_NONISCHCARDMYOP	Non-ischemic cardiomyopathy	Terrisporobacter	MR Egger	5	-0.350750096	0.307207348	0.336440369	-0.952876497	0.251376306	0.704159704	0.385630162	1.285793845
genus.Terrisporobacter.id.11348	I9_NONISCHCARDMYOP	Non-ischemic cardiomyopathy	Terrisporobacter	Weighted median	5	-0.132633678	0.121022443	0.273103799	-0.369837667	0.104570311	0.875785853	0.690846469	1.110233453
genus.Terrisporobacter.id.11348	I9_NONISCHCARDMYOP	Non-ischemic cardiomyopathy	Terrisporobacter	Weighted mode	5	-0.194982981	0.169675776	0.314533876	-0.527547502	0.137581539	0.822848662	0.590050294	1.147495268
genus.Terrisporobacter.id.11348	I9_NONISCHCARDMYOP	Non-ischemic cardiomyopathy	Terrisporobacter	Maximum likelihood	5	-0.108478071	0.094211185	0.249553255	-0.293131995	0.076175852	0.897198569	0.745923676	1.079152328
genus.Terrisporobacter.id.11348	I9_NONISCHCARDMYOP	Non-ischemic cardiomyopathy	Terrisporobacter	cML-MA-BIC	5	-0.109501859	0.094706941	0.247592049	-0.295127463	0.076123746	0.896280499	0.744436693	1.0790961
genus.Turicibacter.id.2162	I9_NONISCHCARDMYOP	Non-ischemic cardiomyopathy	Turicibacter	Inverse variance weighted	9	0.043765053	0.110794607	0.692835008	-0.173392377	0.260922483	1.044736868	0.840807636	1.298127034
genus.Turicibacter.id.2162	I9_NONISCHCARDMYOP	Non-ischemic cardiomyopathy	Turicibacter	MR Egger	9	-0.233846372	0.468866169	0.633244756	-1.152824063	0.685131319	0.791483401	0.315743829	1.984032359
genus.Turicibacter.id.2162	I9_NONISCHCARDMYOP	Non-ischemic cardiomyopathy	Turicibacter	Weighted median	9	0.09764868	0.117024528	0.404039185	-0.131719395	0.327016755	1.10257536	0.876586935	1.386824713
genus.Turicibacter.id.2162	I9_NONISCHCARDMYOP	Non-ischemic cardiomyopathy	Turicibacter	Weighted mode	9	0.247413519	0.260035722	0.369227773	-0.262256495	0.757083534	1.280708601	0.769313674	2.132049095
genus.Turicibacter.id.2162	I9_NONISCHCARDMYOP	Non-ischemic cardiomyopathy	Turicibacter	Maximum likelihood	9	0.048984843	0.079213583	0.536318655	-0.106273779	0.204243466	1.050204433	0.899178438	1.226596752
genus.Turicibacter.id.2162	I9_NONISCHCARDMYOP	Non-ischemic cardiomyopathy	Turicibacter	cML-MA-BIC	9	0.051466974	0.080653434	0.5233923	-0.106613756	0.209547704	1.052814415	0.89887279	1.233120198
genus.Tyzzerella3.id.11335	I9_NONISCHCARDMYOP	Non-ischemic cardiomyopathy	Tyzzerella3	Inverse variance weighted	12	-0.01408927	0.051301885	0.783597027	-0.114640964	0.086462425	0.98600952	0.891686234	1.090310399
genus.Tyzzerella3.id.11335	I9_NONISCHCARDMYOP	Non-ischemic cardiomyopathy	Tyzzerella3	MR Egger	12	-0.249672191	0.285544875	0.402427095	-0.809340147	0.309995764	0.779056123	0.445151704	1.363419339
genus.Tyzzerella3.id.11335	I9_NONISCHCARDMYOP	Non-ischemic cardiomyopathy	Tyzzerella3	Weighted median	12	0.00640299	0.068980722	0.926044269	-0.128799225	0.141605205	1.006423533	0.879150459	1.152121706
genus.Tyzzerella3.id.11335	I9_NONISCHCARDMYOP	Non-ischemic cardiomyopathy	Tyzzerella3	Weighted mode	12	0.025587086	0.119247602	0.834027729	-0.208138213	0.259312385	1.025917245	0.812094787	1.296038604
genus.Tyzzerella3.id.11335	I9_NONISCHCARDMYOP	Non-ischemic cardiomyopathy	Tyzzerella3	Maximum likelihood	12	-0.014013103	0.052359849	0.788983594	-0.116638406	0.0886122	0.986084623	0.88990692	1.092656842
genus.Tyzzerella3.id.11335	I9_NONISCHCARDMYOP	Non-ischemic cardiomyopathy	Tyzzerella3	cML-MA-BIC	12	-0.015577198	0.052696988	0.767536027	-0.118863294	0.087708898	0.984543499	0.887929177	1.091670288
genus.Veillonella.id.2198	I9_NONISCHCARDMYOP	Non-ischemic cardiomyopathy	Veillonella	Inverse variance weighted	5	-0.051003159	0.104249796	0.62467187	-0.25533276	0.153326441	0.950275669	0.77465868	1.165705451
genus.Veillonella.id.2198	I9_NONISCHCARDMYOP	Non-ischemic cardiomyopathy	Veillonella	MR Egger	5	0.75499863	2.414159348	0.774959335	-3.976753691	5.486750951	2.127608609	0.018746397	241.4713787
genus.Veillonella.id.2198	I9_NONISCHCARDMYOP	Non-ischemic cardiomyopathy	Veillonella	Weighted median	5	-0.034848997	0.138375639	0.80116208	-0.306065249	0.236367256	0.965751237	0.736338572	1.266639405
genus.Veillonella.id.2198	I9_NONISCHCARDMYOP	Non-ischemic cardiomyopathy	Veillonella	Weighted mode	5	-0.019645647	0.175081245	0.916063462	-0.362804887	0.323513593	0.980546071	0.695722165	1.381974941
genus.Veillonella.id.2198	I9_NONISCHCARDMYOP	Non-ischemic cardiomyopathy	Veillonella	Maximum likelihood	5	-0.051978603	0.105345637	0.621722836	-0.25845605	0.154498845	0.94934918	0.77224297	1.16707293
genus.Veillonella.id.2198	I9_NONISCHCARDMYOP	Non-ischemic cardiomyopathy	Veillonella	cML-MA-BIC	5	-0.051692816	0.105475308	0.624067384	-0.258424419	0.155038788	0.949620531	0.772267398	1.167703253
genus.Victivallis.id.2256	I9_NONISCHCARDMYOP	Non-ischemic cardiomyopathy	Victivallis	Inverse variance weighted	10	0.03528974	0.046043064	0.443408157	-0.054954665	0.125534145	1.035919813	0.946528058	1.13375388
genus.Victivallis.id.2256	I9_NONISCHCARDMYOP	Non-ischemic cardiomyopathy	Victivallis	MR Egger	10	-0.337285989	0.352427339	0.366572268	-1.028043573	0.353471594	0.713704699	0.357706102	1.424002536
genus.Victivallis.id.2256	I9_NONISCHCARDMYOP	Non-ischemic cardiomyopathy	Victivallis	Weighted median	10	0.0211427	0.059260177	0.72125835	-0.095007247	0.137292648	1.021367791	0.909366344	1.147163815
genus.Victivallis.id.2256	I9_NONISCHCARDMYOP	Non-ischemic cardiomyopathy	Victivallis	Weighted mode	10	0.029106592	0.087976831	0.748334886	-0.143327997	0.201541181	1.029534329	0.866469823	1.223286612
genus.Victivallis.id.2256	I9_NONISCHCARDMYOP	Non-ischemic cardiomyopathy	Victivallis	Maximum likelihood	10	0.036138349	0.046760111	0.439613722	-0.055511468	0.127788166	1.036799277	0.946001175	1.136312268
genus.Victivallis.id.2256	I9_NONISCHCARDMYOP	Non-ischemic cardiomyopathy	Victivallis	cML-MA-BIC	10	0.035861422	0.046954664	0.445018814	-0.05616972	0.127892564	1.036512199	0.945378673	1.136430902
order.Actinomycetales.id.420	I9_NONISCHCARDMYOP	Non-ischemic cardiomyopathy	Actinomycetales	Inverse variance weighted	4	0.04971726	0.097376269	0.609653208	-0.141140227	0.240574746	1.050973902	0.868367535	1.271980006
order.Actinomycetales.id.420	I9_NONISCHCARDMYOP	Non-ischemic cardiomyopathy	Actinomycetales	MR Egger	4	0.025720248	0.212829721	0.914857191	-0.391426005	0.4428665	1.026053867	0.676092076	1.557164439
order.Actinomycetales.id.420	I9_NONISCHCARDMYOP	Non-ischemic cardiomyopathy	Actinomycetales	Weighted median	4	0.042990031	0.115370449	0.709426808	-0.18313605	0.269116111	1.043927488	0.832654866	1.308807099
order.Actinomycetales.id.420	I9_NONISCHCARDMYOP	Non-ischemic cardiomyopathy	Actinomycetales	Weighted mode	4	0.041336843	0.133457783	0.777029168	-0.22024041	0.302914097	1.042203106	0.802325887	1.353798164
order.Actinomycetales.id.420	I9_NONISCHCARDMYOP	Non-ischemic cardiomyopathy	Actinomycetales	Maximum likelihood	4	0.049755025	0.097625642	0.610295853	-0.141591234	0.241101284	1.051013593	0.867975983	1.272649927
order.Actinomycetales.id.420	I9_NONISCHCARDMYOP	Non-ischemic cardiomyopathy	Actinomycetales	cML-MA-BIC	4	0.04973156	0.097647915	0.610545715	-0.141658354	0.241121473	1.050988931	0.867917727	1.272675621
order.Bacillales.id.1674	I9_NONISCHCARDMYOP	Non-ischemic cardiomyopathy	Bacillales	Inverse variance weighted	8	-0.052473821	0.048198756	0.276287703	-0.146943382	0.04199574	0.948879161	0.863342857	1.042890036
order.Bacillales.id.1674	I9_NONISCHCARDMYOP	Non-ischemic cardiomyopathy	Bacillales	MR Egger	8	-0.271700906	0.194391704	0.211697507	-0.652708645	0.109306833	0.762082161	0.520633654	1.115504572
order.Bacillales.id.1674	I9_NONISCHCARDMYOP	Non-ischemic cardiomyopathy	Bacillales	Weighted median	8	-0.114699714	0.067345231	0.088538104	-0.246696367	0.01729694	0.891633849	0.781377909	1.017447398
order.Bacillales.id.1674	I9_NONISCHCARDMYOP	Non-ischemic cardiomyopathy	Bacillales	Weighted mode	8	-0.13085339	0.097820177	0.222821291	-0.322580937	0.060874157	0.877346392	0.724277308	1.062765164
order.Bacillales.id.1674	I9_NONISCHCARDMYOP	Non-ischemic cardiomyopathy	Bacillales	Maximum likelihood	8	-0.053936281	0.04915179	0.272492304	-0.15027379	0.042401229	0.947492478	0.860472356	1.043313002
order.Bacillales.id.1674	I9_NONISCHCARDMYOP	Non-ischemic cardiomyopathy	Bacillales	cML-MA-BIC	8	-0.054531668	0.049195256	0.267657112	-0.150954371	0.041891034	0.946928521	0.859886934	1.042780845
order.Bacteroidales.id.913	I9_NONISCHCARDMYOP	Non-ischemic cardiomyopathy	Bacteroidales	Inverse variance weighted	12	-0.029093143	0.106721638	0.785154774	-0.238267554	0.180081268	0.971325988	0.787991833	1.197314662
order.Bacteroidales.id.913	I9_NONISCHCARDMYOP	Non-ischemic cardiomyopathy	Bacteroidales	MR Egger	12	-0.006302076	0.261942054	0.981278834	-0.519708502	0.50710435	0.993717741	0.594693875	1.66047607
order.Bacteroidales.id.913	I9_NONISCHCARDMYOP	Non-ischemic cardiomyopathy	Bacteroidales	Weighted median	12	-0.01879074	0.129024351	0.88420783	-0.271678469	0.234096988	0.981384705	0.762099261	1.263767056
order.Bacteroidales.id.913	I9_NONISCHCARDMYOP	Non-ischemic cardiomyopathy	Bacteroidales	Weighted mode	12	-0.04271367	0.176907773	0.813651183	-0.389452906	0.304025566	0.958185708	0.67742739	1.355303705
order.Bacteroidales.id.913	I9_NONISCHCARDMYOP	Non-ischemic cardiomyopathy	Bacteroidales	Maximum likelihood	12	-0.029777453	0.095864092	0.75608834	-0.217671073	0.158116167	0.970661527	0.804389983	1.171302254
order.Bacteroidales.id.913	I9_NONISCHCARDMYOP	Non-ischemic cardiomyopathy	Bacteroidales	cML-MA-BIC	12	-0.032710696	0.096522581	0.734691362	-0.221894955	0.156473563	0.967818513	0.800999501	1.169379847
order.Bifidobacteriales.id.432	I9_NONISCHCARDMYOP	Non-ischemic cardiomyopathy	Bifidobacteriales	Inverse variance weighted	11	-0.009998104	0.109069226	0.926962217	-0.223773787	0.20377758	0.990051711	0.79949597	1.22602543
order.Bifidobacteriales.id.432	I9_NONISCHCARDMYOP	Non-ischemic cardiomyopathy	Bifidobacteriales	MR Egger	11	-0.523497306	0.329509915	0.14658757	-1.16933674	0.122342128	0.592444959	0.310572863	1.130140689
order.Bifidobacteriales.id.432	I9_NONISCHCARDMYOP	Non-ischemic cardiomyopathy	Bifidobacteriales	Weighted median	11	-0.179422062	0.111500488	0.107581486	-0.397963018	0.039118895	0.835753086	0.671686867	1.039894115
order.Bifidobacteriales.id.432	I9_NONISCHCARDMYOP	Non-ischemic cardiomyopathy	Bifidobacteriales	Weighted mode	11	-0.222931597	0.121475804	0.096353717	-0.461024174	0.015160979	0.800169581	0.630637432	1.01527649
order.Bifidobacteriales.id.432	I9_NONISCHCARDMYOP	Non-ischemic cardiomyopathy	Bifidobacteriales	Maximum likelihood	11	-0.009909987	0.080478914	0.901998069	-0.167648659	0.147828684	0.990138955	0.845650895	1.159314271
order.Bifidobacteriales.id.432	I9_NONISCHCARDMYOP	Non-ischemic cardiomyopathy	Bifidobacteriales	cML-MA-BIC	11	-0.013072766	0.081276884	0.872217564	-0.172375458	0.146229927	0.987012312	0.841663104	1.15746229
order.Burkholderiales.id.2874	I9_NONISCHCARDMYOP	Non-ischemic cardiomyopathy	Burkholderiales	Inverse variance weighted	10	-0.063097001	0.09610052	0.511455551	-0.251454021	0.125260018	0.938852399	0.777669213	1.13344313
order.Burkholderiales.id.2874	I9_NONISCHCARDMYOP	Non-ischemic cardiomyopathy	Burkholderiales	MR Egger	10	0.011120177	0.303946001	0.971711537	-0.584613985	0.606854339	1.011182236	0.557320955	1.834651121
order.Burkholderiales.id.2874	I9_NONISCHCARDMYOP	Non-ischemic cardiomyopathy	Burkholderiales	Weighted median	10	-0.125904573	0.129551533	0.331125504	-0.379825578	0.128016433	0.881698981	0.6839807	1.136571679
order.Burkholderiales.id.2874	I9_NONISCHCARDMYOP	Non-ischemic cardiomyopathy	Burkholderiales	Weighted mode	10	-0.165039966	0.235631918	0.501372414	-0.626878526	0.296798593	0.847859817	0.53425687	1.345544271
order.Burkholderiales.id.2874	I9_NONISCHCARDMYOP	Non-ischemic cardiomyopathy	Burkholderiales	Maximum likelihood	10	-0.061266259	0.098544684	0.534132286	-0.254413839	0.131881322	0.940572771	0.775370857	1.140972903
order.Burkholderiales.id.2874	I9_NONISCHCARDMYOP	Non-ischemic cardiomyopathy	Burkholderiales	cML-MA-BIC	10	-0.066672518	0.098890648	0.50018132	-0.260498188	0.127153152	0.935501511	0.770667553	1.135590922
order.Clostridiales.id.1863	I9_NONISCHCARDMYOP	Non-ischemic cardiomyopathy	Clostridiales	Inverse variance weighted	10	-0.182136727	0.12212891	0.135870108	-0.42150939	0.057235937	0.833487373	0.656055828	1.058905616
order.Clostridiales.id.1863	I9_NONISCHCARDMYOP	Non-ischemic cardiomyopathy	Clostridiales	MR Egger	10	-0.579910744	0.521557	0.298482524	-1.602162463	0.442340976	0.559948343	0.201460396	1.556346326
order.Clostridiales.id.1863	I9_NONISCHCARDMYOP	Non-ischemic cardiomyopathy	Clostridiales	Weighted median	10	-0.300509921	0.149418013	0.044304043	-0.593369226	-0.007650617	0.740440558	0.552462774	0.992378575
order.Clostridiales.id.1863	I9_NONISCHCARDMYOP	Non-ischemic cardiomyopathy	Clostridiales	Weighted mode	10	-0.470482147	0.253603025	0.096549891	-0.967544075	0.026579781	0.624700998	0.380015182	1.026936174
order.Clostridiales.id.1863	I9_NONISCHCARDMYOP	Non-ischemic cardiomyopathy	Clostridiales	Maximum likelihood	10	-0.188825126	0.099847607	0.058606564	-0.384526436	0.006876184	0.827931278	0.68077295	1.006899879
order.Clostridiales.id.1863	I9_NONISCHCARDMYOP	Non-ischemic cardiomyopathy	Clostridiales	cML-MA-BIC	10	-0.193778816	0.100388442	0.053570901	-0.390540162	0.002982529	0.823840104	0.676691253	1.002986981
order.Coriobacteriales.id.810	I9_NONISCHCARDMYOP	Non-ischemic cardiomyopathy	Coriobacteriales	Inverse variance weighted	14	-0.037959849	0.085023939	0.655264478	-0.20460677	0.128687071	0.962751595	0.814967723	1.137334164
order.Coriobacteriales.id.810	I9_NONISCHCARDMYOP	Non-ischemic cardiomyopathy	Coriobacteriales	MR Egger	14	-0.198121848	0.34761693	0.579230603	-0.879451031	0.483207335	0.820269899	0.415010677	1.621266015
order.Coriobacteriales.id.810	I9_NONISCHCARDMYOP	Non-ischemic cardiomyopathy	Coriobacteriales	Weighted median	14	-0.081860742	0.114463341	0.474504033	-0.306208892	0.142487407	0.921400262	0.736232811	1.153138559
order.Coriobacteriales.id.810	I9_NONISCHCARDMYOP	Non-ischemic cardiomyopathy	Coriobacteriales	Weighted mode	14	-0.091616421	0.184562403	0.627900996	-0.453358731	0.270125889	0.912455081	0.635490123	1.310129371
order.Coriobacteriales.id.810	I9_NONISCHCARDMYOP	Non-ischemic cardiomyopathy	Coriobacteriales	Maximum likelihood	14	-0.037798998	0.086068097	0.660534391	-0.206492468	0.130894473	0.962906468	0.813432388	1.13984749
order.Coriobacteriales.id.810	I9_NONISCHCARDMYOP	Non-ischemic cardiomyopathy	Coriobacteriales	cML-MA-BIC	14	-0.038758257	0.086151122	0.652792029	-0.207614456	0.130097942	0.961983234	0.812520239	1.138939928
order.Desulfovibrionales.id.3156	I9_NONISCHCARDMYOP	Non-ischemic cardiomyopathy	Desulfovibrionales	Inverse variance weighted	11	0.021588764	0.124143811	0.861943072	-0.221733105	0.264910632	1.021823487	0.801129153	1.303314497
order.Desulfovibrionales.id.3156	I9_NONISCHCARDMYOP	Non-ischemic cardiomyopathy	Desulfovibrionales	MR Egger	11	0.913936203	0.468871424	0.083069954	-0.005051788	1.832924193	2.494120601	0.994960951	6.252142424
order.Desulfovibrionales.id.3156	I9_NONISCHCARDMYOP	Non-ischemic cardiomyopathy	Desulfovibrionales	Weighted median	11	-0.066706006	0.130325934	0.608763102	-0.322144837	0.188732825	0.935470184	0.724593235	1.207718237
order.Desulfovibrionales.id.3156	I9_NONISCHCARDMYOP	Non-ischemic cardiomyopathy	Desulfovibrionales	Weighted mode	11	-0.123564862	0.18826859	0.526430168	-0.492571297	0.245441574	0.883764317	0.611053173	1.278185602
order.Desulfovibrionales.id.3156	I9_NONISCHCARDMYOP	Non-ischemic cardiomyopathy	Desulfovibrionales	Maximum likelihood	11	0.023548857	0.094827393	0.803876065	-0.162312833	0.209410547	1.023828321	0.8501752	1.232951079
order.Desulfovibrionales.id.3156	I9_NONISCHCARDMYOP	Non-ischemic cardiomyopathy	Desulfovibrionales	cML-MA-BIC	11	0.009013355	0.099334851	0.927701503	-0.185682953	0.203709663	1.009054097	0.830536872	1.225942165
order.Enterobacteriales.id.3468	I9_NONISCHCARDMYOP	Non-ischemic cardiomyopathy	Enterobacteriales	Inverse variance weighted	7	-0.147250725	0.141202124	0.297024035	-0.424006888	0.129505438	0.863077555	0.654419374	1.138265301
order.Enterobacteriales.id.3468	I9_NONISCHCARDMYOP	Non-ischemic cardiomyopathy	Enterobacteriales	MR Egger	7	0.706447029	0.839604005	0.438498143	-0.939176821	2.35207088	2.02677737	0.390949524	10.50730658
order.Enterobacteriales.id.3468	I9_NONISCHCARDMYOP	Non-ischemic cardiomyopathy	Enterobacteriales	Weighted median	7	-0.224261109	0.153583865	0.144238783	-0.525285483	0.076763266	0.799106453	0.591386509	1.079786424
order.Enterobacteriales.id.3468	I9_NONISCHCARDMYOP	Non-ischemic cardiomyopathy	Enterobacteriales	Weighted mode	7	-0.220859659	0.2525584	0.415479262	-0.715874124	0.274154805	0.801829202	0.488764684	1.31541842
order.Enterobacteriales.id.3468	I9_NONISCHCARDMYOP	Non-ischemic cardiomyopathy	Enterobacteriales	Maximum likelihood	7	-0.15715389	0.114973849	0.171667191	-0.382502634	0.068194855	0.854572539	0.682152094	1.070573895
order.Enterobacteriales.id.3468	I9_NONISCHCARDMYOP	Non-ischemic cardiomyopathy	Enterobacteriales	cML-MA-BIC	7	-0.15838699	0.115470554	0.170167553	-0.384709276	0.067935296	0.853519414	0.680648488	1.070296054
order.Erysipelotrichales.id.2148	I9_NONISCHCARDMYOP	Non-ischemic cardiomyopathy	Erysipelotrichales	Inverse variance weighted	13	0.071154169	0.092023758	0.439395028	-0.109212397	0.251520736	1.073746752	0.896539975	1.285979566
order.Erysipelotrichales.id.2148	I9_NONISCHCARDMYOP	Non-ischemic cardiomyopathy	Erysipelotrichales	MR Egger	13	0.212189647	0.401979084	0.608078316	-0.575689358	1.000068652	1.236382339	0.562317097	2.718468451
order.Erysipelotrichales.id.2148	I9_NONISCHCARDMYOP	Non-ischemic cardiomyopathy	Erysipelotrichales	Weighted median	13	0.034023167	0.130570173	0.794421192	-0.221894372	0.289940706	1.034608575	0.800999968	1.336348248
order.Erysipelotrichales.id.2148	I9_NONISCHCARDMYOP	Non-ischemic cardiomyopathy	Erysipelotrichales	Weighted mode	13	-0.004041453	0.207010371	0.984744789	-0.40978178	0.401698873	0.995966702	0.663795088	1.494361273
order.Erysipelotrichales.id.2148	I9_NONISCHCARDMYOP	Non-ischemic cardiomyopathy	Erysipelotrichales	Maximum likelihood	13	0.075161439	0.094005629	0.423976262	-0.109089594	0.259412472	1.078058177	0.89665008	1.296168327
order.Erysipelotrichales.id.2148	I9_NONISCHCARDMYOP	Non-ischemic cardiomyopathy	Erysipelotrichales	cML-MA-BIC	13	0.073419149	0.094271796	0.436095821	-0.11135357	0.258191869	1.076181523	0.894622381	1.294587186
order.Gastranaerophilales.id.1591	I9_NONISCHCARDMYOP	Non-ischemic cardiomyopathy	Gastranaerophilales	Inverse variance weighted	9	-0.075411963	0.069826142	0.280143902	-0.212271201	0.061447275	0.927361369	0.808745335	1.063374429
order.Gastranaerophilales.id.1591	I9_NONISCHCARDMYOP	Non-ischemic cardiomyopathy	Gastranaerophilales	MR Egger	9	-0.188249218	0.218365351	0.417193482	-0.616245306	0.23974687	0.828408227	0.539968051	1.2709274
order.Gastranaerophilales.id.1591	I9_NONISCHCARDMYOP	Non-ischemic cardiomyopathy	Gastranaerophilales	Weighted median	9	-0.134578232	0.085707375	0.116367201	-0.302564686	0.033408223	0.874084495	0.738920689	1.033972544
order.Gastranaerophilales.id.1591	I9_NONISCHCARDMYOP	Non-ischemic cardiomyopathy	Gastranaerophilales	Weighted mode	9	-0.177415503	0.125046857	0.193721997	-0.422507343	0.067676337	0.837431757	0.655401442	1.070018927
order.Gastranaerophilales.id.1591	I9_NONISCHCARDMYOP	Non-ischemic cardiomyopathy	Gastranaerophilales	Maximum likelihood	9	-0.078173217	0.063857893	0.220886327	-0.203334687	0.046988252	0.924804221	0.81600509	1.048109696
order.Gastranaerophilales.id.1591	I9_NONISCHCARDMYOP	Non-ischemic cardiomyopathy	Gastranaerophilales	cML-MA-BIC	9	-0.080239986	0.064361597	0.212505336	-0.206388715	0.045908744	0.922894838	0.813516789	1.046978863
order.Lactobacillales.id.1800	I9_NONISCHCARDMYOP	Non-ischemic cardiomyopathy	Lactobacillales	Inverse variance weighted	15	-0.112011574	0.078839923	0.155390359	-0.266537822	0.042514674	0.89403391	0.76602703	1.043431368
order.Lactobacillales.id.1800	I9_NONISCHCARDMYOP	Non-ischemic cardiomyopathy	Lactobacillales	MR Egger	15	-0.203045393	0.203908248	0.337536996	-0.60270556	0.196614774	0.816241189	0.5473288	1.217275024
order.Lactobacillales.id.1800	I9_NONISCHCARDMYOP	Non-ischemic cardiomyopathy	Lactobacillales	Weighted median	15	-0.107512088	0.108196431	0.320381121	-0.319577093	0.104552917	0.898065667	0.726456195	1.110214142
order.Lactobacillales.id.1800	I9_NONISCHCARDMYOP	Non-ischemic cardiomyopathy	Lactobacillales	Weighted mode	15	-0.125548042	0.160172795	0.446199932	-0.43948672	0.188390636	0.88201339	0.644367077	1.20730504
order.Lactobacillales.id.1800	I9_NONISCHCARDMYOP	Non-ischemic cardiomyopathy	Lactobacillales	Maximum likelihood	15	-0.108562755	0.079682101	0.173056405	-0.264739673	0.047614164	0.897122594	0.767405701	1.048765925
order.Lactobacillales.id.1800	I9_NONISCHCARDMYOP	Non-ischemic cardiomyopathy	Lactobacillales	cML-MA-BIC	15	-0.113926186	0.079969717	0.154268062	-0.270666832	0.04281446	0.892323819	0.762870618	1.043744221
order.Methanobacteriales.id.120	I9_NONISCHCARDMYOP	Non-ischemic cardiomyopathy	Methanobacteriales	Inverse variance weighted	9	-0.070239086	0.059208968	0.235507267	-0.186288663	0.045810491	0.932170925	0.830033961	1.046876
order.Methanobacteriales.id.120	I9_NONISCHCARDMYOP	Non-ischemic cardiomyopathy	Methanobacteriales	MR Egger	9	-0.159172059	0.246297539	0.53871389	-0.641915236	0.323571117	0.852849606	0.526283501	1.382054441
order.Methanobacteriales.id.120	I9_NONISCHCARDMYOP	Non-ischemic cardiomyopathy	Methanobacteriales	Weighted median	9	-0.052074833	0.071078804	0.46378096	-0.191389288	0.087239622	0.949257828	0.825811047	1.091158114
order.Methanobacteriales.id.120	I9_NONISCHCARDMYOP	Non-ischemic cardiomyopathy	Methanobacteriales	Weighted mode	9	0.073788151	0.145452971	0.625630813	-0.211299672	0.358875974	1.076578709	0.809531437	1.43171922
order.Methanobacteriales.id.120	I9_NONISCHCARDMYOP	Non-ischemic cardiomyopathy	Methanobacteriales	Maximum likelihood	9	-0.073477999	0.052757324	0.163694052	-0.176882354	0.029926356	0.929156588	0.837878352	1.03037865
order.Methanobacteriales.id.120	I9_NONISCHCARDMYOP	Non-ischemic cardiomyopathy	Methanobacteriales	cML-MA-BIC	9	-0.074702531	0.052671955	0.156114849	-0.177939562	0.028534501	0.928019503	0.836993008	1.02894551
order.MollicutesRF9.id.11579	I9_NONISCHCARDMYOP	Non-ischemic cardiomyopathy	MollicutesRF9	Inverse variance weighted	12	0.069907106	0.075355879	0.353566951	-0.077790418	0.217604629	1.072408556	0.925158303	1.243095486
order.MollicutesRF9.id.11579	I9_NONISCHCARDMYOP	Non-ischemic cardiomyopathy	MollicutesRF9	MR Egger	12	0.38670645	0.215857832	0.103476461	-0.036374901	0.809787801	1.472124286	0.964278717	2.247431034
order.MollicutesRF9.id.11579	I9_NONISCHCARDMYOP	Non-ischemic cardiomyopathy	MollicutesRF9	Weighted median	12	0.120145019	0.094340342	0.202830923	-0.064762051	0.305052089	1.127660372	0.937290464	1.35669567
order.MollicutesRF9.id.11579	I9_NONISCHCARDMYOP	Non-ischemic cardiomyopathy	MollicutesRF9	Weighted mode	12	0.11975756	0.138383291	0.405295487	-0.15147369	0.39098881	1.127223534	0.859440494	1.47844197
order.MollicutesRF9.id.11579	I9_NONISCHCARDMYOP	Non-ischemic cardiomyopathy	MollicutesRF9	Maximum likelihood	12	0.073233657	0.071427941	0.305230969	-0.066765107	0.213232421	1.075981919	0.935414898	1.237672279
order.MollicutesRF9.id.11579	I9_NONISCHCARDMYOP	Non-ischemic cardiomyopathy	MollicutesRF9	cML-MA-BIC	12	0.072289336	0.071683223	0.313235865	-0.06820978	0.212788453	1.074966326	0.934064505	1.237122913
order.NB1n.id.3953	I9_NONISCHCARDMYOP	Non-ischemic cardiomyopathy	NB1n	Inverse variance weighted	12	0.047176875	0.049050316	0.336147199	-0.048961744	0.143315494	1.048307412	0.952217557	1.154093854
order.NB1n.id.3953	I9_NONISCHCARDMYOP	Non-ischemic cardiomyopathy	NB1n	MR Egger	12	0.152048212	0.198647019	0.461705006	-0.237299946	0.54139637	1.164216364	0.788754669	1.718404716
order.NB1n.id.3953	I9_NONISCHCARDMYOP	Non-ischemic cardiomyopathy	NB1n	Weighted median	12	0.068758431	0.063029892	0.275323019	-0.054780157	0.192297019	1.071177415	0.946693249	1.21203046
order.NB1n.id.3953	I9_NONISCHCARDMYOP	Non-ischemic cardiomyopathy	NB1n	Weighted mode	12	0.070063798	0.103898527	0.514012217	-0.133577316	0.273704911	1.072576607	0.874959818	1.314826755
order.NB1n.id.3953	I9_NONISCHCARDMYOP	Non-ischemic cardiomyopathy	NB1n	Maximum likelihood	12	0.04852135	0.049594944	0.32789989	-0.048684741	0.145727441	1.049717783	0.952481361	1.156880827
order.NB1n.id.3953	I9_NONISCHCARDMYOP	Non-ischemic cardiomyopathy	NB1n	cML-MA-BIC	12	0.048166029	0.049605758	0.33155994	-0.049061256	0.145393314	1.049344863	0.952122805	1.156494346
order.Pasteurellales.id.3688	I9_NONISCHCARDMYOP	Non-ischemic cardiomyopathy	Pasteurellales	Inverse variance weighted	13	0.012991886	0.064109818	0.839408229	-0.112663358	0.138647129	1.013076647	0.893451383	1.148718679
order.Pasteurellales.id.3688	I9_NONISCHCARDMYOP	Non-ischemic cardiomyopathy	Pasteurellales	MR Egger	13	-0.15177616	0.131867034	0.274145921	-0.410235547	0.106683227	0.859180578	0.663493948	1.112581763
order.Pasteurellales.id.3688	I9_NONISCHCARDMYOP	Non-ischemic cardiomyopathy	Pasteurellales	Weighted median	13	0.07611843	0.079238692	0.336742268	-0.079189407	0.231426268	1.079090364	0.923864922	1.260396391
order.Pasteurellales.id.3688	I9_NONISCHCARDMYOP	Non-ischemic cardiomyopathy	Pasteurellales	Weighted mode	13	0.108121141	0.107133205	0.33278574	-0.10185994	0.318102222	1.11418271	0.903156039	1.37451676
order.Pasteurellales.id.3688	I9_NONISCHCARDMYOP	Non-ischemic cardiomyopathy	Pasteurellales	Maximum likelihood	13	0.013894358	0.057685406	0.809660252	-0.099169038	0.126957753	1.013991333	0.905589616	1.135369051
order.Pasteurellales.id.3688	I9_NONISCHCARDMYOP	Non-ischemic cardiomyopathy	Pasteurellales	cML-MA-BIC	13	0.015834134	0.058528028	0.786745351	-0.0988808	0.130549069	1.015960159	0.905850679	1.139453851
order.Rhodospirillales.id.2667	I9_NONISCHCARDMYOP	Non-ischemic cardiomyopathy	Rhodospirillales	Inverse variance weighted	13	0.133186072	0.059193958	0.024449302	0.017165915	0.249206229	1.142462559	1.017314096	1.283006599
order.Rhodospirillales.id.2667	I9_NONISCHCARDMYOP	Non-ischemic cardiomyopathy	Rhodospirillales	MR Egger	13	0.156193355	0.231906707	0.514520228	-0.298343791	0.6107305	1.169052223	0.742046187	1.841776325
order.Rhodospirillales.id.2667	I9_NONISCHCARDMYOP	Non-ischemic cardiomyopathy	Rhodospirillales	Weighted median	13	0.208054713	0.081556133	0.010739536	0.048204693	0.367904733	1.231280535	1.049385436	1.4447044
order.Rhodospirillales.id.2667	I9_NONISCHCARDMYOP	Non-ischemic cardiomyopathy	Rhodospirillales	Weighted mode	13	0.239772477	0.136164429	0.103690875	-0.027109805	0.506654758	1.270959945	0.973254368	1.659729701
order.Rhodospirillales.id.2667	I9_NONISCHCARDMYOP	Non-ischemic cardiomyopathy	Rhodospirillales	Maximum likelihood	13	0.136857062	0.060721779	0.024206352	0.017842375	0.255871749	1.146664235	1.018002501	1.291587071
order.Rhodospirillales.id.2667	I9_NONISCHCARDMYOP	Non-ischemic cardiomyopathy	Rhodospirillales	cML-MA-BIC	13	0.137526957	0.060788797	0.023674344	0.018380914	0.256673	1.147432637	1.018550883	1.29262237
order.Selenomonadales.id.2165	I9_NONISCHCARDMYOP	Non-ischemic cardiomyopathy	Selenomonadales	Inverse variance weighted	12	0.062017359	0.091914232	0.499846839	-0.118134535	0.242169253	1.063980814	0.8885765	1.274009804
order.Selenomonadales.id.2165	I9_NONISCHCARDMYOP	Non-ischemic cardiomyopathy	Selenomonadales	MR Egger	12	0.450265545	0.314824935	0.183150257	-0.166791327	1.067322417	1.568728698	0.846376209	2.907583771
order.Selenomonadales.id.2165	I9_NONISCHCARDMYOP	Non-ischemic cardiomyopathy	Selenomonadales	Weighted median	12	0.11034356	0.122661936	0.36834669	-0.130073836	0.350760955	1.116661645	0.878030599	1.420147806
order.Selenomonadales.id.2165	I9_NONISCHCARDMYOP	Non-ischemic cardiomyopathy	Selenomonadales	Weighted mode	12	-0.191594957	0.230513832	0.423555337	-0.643402069	0.260212154	0.825641221	0.525501587	1.297205265
order.Selenomonadales.id.2165	I9_NONISCHCARDMYOP	Non-ischemic cardiomyopathy	Selenomonadales	Maximum likelihood	12	0.064717819	0.093969227	0.49100396	-0.119461867	0.248897504	1.066857935	0.887397846	1.282610564
order.Selenomonadales.id.2165	I9_NONISCHCARDMYOP	Non-ischemic cardiomyopathy	Selenomonadales	cML-MA-BIC	12	0.06379807	0.094338635	0.498871386	-0.121105656	0.248701795	1.065877144	0.88594035	1.28235957
order.Verrucomicrobiales.id.4030	I9_NONISCHCARDMYOP	Non-ischemic cardiomyopathy	Verrucomicrobiales	Inverse variance weighted	11	0.062361381	0.076955251	0.417733873	-0.088470912	0.213193674	1.06434691	0.915329736	1.237624323
order.Verrucomicrobiales.id.4030	I9_NONISCHCARDMYOP	Non-ischemic cardiomyopathy	Verrucomicrobiales	MR Egger	11	0.247906455	0.260221481	0.365638308	-0.262127648	0.757940558	1.281340064	0.769412803	2.133877097
order.Verrucomicrobiales.id.4030	I9_NONISCHCARDMYOP	Non-ischemic cardiomyopathy	Verrucomicrobiales	Weighted median	11	0.088965292	0.095657054	0.352348181	-0.098522534	0.276453119	1.093042718	0.906175272	1.318445141
order.Verrucomicrobiales.id.4030	I9_NONISCHCARDMYOP	Non-ischemic cardiomyopathy	Verrucomicrobiales	Weighted mode	11	0.145710074	0.160247546	0.38459316	-0.168375115	0.459795264	1.156860736	0.845036789	1.583749702
order.Verrucomicrobiales.id.4030	I9_NONISCHCARDMYOP	Non-ischemic cardiomyopathy	Verrucomicrobiales	Maximum likelihood	11	0.06414943	0.077769399	0.409446963	-0.088278592	0.216577452	1.066251717	0.915505789	1.241819263
order.Verrucomicrobiales.id.4030	I9_NONISCHCARDMYOP	Non-ischemic cardiomyopathy	Verrucomicrobiales	cML-MA-BIC	11	0.063560901	0.077827295	0.414104675	-0.088980598	0.2161024	1.065624381	0.914863324	1.241229474
order.Victivallales.id.2254	I9_NONISCHCARDMYOP	Non-ischemic cardiomyopathy	Victivallales	Inverse variance weighted	8	0.043318578	0.072473883	0.550031489	-0.098730232	0.185367388	1.044270523	0.905987081	1.203660569
order.Victivallales.id.2254	I9_NONISCHCARDMYOP	Non-ischemic cardiomyopathy	Victivallales	MR Egger	8	-0.51277888	0.208346238	0.049040479	-0.921137507	-0.104420253	0.59882919	0.39806598	0.900846634
order.Victivallales.id.2254	I9_NONISCHCARDMYOP	Non-ischemic cardiomyopathy	Victivallales	Weighted median	8	0.050171061	0.079519035	0.528085335	-0.105686247	0.20602837	1.051450944	0.89970689	1.228788064
order.Victivallales.id.2254	I9_NONISCHCARDMYOP	Non-ischemic cardiomyopathy	Victivallales	Weighted mode	8	0.070798282	0.129268467	0.600927677	-0.182567914	0.324164477	1.073364687	0.833128061	1.38287474
order.Victivallales.id.2254	I9_NONISCHCARDMYOP	Non-ischemic cardiomyopathy	Victivallales	Maximum likelihood	8	0.045705565	0.060624068	0.450898571	-0.073117609	0.164528739	1.046766161	0.929491507	1.178837448
order.Victivallales.id.2254	I9_NONISCHCARDMYOP	Non-ischemic cardiomyopathy	Victivallales	cML-MA-BIC	8	0.047863611	0.061401973	0.435677824	-0.072484256	0.168211478	1.04902757	0.930080389	1.183186803
phylum.Actinobacteria.id.400	I9_NONISCHCARDMYOP	Non-ischemic cardiomyopathy	Actinobacteria	Inverse variance weighted	14	0.082703105	0.09006659	0.358491138	-0.09382741	0.259233621	1.086219268	0.910439881	1.295936527
phylum.Actinobacteria.id.400	I9_NONISCHCARDMYOP	Non-ischemic cardiomyopathy	Actinobacteria	MR Egger	14	-0.328113919	0.368866733	0.391208041	-1.051092715	0.394864877	0.720280961	0.349555576	1.48418363
phylum.Actinobacteria.id.400	I9_NONISCHCARDMYOP	Non-ischemic cardiomyopathy	Actinobacteria	Weighted median	14	-0.020599204	0.119353185	0.862973463	-0.254531447	0.213333038	0.97961151	0.775279673	1.237796817
phylum.Actinobacteria.id.400	I9_NONISCHCARDMYOP	Non-ischemic cardiomyopathy	Actinobacteria	Weighted mode	14	-0.025342374	0.23188897	0.914644073	-0.479844756	0.429160007	0.974976048	0.618879462	1.53596678
phylum.Actinobacteria.id.400	I9_NONISCHCARDMYOP	Non-ischemic cardiomyopathy	Actinobacteria	Maximum likelihood	14	0.087770806	0.085491401	0.304579466	-0.07979234	0.255333952	1.091737873	0.92330806	1.290892645
phylum.Actinobacteria.id.400	I9_NONISCHCARDMYOP	Non-ischemic cardiomyopathy	Actinobacteria	cML-MA-BIC	14	0.091795963	0.088271664	0.298374469	-0.081216498	0.264808424	1.096141146	0.92199406	1.303181294
phylum.Bacteroidetes.id.905	I9_NONISCHCARDMYOP	Non-ischemic cardiomyopathy	Bacteroidetes	Inverse variance weighted	10	0.058823119	0.103897287	0.571280889	-0.144815563	0.262461802	1.060587627	0.86518185	1.300126805
phylum.Bacteroidetes.id.905	I9_NONISCHCARDMYOP	Non-ischemic cardiomyopathy	Bacteroidetes	MR Egger	10	-0.174399151	0.225705793	0.46192543	-0.616782506	0.267984204	0.839961559	0.539678058	1.30732649
phylum.Bacteroidetes.id.905	I9_NONISCHCARDMYOP	Non-ischemic cardiomyopathy	Bacteroidetes	Weighted median	10	0.001362314	0.135630375	0.991985933	-0.264473222	0.26719785	1.001363242	0.767610204	1.306298872
phylum.Bacteroidetes.id.905	I9_NONISCHCARDMYOP	Non-ischemic cardiomyopathy	Bacteroidetes	Weighted mode	10	0.017289841	0.168194912	0.920378557	-0.312372186	0.346951869	1.017440176	0.731709145	1.41474863
phylum.Bacteroidetes.id.905	I9_NONISCHCARDMYOP	Non-ischemic cardiomyopathy	Bacteroidetes	Maximum likelihood	10	0.061223326	0.101818784	0.54764221	-0.13834149	0.260788142	1.063136313	0.870801271	1.297952654
phylum.Bacteroidetes.id.905	I9_NONISCHCARDMYOP	Non-ischemic cardiomyopathy	Bacteroidetes	cML-MA-BIC	10	0.060088359	0.102213392	0.556618423	-0.140249889	0.260426607	1.061930373	0.869141019	1.297483484
phylum.Cyanobacteria.id.1500	I9_NONISCHCARDMYOP	Non-ischemic cardiomyopathy	Cyanobacteria	Inverse variance weighted	8	0.052030068	0.070689763	0.461710018	-0.086521868	0.190582003	1.053407415	0.917115493	1.209953589
phylum.Cyanobacteria.id.1500	I9_NONISCHCARDMYOP	Non-ischemic cardiomyopathy	Cyanobacteria	MR Egger	8	0.201526754	0.252127496	0.454583626	-0.292643138	0.695696647	1.223268965	0.746288415	2.005105438
phylum.Cyanobacteria.id.1500	I9_NONISCHCARDMYOP	Non-ischemic cardiomyopathy	Cyanobacteria	Weighted median	8	0.059090422	0.095441908	0.535834355	-0.127975718	0.246156562	1.060871163	0.879874744	1.279099817
phylum.Cyanobacteria.id.1500	I9_NONISCHCARDMYOP	Non-ischemic cardiomyopathy	Cyanobacteria	Weighted mode	8	-0.087948098	0.165857374	0.612327727	-0.413028552	0.237132356	0.915808407	0.661643391	1.267608882
phylum.Cyanobacteria.id.1500	I9_NONISCHCARDMYOP	Non-ischemic cardiomyopathy	Cyanobacteria	Maximum likelihood	8	0.054000086	0.072062365	0.453645003	-0.08724215	0.195242322	1.055484693	0.916455149	1.215605519
phylum.Cyanobacteria.id.1500	I9_NONISCHCARDMYOP	Non-ischemic cardiomyopathy	Cyanobacteria	cML-MA-BIC	8	0.053582836	0.072238583	0.458239932	-0.088004786	0.195170459	1.055044384	0.915756493	1.215518165
phylum.Euryarchaeota.id.55	I9_NONISCHCARDMYOP	Non-ischemic cardiomyopathy	Euryarchaeota	Inverse variance weighted	11	0.094281135	0.051012687	0.064574871	-0.005703732	0.194266002	1.098868633	0.994312503	1.214419277
phylum.Euryarchaeota.id.55	I9_NONISCHCARDMYOP	Non-ischemic cardiomyopathy	Euryarchaeota	MR Egger	11	-0.170977486	0.219835458	0.456672483	-0.601854983	0.259900012	0.842840549	0.547794544	1.296800415
phylum.Euryarchaeota.id.55	I9_NONISCHCARDMYOP	Non-ischemic cardiomyopathy	Euryarchaeota	Weighted median	11	0.094769364	0.062562627	0.129825102	-0.027853386	0.217392114	1.099405263	0.972530943	1.242831338
phylum.Euryarchaeota.id.55	I9_NONISCHCARDMYOP	Non-ischemic cardiomyopathy	Euryarchaeota	Weighted mode	11	0.093211647	0.097312783	0.360719893	-0.097521408	0.283944701	1.097694034	0.907082922	1.328359472
phylum.Euryarchaeota.id.55	I9_NONISCHCARDMYOP	Non-ischemic cardiomyopathy	Euryarchaeota	Maximum likelihood	11	0.099799826	0.046525572	0.031948596	0.008609705	0.190989948	1.104949714	1.008646875	1.210447285
phylum.Euryarchaeota.id.55	I9_NONISCHCARDMYOP	Non-ischemic cardiomyopathy	Euryarchaeota	cML-MA-BIC	11	0.100057917	0.046737758	0.032287193	0.008451911	0.191663923	1.105234928	1.00848773	1.211263371
phylum.Firmicutes.id.1672	I9_NONISCHCARDMYOP	Non-ischemic cardiomyopathy	Firmicutes	Inverse variance weighted	14	-0.103361641	0.08038559	0.198504838	-0.260917396	0.054194115	0.901800787	0.77034455	1.055689507
phylum.Firmicutes.id.1672	I9_NONISCHCARDMYOP	Non-ischemic cardiomyopathy	Firmicutes	MR Egger	14	0.038111594	0.213376682	0.861222534	-0.380106702	0.45632989	1.038847156	0.683788444	1.578270915
phylum.Firmicutes.id.1672	I9_NONISCHCARDMYOP	Non-ischemic cardiomyopathy	Firmicutes	Weighted median	14	-0.034499192	0.121651457	0.776724256	-0.272936048	0.203937664	0.966089121	0.761141463	1.226221714
phylum.Firmicutes.id.1672	I9_NONISCHCARDMYOP	Non-ischemic cardiomyopathy	Firmicutes	Weighted mode	14	0.038197305	0.171356616	0.827068884	-0.297661663	0.374056272	1.038936199	0.74255253	1.453618946
phylum.Firmicutes.id.1672	I9_NONISCHCARDMYOP	Non-ischemic cardiomyopathy	Firmicutes	Maximum likelihood	14	-0.106463712	0.081742536	0.192770348	-0.266679083	0.053751658	0.899007671	0.765918829	1.055222514
phylum.Firmicutes.id.1672	I9_NONISCHCARDMYOP	Non-ischemic cardiomyopathy	Firmicutes	cML-MA-BIC	14	-0.107402028	0.082236322	0.191546805	-0.268585219	0.053781163	0.898164513	0.764460273	1.055253649
phylum.Lentisphaerae.id.2238	I9_NONISCHCARDMYOP	Non-ischemic cardiomyopathy	Lentisphaerae	Inverse variance weighted	9	0.060137545	0.065004359	0.354897794	-0.067270999	0.187546088	1.061982606	0.934941799	1.206285844
phylum.Lentisphaerae.id.2238	I9_NONISCHCARDMYOP	Non-ischemic cardiomyopathy	Lentisphaerae	MR Egger	9	-0.475412401	0.208881852	0.056972332	-0.88482083	-0.066003971	0.621628643	0.412788126	0.936127147
phylum.Lentisphaerae.id.2238	I9_NONISCHCARDMYOP	Non-ischemic cardiomyopathy	Lentisphaerae	Weighted median	9	0.105052861	0.078803387	0.182498713	-0.049401777	0.2595075	1.110769326	0.951798642	1.296291506
phylum.Lentisphaerae.id.2238	I9_NONISCHCARDMYOP	Non-ischemic cardiomyopathy	Lentisphaerae	Weighted mode	9	0.118188031	0.111768464	0.321194915	-0.100878158	0.337254221	1.125455712	0.904043176	1.401095206
phylum.Lentisphaerae.id.2238	I9_NONISCHCARDMYOP	Non-ischemic cardiomyopathy	Lentisphaerae	Maximum likelihood	9	0.062114847	0.056642158	0.272808126	-0.048903782	0.173133476	1.064084545	0.952272751	1.189024801
phylum.Lentisphaerae.id.2238	I9_NONISCHCARDMYOP	Non-ischemic cardiomyopathy	Lentisphaerae	cML-MA-BIC	9	0.065601162	0.057485616	0.253797004	-0.047070646	0.17827297	1.067800753	0.954019998	1.195151518
phylum.Proteobacteria.id.2375	I9_NONISCHCARDMYOP	Non-ischemic cardiomyopathy	Proteobacteria	Inverse variance weighted	12	0.076628621	0.10576806	0.468760791	-0.130676777	0.283934019	1.079641046	0.877501358	1.328345282
phylum.Proteobacteria.id.2375	I9_NONISCHCARDMYOP	Non-ischemic cardiomyopathy	Proteobacteria	MR Egger	12	0.405529608	0.289025122	0.190867245	-0.160959631	0.972018846	1.500096753	0.851326438	2.643275442
phylum.Proteobacteria.id.2375	I9_NONISCHCARDMYOP	Non-ischemic cardiomyopathy	Proteobacteria	Weighted median	12	0.050980271	0.130713426	0.696525037	-0.205218044	0.307178585	1.052302132	0.814469707	1.359583747
phylum.Proteobacteria.id.2375	I9_NONISCHCARDMYOP	Non-ischemic cardiomyopathy	Proteobacteria	Weighted mode	12	-0.063869745	0.225030356	0.781813907	-0.504929243	0.377189753	0.938127187	0.603548279	1.458180978
phylum.Proteobacteria.id.2375	I9_NONISCHCARDMYOP	Non-ischemic cardiomyopathy	Proteobacteria	Maximum likelihood	12	0.081674079	0.090998644	0.369435786	-0.096683263	0.26003142	1.085102094	0.907843508	1.296970837
phylum.Proteobacteria.id.2375	I9_NONISCHCARDMYOP	Non-ischemic cardiomyopathy	Proteobacteria	cML-MA-BIC	12	0.082709609	0.091291213	0.364937186	-0.096221168	0.261640386	1.086226332	0.908263115	1.299059299
phylum.Tenericutes.id.3919	I9_NONISCHCARDMYOP	Non-ischemic cardiomyopathy	Tenericutes	Inverse variance weighted	12	-0.000979625	0.072841729	0.989269834	-0.143749413	0.141790164	0.999020855	0.866104756	1.152334821
phylum.Tenericutes.id.3919	I9_NONISCHCARDMYOP	Non-ischemic cardiomyopathy	Tenericutes	MR Egger	12	0.280493296	0.24709296	0.282778505	-0.203808905	0.764795497	1.323782668	0.815618217	2.148554944
phylum.Tenericutes.id.3919	I9_NONISCHCARDMYOP	Non-ischemic cardiomyopathy	Tenericutes	Weighted median	12	0.080553684	0.102743104	0.433022461	-0.1208228	0.281930168	1.083887032	0.886190979	1.325686141
phylum.Tenericutes.id.3919	I9_NONISCHCARDMYOP	Non-ischemic cardiomyopathy	Tenericutes	Weighted mode	12	0.155300306	0.165933759	0.369408154	-0.169929861	0.480530474	1.168008669	0.843723992	1.616931915
phylum.Tenericutes.id.3919	I9_NONISCHCARDMYOP	Non-ischemic cardiomyopathy	Tenericutes	Maximum likelihood	12	-0.000940055	0.074290679	0.989904043	-0.146549787	0.144669676	0.999060387	0.863682732	1.155657766
phylum.Tenericutes.id.3919	I9_NONISCHCARDMYOP	Non-ischemic cardiomyopathy	Tenericutes	cML-MA-BIC	12	-0.000830647	0.074348618	0.99108596	-0.146553938	0.144892645	0.999169698	0.863679146	1.15591547
phylum.Verrucomicrobia.id.3982	I9_NONISCHCARDMYOP	Non-ischemic cardiomyopathy	Verrucomicrobia	Inverse variance weighted	12	-0.035928456	0.073074754	0.622954667	-0.179154975	0.107298063	0.96470931	0.835976334	1.113266028
phylum.Verrucomicrobia.id.3982	I9_NONISCHCARDMYOP	Non-ischemic cardiomyopathy	Verrucomicrobia	MR Egger	12	-0.006316267	0.192191249	0.974429368	-0.383011116	0.370378582	0.993703639	0.68180532	1.448282804
phylum.Verrucomicrobia.id.3982	I9_NONISCHCARDMYOP	Non-ischemic cardiomyopathy	Verrucomicrobia	Weighted median	12	-0.074251572	0.099446678	0.45527662	-0.26916706	0.120663916	0.928438096	0.764015609	1.128245664
phylum.Verrucomicrobia.id.3982	I9_NONISCHCARDMYOP	Non-ischemic cardiomyopathy	Verrucomicrobia	Weighted mode	12	-0.078786603	0.13541419	0.572419033	-0.344198417	0.18662521	0.924237132	0.708788279	1.205175512
phylum.Verrucomicrobia.id.3982	I9_NONISCHCARDMYOP	Non-ischemic cardiomyopathy	Verrucomicrobia	Maximum likelihood	12	-0.03656071	0.074382397	0.6230561	-0.182350208	0.109228788	0.964099561	0.833309457	1.115417515
phylum.Verrucomicrobia.id.3982	I9_NONISCHCARDMYOP	Non-ischemic cardiomyopathy	Verrucomicrobia	cML-MA-BIC	12	-0.036436062	0.074633256	0.625407173	-0.182717243	0.109845119	0.964219742	0.83300366	1.116105194
